# Supplementary material for: Crystal structure of bergapten: a photomutagenic and photobiologically active furan­ocoumarin
Source: Acta Crystallogr E Crystallogr Commun. 2016 Jul 22;72(Pt 8):1194–6. doi: 10.1107/S2056989016011221 (PMC4971871; doi:10.1107/S2056989016011221)
Supplement: Supplementary file 1 [file e-72-01194-sup1.cif]

##############################################################################
#                                                                            #
# This CIF contains the data in a paper accepted for publication in          #
# Acta Crystallographica Section E. It conforms to the requirements of       #
# Notes for Authors for Acta Crystallographica Section E, and has been       #
# peer reviewed under the auspices of the IUCr Commission on Journals.       #
#                                                                            #
# Full details of the Crystallographic Information File format               #
# are given in the paper "The Crystallographic Information File (CIF):       #
# a New Standard Archive File for Crystallography" by S. R. Hall, F. H.      #
# Allen and I. D. Brown [Acta Cryst. (1991), A47, 655-685].                  #
#                                                                            #
# The current version of the core CIF dictionary is obtainable from          #
# ftp://ftp.iucr.org/pub/cif_core.dic.                                       #
#                                                                            #
# Software is freely available for graphical display of the structure(s)     #
# in this CIF. For information consult the CIF software page                 #
# http://www.iucr.org/resources/cif/software.                                #
#                                                                            #
# This file may be used for bona fide research purposes within the           #
# scientific community so long as proper attribution is given to the journal # 
# article from which it was obtained.                                        #
#                                                                            #
##############################################################################
data_I
_audit_creation_method     SHELXL-2014/6
_database_code_depnum_ccdc_archive     'CCDC 1491854'
_chemical_name_systematic
;
4-Methoxy-7<i>H</i>-furo[3,2-<i>g</i>]chromen-7-one
;
_chemical_name_common     'Bergapten'
_chemical_formula_moiety     'C12 H8 O4'
_chemical_formula_sum     'C12 H8 O4'
_chemical_formula_iupac     'C12 H8 O4'
_chemical_formula_weight     216.18
_chemical_melting_point     469
_shelx_space_group_comment
;
The symmetry employed for this shelxl refinement is uniquely defined
by the following loop, which should always be used as a source of
symmetry information in preference to the above space-group names.
They are only intended as comments.
;
_space_group_crystal_system     monoclinic
_space_group_name_H-M_alt     'P 21/c'
_space_group_name_Hall     '-P 2ybc'
loop_
    _space_group_symop_operation_xyz
    'x, y, z'
    '-x, y+1/2, -z+1/2'
    '-x, -y, -z'
    'x, -y-1/2, z-1/2'
_cell_length_a     3.8486(8)
_cell_length_b     14.676(2)
_cell_length_c     16.866(3)
_cell_angle_alpha     90
_cell_angle_beta     92.12(2)
_cell_angle_gamma     90
_cell_volume     952.0(3)
_cell_formula_units_Z     4
_cell_measurement_reflns_used     870
_cell_measurement_theta_min     2.78
_cell_measurement_theta_max     27.90
_cell_measurement_temperature     299(2)
_exptl_crystal_description     needle
_exptl_crystal_colour     colourless
_exptl_crystal_size_max     0.440
_exptl_crystal_size_mid     0.080
_exptl_crystal_size_min     0.020
_exptl_crystal_density_diffrn     1.508
_exptl_crystal_density_meas     ?
_exptl_crystal_density_method     ?
_exptl_crystal_F_000     448
_exptl_absorpt_coefficient_mu     0.115
_exptl_absorpt_correction_type     multi-scan
_exptl_absorpt_process_details
;
(CrysAlis RED; Oxford Diffraction, 2009)'
;
_shelx_estimated_absorpt_T_min     0.951
_shelx_estimated_absorpt_T_max     0.998
_exptl_absorpt_correction_T_min     0.951
_exptl_absorpt_correction_T_max     0.998
_exptl_special_details     ?
_diffrn_ambient_temperature     299(2)
_diffrn_radiation_type     MoK\a
_diffrn_radiation_wavelength     0.71073
_diffrn_radiation_source     'fine-focus sealed tube'
_diffrn_radiation_monochromator     graphite
_diffrn_measurement_device_type
;
Oxford Diffraction Xcalibur with a Sapphire CCD detector
;
_diffrn_measurement_method
;
Rotation method data acquisition using omega and phi scans.
;
_diffrn_detector_area_resol_mean     ?
_diffrn_reflns_number     7096
_diffrn_reflns_av_R_equivalents     0.08
_diffrn_reflns_theta_min     2.776
_diffrn_reflns_theta_max     25.348
_diffrn_reflns_theta_full     25.242
_diffrn_measured_fraction_theta_max     0.999
_diffrn_measured_fraction_theta_full     0.999
_diffrn_reflns_limit_h_min     -4
_diffrn_reflns_limit_h_max     4
_diffrn_reflns_limit_k_min     -17
_diffrn_reflns_limit_k_max     17
_diffrn_reflns_limit_l_min     -20
_diffrn_reflns_limit_l_max     20
_refine_special_details
;
 Refined as a 2-component twin.
;
_reflns_number_total     7096
_reflns_number_gt     3811
_reflns_threshold_expression     'I > 2\s(I)'
_refine_ls_structure_factor_coef     Fsqd
_refine_ls_matrix_type     full
_refine_ls_R_factor_all     0.1088
_refine_ls_R_factor_gt     0.0546
_refine_ls_wR_factor_gt     0.1223
_refine_ls_wR_factor_ref     0.1377
_refine_ls_goodness_of_fit_ref     0.855
_refine_ls_restrained_S_all     0.855
_refine_ls_number_reflns     7096
_refine_ls_number_parameters     147
_refine_ls_number_restraints     0
_refine_ls_hydrogen_treatment     constr
_refine_ls_weighting_scheme     calc
_refine_ls_weighting_details
                      'w=1/[\s^2^(Fo^2^)+(0.0738P)^2^] where P=(Fo^2^+2Fc^2^)/3'
_atom_sites_solution_hydrogens     geom
_atom_sites_solution_primary     direct
_atom_sites_solution_secondary     difmap
_refine_ls_shift/su_max     0.002
_refine_ls_shift/su_mean     0.000
_refine_diff_density_max     0.193
_refine_diff_density_min     -0.222
_refine_ls_extinction_method     none
_refine_ls_extinction_coef     .
loop_
    _atom_type_symbol
    _atom_type_description
    _atom_type_scat_dispersion_real
    _atom_type_scat_dispersion_imag
    _atom_type_scat_source
    'C' 'C' 0.0033 0.0016
                         'International Tables Vol C Tables 4.2.6.8 and 6.1.1.4'
    'H' 'H' 0.0000 0.0000
                         'International Tables Vol C Tables 4.2.6.8 and 6.1.1.4'
    'O' 'O' 0.0106 0.0060
                         'International Tables Vol C Tables 4.2.6.8 and 6.1.1.4'
_computing_data_collection
;
CrysAlis CCD (Oxford Diffraction, 2009)
;
_computing_cell_refinement
;
CrysAlis CCD (Oxford Diffraction, 2009)
;
_computing_data_reduction
;
CrysAlis RED (Oxford Diffraction, 2009)
;
_computing_structure_solution
;
SHELXS2014 (Sheldrick, 2008)
;
_computing_structure_refinement
;
SHELXL2014 (Sheldrick, 2015)
;
_computing_molecular_graphics
;
PLATON (Spek, 2009)
;
_computing_publication_material
;
SHELXL2014 (Sheldrick, 2015)
;
loop_
    _atom_site_type_symbol
    _atom_site_label
    _atom_site_fract_x
    _atom_site_fract_y
    _atom_site_fract_z
    _atom_site_U_iso_or_equiv
    _atom_site_adp_type
    _atom_site_calc_flag
    _atom_site_occupancy
    _atom_site_disorder_assembly
    _atom_site_disorder_group
    O O1 0.7447(9) 0.00489(18) 0.37565(18) 0.0525(10) Uani d 1 . .
    O O2 0.3156(8) 0.26727(18) 0.50579(14) 0.0399(9) Uani d 1 . .
    O O3 0.7860(9) 0.28906(17) 0.24893(16) 0.0510(10) Uani d 1 . .
    O O4 0.1046(9) 0.3863(2) 0.56614(18) 0.0617(11) Uani d 1 . .
    C C1 0.6682(13) 0.0956(3) 0.3822(3) 0.0392(13) Uani d 1 . .
    C C2 0.8854(13) -0.0043(3) 0.3016(3) 0.0534(15) Uani d 1 . .
    H H2 0.9619 -0.0595 0.2814 0.064 Uiso calc 1 . .
    C C3 0.8989(13) 0.0740(3) 0.2626(3) 0.0477(14) Uani d 1 . .
    H H3 0.9832 0.0833 0.2123 0.057 Uiso calc 1 . .
    C C4 0.7573(13) 0.1417(3) 0.3137(2) 0.0369(12) Uani d 1 . .
    C C5 0.6975(12) 0.2354(3) 0.3111(2) 0.0344(12) Uani d 1 . .
    C C6 0.5523(11) 0.2781(3) 0.3757(2) 0.0304(11) Uani d 1 . .
    C C7 0.4677(11) 0.2262(3) 0.4418(2) 0.0348(12) Uani d 1 . .
    C C8 0.5234(12) 0.1339(3) 0.4477(3) 0.0397(13) Uani d 1 . .
    H H8 0.4679 0.1003 0.4922 0.048 Uiso calc 1 . .
    C C9 0.4692(12) 0.3738(3) 0.3771(3) 0.0373(13) Uani d 1 . .
    H H9 0.5221 0.4101 0.3339 0.045 Uiso calc 1 . .
    C C10 0.3191(12) 0.4114(3) 0.4385(2) 0.0431(13) Uani d 1 . .
    H H10 0.2654 0.4732 0.4371 0.052 Uiso calc 1 . .
    C C11 0.2370(13) 0.3592(3) 0.5074(3) 0.0433(13) Uani d 1 . .
    C C12 0.6549(14) 0.2653(3) 0.1726(2) 0.0652(17) Uani d 1 . .
    H H12A 0.7936 0.2173 0.1516 0.098 Uiso calc 1 . .
    H H12B 0.6630 0.3175 0.1384 0.098 Uiso calc 1 . .
    H H12C 0.4187 0.2450 0.1758 0.098 Uiso calc 1 . .
loop_
    _atom_site_aniso_label
    _atom_site_aniso_U_11
    _atom_site_aniso_U_22
    _atom_site_aniso_U_33
    _atom_site_aniso_U_12
    _atom_site_aniso_U_13
    _atom_site_aniso_U_23
    O1 0.075(3) 0.0265(17) 0.056(2) 0.0074(19) 0.006(2) -0.0024(16)
    O2 0.054(2) 0.0343(18) 0.0321(16) 0.0034(18) 0.0073(19) 0.0003(14)
    O3 0.081(3) 0.0419(18) 0.0300(17) -0.0206(19) 0.005(2) 0.0006(15)
    O4 0.089(3) 0.052(2) 0.045(2) 0.018(2) 0.025(2) -0.0027(18)
    C1 0.045(4) 0.029(3) 0.043(3) 0.000(3) -0.007(3) 0.000(2)
    C2 0.063(4) 0.040(3) 0.058(3) 0.009(3) 0.010(3) -0.013(3)
    C3 0.054(4) 0.041(3) 0.048(3) -0.001(3) 0.007(3) -0.006(2)
    C4 0.040(3) 0.032(3) 0.039(3) -0.002(3) -0.001(3) -0.0073(19)
    C5 0.036(3) 0.037(3) 0.030(2) -0.006(3) 0.001(3) 0.001(2)
    C6 0.029(3) 0.029(2) 0.033(2) -0.002(2) -0.002(2) -0.001(2)
    C7 0.041(3) 0.033(3) 0.031(2) -0.002(3) 0.005(2) -0.002(2)
    C8 0.049(4) 0.033(3) 0.038(3) -0.002(3) 0.004(3) 0.008(2)
    C9 0.047(3) 0.030(3) 0.035(3) -0.004(2) 0.002(3) 0.005(2)
    C10 0.056(4) 0.029(2) 0.044(3) 0.004(3) 0.001(3) 0.003(2)
    C11 0.046(4) 0.036(3) 0.048(3) 0.007(3) 0.006(3) -0.001(2)
    C12 0.099(5) 0.060(3) 0.037(3) -0.013(4) 0.001(3) -0.003(2)
_geom_special_details
;
 All esds (except the esd in the dihedral angle between two l.s. planes)
 are estimated using the full covariance matrix.  The cell esds are taken
 into account individually in the estimation of esds in distances, angles
 and torsion angles; correlations between esds in cell parameters are only
 used when they are defined by crystal symmetry.  An approximate (isotropic)
 treatment of cell esds is used for estimating esds involving l.s. planes.
;
loop_
    _geom_bond_atom_site_label_1
    _geom_bond_atom_site_label_2
    _geom_bond_site_symmetry_2
    _geom_bond_distance
    _geom_bond_publ_flag
    O1 C1 . 1.369(5) ?
    O1 C2 . 1.386(5) ?
    O2 C7 . 1.385(4) ?
    O2 C11 . 1.383(5) ?
    O3 C5 . 1.365(4) ?
    O3 C12 . 1.409(4) ?
    O4 C11 . 1.200(5) ?
    C1 C8 . 1.376(5) ?
    C1 C4 . 1.393(6) ?
    C2 C3 . 1.327(6) ?
    C2 H2 . 0.9300 ?
    C3 C4 . 1.435(6) ?
    C3 H3 . 0.9300 ?
    C4 C5 . 1.394(6) ?
    C5 C6 . 1.391(5) ?
    C6 C7 . 1.398(5) ?
    C6 C9 . 1.442(5) ?
    C7 C8 . 1.374(5) ?
    C8 H8 . 0.9300 ?
    C9 C10 . 1.325(5) ?
    C9 H9 . 0.9300 ?
    C10 C11 . 1.435(5) ?
    C10 H10 . 0.9300 ?
    C12 H12A . 0.9600 ?
    C12 H12B . 0.9600 ?
    C12 H12C . 0.9600 ?
loop_
    _geom_angle_atom_site_label_1
    _geom_angle_atom_site_label_2
    _geom_angle_atom_site_label_3
    _geom_angle_site_symmetry_1
    _geom_angle_site_symmetry_3
    _geom_angle
    _geom_angle_publ_flag
    C1 O1 C2 . . 105.1(3) ?
    C7 O2 C11 . . 122.6(3) ?
    C5 O3 C12 . . 117.9(3) ?
    O1 C1 C8 . . 123.8(4) ?
    O1 C1 C4 . . 110.2(4) ?
    C8 C1 C4 . . 126.0(4) ?
    C3 C2 O1 . . 112.7(4) ?
    C3 C2 H2 . . 123.7 ?
    O1 C2 H2 . . 123.7 ?
    C2 C3 C4 . . 106.2(4) ?
    C2 C3 H3 . . 126.9 ?
    C4 C3 H3 . . 126.9 ?
    C5 C4 C1 . . 117.3(4) ?
    C5 C4 C3 . . 136.9(4) ?
    C1 C4 C3 . . 105.8(4) ?
    O3 C5 C6 . . 117.4(4) ?
    O3 C5 C4 . . 123.2(4) ?
    C6 C5 C4 . . 119.4(4) ?
    C5 C6 C7 . . 119.4(4) ?
    C5 C6 C9 . . 123.2(4) ?
    C7 C6 C9 . . 117.4(4) ?
    C8 C7 O2 . . 116.2(4) ?
    C8 C7 C6 . . 123.7(4) ?
    O2 C7 C6 . . 120.1(4) ?
    C1 C8 C7 . . 114.2(4) ?
    C1 C8 H8 . . 122.9 ?
    C7 C8 H8 . . 122.9 ?
    C10 C9 C6 . . 121.4(4) ?
    C10 C9 H9 . . 119.3 ?
    C6 C9 H9 . . 119.3 ?
    C9 C10 C11 . . 121.7(4) ?
    C9 C10 H10 . . 119.1 ?
    C11 C10 H10 . . 119.1 ?
    O4 C11 O2 . . 116.1(4) ?
    O4 C11 C10 . . 127.2(4) ?
    O2 C11 C10 . . 116.8(4) ?
    O3 C12 H12A . . 109.5 ?
    O3 C12 H12B . . 109.5 ?
    H12A C12 H12B . . 109.5 ?
    O3 C12 H12C . . 109.5 ?
    H12A C12 H12C . . 109.5 ?
    H12B C12 H12C . . 109.5 ?
loop_
    _geom_torsion_atom_site_label_1
    _geom_torsion_atom_site_label_2
    _geom_torsion_atom_site_label_3
    _geom_torsion_atom_site_label_4
    _geom_torsion_site_symmetry_1
    _geom_torsion_site_symmetry_2
    _geom_torsion_site_symmetry_3
    _geom_torsion_site_symmetry_4
    _geom_torsion
    _geom_torsion_publ_flag
    C2 O1 C1 C8 . . . . -179.8(5) ?
    C2 O1 C1 C4 . . . . 0.3(5) ?
    C1 O1 C2 C3 . . . . -0.2(6) ?
    O1 C2 C3 C4 . . . . 0.0(6) ?
    O1 C1 C4 C5 . . . . -179.6(4) ?
    C8 C1 C4 C5 . . . . 0.5(7) ?
    O1 C1 C4 C3 . . . . -0.3(5) ?
    C8 C1 C4 C3 . . . . 179.8(5) ?
    C2 C3 C4 C5 . . . . 179.2(6) ?
    C2 C3 C4 C1 . . . . 0.2(6) ?
    C12 O3 C5 C6 . . . . -126.8(4) ?
    C12 O3 C5 C4 . . . . 55.5(6) ?
    C1 C4 C5 O3 . . . . 177.3(4) ?
    C3 C4 C5 O3 . . . . -1.7(9) ?
    C1 C4 C5 C6 . . . . -0.3(7) ?
    C3 C4 C5 C6 . . . . -179.3(5) ?
    O3 C5 C6 C7 . . . . -178.0(4) ?
    C4 C5 C6 C7 . . . . -0.3(6) ?
    O3 C5 C6 C9 . . . . 4.7(6) ?
    C4 C5 C6 C9 . . . . -177.6(4) ?
    C11 O2 C7 C8 . . . . -178.5(4) ?
    C11 O2 C7 C6 . . . . 0.9(6) ?
    C5 C6 C7 C8 . . . . 0.8(6) ?
    C9 C6 C7 C8 . . . . 178.3(4) ?
    C5 C6 C7 O2 . . . . -178.5(4) ?
    C9 C6 C7 O2 . . . . -1.1(6) ?
    O1 C1 C8 C7 . . . . -179.9(5) ?
    C4 C1 C8 C7 . . . . -0.1(7) ?
    O2 C7 C8 C1 . . . . 178.7(4) ?
    C6 C7 C8 C1 . . . . -0.6(7) ?
    C5 C6 C9 C10 . . . . 177.4(5) ?
    C7 C6 C9 C10 . . . . 0.1(7) ?
    C6 C9 C10 C11 . . . . 1.1(7) ?
    C7 O2 C11 O4 . . . . 179.7(4) ?
    C7 O2 C11 C10 . . . . 0.3(6) ?
    C9 C10 C11 O4 . . . . 179.3(5) ?
    C9 C10 C11 O2 . . . . -1.3(7) ?
loop_
    _geom_hbond_atom_site_label_D
    _geom_hbond_atom_site_label_H
    _geom_hbond_atom_site_label_A
    _geom_hbond_site_symmetry_A
    _geom_hbond_distance_DH
    _geom_hbond_distance_HA
    _geom_hbond_distance_DA
    _geom_hbond_angle_DHA
    C2 H2 O3 2_745 0.93 2.49 3.406(5) 170
    C3 H3 O4 4_665 0.93 2.57 3.484(6) 170
    C10 H10 O4 3_566 0.93 2.51 3.387(5) 158
    C12 H12A O4 4_665 0.96 2.44 3.376(5) 165
_shelx_hkl_file
;
   0   2 -21 18.4824 13.8992  -2
   0  -2 -21 18.4824 13.8992   1
   0   1 -21 35.4608 16.7710  -2
   0  -1 -21 35.4608 16.7710   1
   0   2 -20 72.1376 17.9750  -2
   0  -2 -20 72.1376 17.9750   1
   0   1 -20 54.3613 18.1437  -2
   0  -1 -20 54.3613 18.1437   1
   0   0 -20 14.8065 17.0814  -2
   0   0 -20 14.8065 17.0814   1
   0  -1 -20 39.6194 18.5104  -2
   0   1 -20 39.6194 18.5104   1
  -1  -1 -20 11.0852 19.6241  -2
   1   1 -20 11.0852 19.6241   1
   0  -2 -20 38.9910 19.5391  -2
   0   2 -20 38.9910 19.5391   1
  -1  -2 -20-2.94139 35.5789  -2
   1   2 -20-2.94139 35.5789   1
   0  -3 -20 22.7038 17.8080  -2
   0   3 -20 22.7038 17.8080   1
  -1  -3 -20 11.0491 20.5392  -2
   1   3 -20 11.0491 20.5392   1
   0   1 -19 22.1360 16.8160  -2
   0  -1 -19 22.1360 16.8160   1
   0   0 -19-4.39022 16.2373  -2
   0   0 -19-4.39022 16.2373   1
   0  -1 -19 32.2481 17.2875  -2
   0   1 -19 32.2481 17.2875   1
  -1  -1 -19 14.1210 23.9762  -2
   1   1 -19 14.1210 23.9762   1
   0  -2 -19 26.9842 16.8606  -2
   0   2 -19 26.9842 16.8606   1
  -1  -2 -19 9.57137 25.5245  -2
   1   2 -19 9.57137 25.5245   1
   0  -3 -19-0.92266 18.2657  -2
   0   3 -19-0.92266 18.2657   1
  -1  -3 -19 26.0119 24.4768  -2
   1   3 -19 26.0119 24.4768   1
   0  -4 -19 9.58609 18.1817  -2
   0   4 -19 9.58609 18.1817   1
  -1  -4 -19-9.61711 26.6672  -2
   1   4 -19-9.61711 26.6672   1
  -2  -4 -18 93.7691 24.3035  -2
   2   4 -19 93.7691 24.3035   1
   0  -5 -19 0.00000 16.6872  -2
   0   5 -19 0.00000 16.6872   1
  -1  -5 -19 11.6126 27.1012  -2
   1   5 -19 11.6126 27.1012   1
   0   0 -18 133.274 18.3729  -2
   0   0 -18 133.274 18.3729   1
  -1   0 -18 173.743 26.0321  -2
   1   0 -18 173.743 26.0321   1
   0  -1 -18 20.2047 16.1548  -2
   0   1 -18 20.2047 16.1548   1
  -1  -1 -18 113.315 25.0698  -2
   1   1 -18 113.315 25.0698   1
   0  -2 -18 12.1072 17.1428  -2
   0   2 -18 12.1072 17.1428   1
  -1  -2 -18 4.57887 23.5603  -2
   1   2 -18 4.57887 23.5603   1
   0  -3 -18 52.4533 18.8281  -2
   0   3 -18 52.4533 18.8281   1
  -1  -3 -18 29.2199 21.1819  -2
   1   3 -18 29.2199 21.1819   1
   1  -4 -18 43.2981 24.6860  -2
  -1   4 -18 43.2981 24.6860   1
   0  -4 -18 28.2486 18.5736  -2
   0   4 -18 28.2486 18.5736   1
  -1  -4 -18 1.93796 26.8992  -2
   1   4 -18 1.93796 26.8992   1
  -2  -4 -17 35.4173 27.9160  -2
   2   4 -18 35.4173 27.9160   1
   1  -5 -18 36.9237 25.6621  -2
  -1   5 -18 36.9237 25.6621   1
   0  -5 -18 7.79099 16.1254  -2
   0   5 -18 7.79099 16.1254   1
  -1  -5 -18 7.13237 22.7752  -2
   1   5 -18 7.13237 22.7752   1
  -2  -5 -17 16.4318 28.1386  -2
   2   5 -18 16.4318 28.1386   1
   1  -6 -18-0.46662 25.6797  -2
  -1   6 -18-0.46662 25.6797   1
   0  -6 -18 83.8727 19.4123  -2
   0   6 -18 83.8727 19.4123   1
  -1  -6 -18 22.2673 26.5187  -2
   1   6 -18 22.2673 26.5187   1
   0  -7 -18-5.84642 20.0615  -2
   0   7 -18-5.84642 20.0615   1
  -1   0 -17-9.31560 20.2086  -2
   1   0 -17-9.31560 20.2086   1
   0  -1 -17 26.2555 16.3185  -2
   0   1 -17 26.2555 16.3185   1
  -1  -1 -17 7.13166 23.6076  -2
   1   1 -17 7.13166 23.6076   1
   0  -2 -17 15.2295 15.9709  -2
   0   2 -17 15.2295 15.9709   1
  -1  -2 -17 118.024 25.7470  -2
   1   2 -17 118.024 25.7470   1
   0  -3 -17 14.1274 16.0875  -2
   0   3 -17 14.1274 16.0875   1
  -1  -3 -17 18.1905 23.9480  -2
   1   3 -17 18.1905 23.9480   1
  -2  -3 -16 17.8941 23.3399  -2
   2   3 -17 17.8941 23.3399   1
   0  -4 -17 23.5566 17.8897  -2
   0   4 -17 23.5566 17.8897   1
  -1  -4 -17 14.0055 28.5894  -2
   1   4 -17 14.0055 28.5894   1
  -2  -4 -16-2.69308 24.3137  -2
   2   4 -17-2.69308 24.3137   1
   1  -5 -17 26.6367 23.6730  -2
  -1   5 -17 26.6367 23.6730   1
   0  -5 -17-20.4217 16.0785  -2
   0   5 -17-20.4217 16.0785   1
  -1  -5 -17-5.95096 25.8622  -2
   1   5 -17-5.95096 25.8622   1
  -2  -5 -16 31.8410 26.3512  -2
   2   5 -17 31.8410 26.3512   1
   1  -6 -17 39.8698 25.0373  -2
  -1   6 -17 39.8698 25.0373   1
   0  -6 -17 5.29823 18.4382  -2
   0   6 -17 5.29823 18.4382   1
  -1  -6 -17 27.5476 19.8964  -2
   1   6 -17 27.5476 19.8964   1
  -2  -6 -16 1.72480 28.1023  -2
   2   6 -17 1.72480 28.1023   1
   1  -7 -17 49.4884 25.5480  -2
  -1   7 -17 49.4884 25.5480   1
   0  -7 -17 13.2791 17.3048  -2
   0   7 -17 13.2791 17.3048   1
  -1  -7 -17 10.6141 28.4308  -2
   1   7 -17 10.6141 28.4308   1
  -2  -7 -16 44.6501 26.6144  -2
   2   7 -17 44.6501 26.6144   1
   1  -8 -17 56.3162 28.0479  -2
  -1   8 -17 56.3162 28.0479   1
   0  -8 -17 15.3027 19.3488  -2
   0   8 -17 15.3027 19.3488   1
  -1  -8 -17 33.7436 22.1078  -2
   1   8 -17 33.7436 22.1078   1
   0  -9 -17 17.4178 19.8041  -2
   0   9 -17 17.4178 19.8041   1
  -1   1 -16 36.6759 15.2468  -2
   1  -1 -16 36.6759 15.2468   1
  -1   0 -16 185.356 23.7085  -2
   1   0 -16 185.356 23.7085   1
   0  -1 -16 133.942 17.6485  -2
   0   1 -16 133.942 17.6485   1
  -1  -1 -16 21.5100 21.7064  -2
   1   1 -16 21.5100 21.7064   1
   0  -2 -16 256.455 20.0032  -2
   0   2 -16 256.455 20.0032   1
  -1  -2 -16 86.3495 24.4158  -2
   1   2 -16 86.3495 24.4158   1
   0  -3 -16 119.926 18.0381  -2
   0   3 -16 119.926 18.0381   1
  -1  -3 -16 17.3553 18.0380  -2
   1   3 -16 17.3553 18.0380   1
  -2  -3 -15 14.1320 22.9145  -2
   2   3 -16 14.1320 22.9145   1
   0  -4 -16 15.2941 16.6322  -2
   0   4 -16 15.2941 16.6322   1
  -1  -4 -16 11.5027 26.9137  -2
   1   4 -16 11.5027 26.9137   1
  -2  -4 -15 123.130 25.0627  -2
   2   4 -16 123.130 25.0627   1
   1  -5 -16 8.84937 24.8076  -2
  -1   5 -16 8.84937 24.8076   1
   0  -5 -16 8.45835 16.4786  -2
   0   5 -16 8.45835 16.4786   1
  -1  -5 -16 22.4706 20.6936  -2
   1   5 -16 22.4706 20.6936   1
  -2  -5 -15 45.1084 26.8820  -2
   2   5 -16 45.1084 26.8820   1
   1  -6 -16 46.8615 24.2964  -2
  -1   6 -16 46.8615 24.2964   1
   0  -6 -16 111.691 18.4871  -2
   0   6 -16 111.691 18.4871   1
  -1  -6 -16 31.6602 20.8601  -2
   1   6 -16 31.6602 20.8601   1
  -2  -6 -15 0.94105 28.5059  -2
   2   6 -16 0.94105 28.5059   1
   2  -7 -17 55.9478 22.4272  -2
  -2   7 -16 55.9478 22.4272   1
   1  -7 -16 15.7545 25.5257  -2
  -1   7 -16 15.7545 25.5257   1
   0  -7 -16 6.11626 17.5742  -2
   0   7 -16 6.11626 17.5742   1
  -1  -7 -16 20.9366 18.6598  -2
   1   7 -16 20.9366 18.6598   1
  -2  -7 -15 56.0887 29.8221  -2
   2   7 -16 56.0887 29.8221   1
   1  -8 -16 102.074 25.1926  -2
  -1   8 -16 102.074 25.1926   1
   0  -8 -16 339.826 22.4998  -2
   0   8 -16 339.826 22.4998   1
  -1  -8 -16 36.8221 19.9164  -2
   1   8 -16 36.8221 19.9164   1
  -2  -8 -15 33.0626 28.4038  -2
   2   8 -16 33.0626 28.4038   1
   1  -9 -16 20.0357 22.6117  -2
  -1   9 -16 20.0357 22.6117   1
   0  -9 -16 3.61075 16.8354  -2
   0   9 -16 3.61075 16.8354   1
  -1  -9 -16 1.92005 29.8632  -2
   1   9 -16 1.92005 29.8632   1
   1 -10 -16 10.9175 32.9263  -2
  -1  10 -16 10.9175 32.9263   1
   0 -10 -16 2.27909 20.2421  -2
   0  10 -16 2.27909 20.2421   1
  -1   1 -15 153.085 17.0945  -2
   1  -1 -15 153.085 17.0945   1
  -1   0 -15-0.50642 21.7210  -2
   1   0 -15-0.50642 21.7210   1
  -1  -1 -15 130.075 16.4389  -2
   1   1 -15 130.075 16.4389   1
   0  -2 -15 5.46040 15.0720  -2
   0   2 -15 5.46040 15.0720   1
  -1  -2 -15 65.7117 18.5693  -2
   1   2 -15 65.7117 18.5693   1
  -2  -2 -14 17.6350 22.1695  -2
   2   2 -15 17.6350 22.1695   1
   0  -3 -15 223.995 17.9467  -2
   0   3 -15 223.995 17.9467   1
  -1  -3 -15-9.74305 22.7158  -2
   1   3 -15-9.74305 22.7158   1
  -2  -3 -14 24.7426 23.8224  -2
   2   3 -15 24.7426 23.8224   1
   0  -4 -15 61.8807 16.4931  -2
   0   4 -15 61.8807 16.4931   1
  -1  -4 -15-23.2079 23.7498  -2
   1   4 -15-23.2079 23.7498   1
  -2  -4 -14 68.6756 24.5788  -2
   2   4 -15 68.6756 24.5788   1
   0  -5 -15 159.074 19.4626  -2
   0   5 -15 159.074 19.4626   1
  -1  -5 -15 102.903 27.1408  -2
   1   5 -15 102.903 27.1408   1
  -2  -5 -14 23.3907 26.5507  -2
   2   5 -15 23.3907 26.5507   1
   1  -6 -15 48.1835 24.8006  -2
  -1   6 -15 48.1835 24.8006   1
   0  -6 -15 98.2659 18.4619  -2
   0   6 -15 98.2659 18.4619   1
  -1  -6 -15 15.8803 20.5796  -2
   1   6 -15 15.8803 20.5796   1
  -3  -6 -14 13.2995 18.6942  -2
   3   6 -15 13.2995 18.6942   1
   1  -7 -15 81.3508 23.7554  -2
  -1   7 -15 81.3508 23.7554   1
   0  -7 -15 119.088 19.3714  -2
   0   7 -15 119.088 19.3714   1
  -1  -7 -15 90.6816 22.3417  -2
   1   7 -15 90.6816 22.3417   1
  -2  -7 -14 2.12108 28.0150  -2
   2   7 -15 2.12108 28.0150   1
   2  -8 -16 22.4811 21.3649  -2
  -2   8 -15 22.4811 21.3649   1
   1  -8 -15 12.6515 23.3375  -2
  -1   8 -15 12.6515 23.3375   1
   0  -8 -15 27.9895 18.3094  -2
   0   8 -15 27.9895 18.3094   1
  -1  -8 -15 29.9700 28.0096  -2
   1   8 -15 29.9700 28.0096   1
  -2  -8 -14-14.4290 43.7735  -2
   2   8 -15-14.4290 43.7735   1
   2  -9 -16-17.4620 30.5197  -2
  -2   9 -15-17.4620 30.5197   1
   1  -9 -15 35.7923 24.9246  -2
  -1   9 -15 35.7923 24.9246   1
   0  -9 -15-9.38973 17.6021  -2
   0   9 -15-9.38973 17.6021   1
  -1  -9 -15-8.09881 37.2980  -2
   1   9 -15-8.09881 37.2980   1
  -2  -9 -14 4.01024 30.8962  -2
   2   9 -15 4.01024 30.8962   1
   1 -10 -15-7.76854 23.5771  -2
  -1  10 -15-7.76854 23.5771   1
   0 -10 -15 13.4150 17.1854  -2
   0  10 -15 13.4150 17.1854   1
  -1 -10 -15 14.3290 23.3085  -2
   1  10 -15 14.3290 23.3085   1
   1 -11 -15-15.6446 25.0844  -2
  -1  11 -15-15.6446 25.0844   1
   0 -11 -15 46.1935 21.2329  -2
   0  11 -15 46.1935 21.2329   1
  -1   2 -14 9.57023 15.0059  -2
   1  -2 -14 9.57023 15.0059   1
  -1   1 -14 1726.46 35.0928  -2
   1  -1 -14 1726.46 35.0928   1
  -1   0 -14 96.1578 17.3848  -2
   1   0 -14 96.1578 17.3848   1
  -1  -1 -14 1759.87 37.8816  -2
   1   1 -14 1759.87 37.8816   1
  -2  -1 -13 27.2178 20.2292  -2
   2   1 -14 27.2178 20.2292   1
   0  -2 -14 69.3006 15.6031  -2
   0   2 -14 69.3006 15.6031   1
  -1  -2 -14 8.53120 21.9379  -2
   1   2 -14 8.53120 21.9379   1
  -2  -2 -13 69.8628 21.6255  -2
   2   2 -14 69.8628 21.6255   1
   0  -3 -14 156.235 17.6424  -2
   0   3 -14 156.235 17.6424   1
  -1  -3 -14 3.07552 23.5494  -2
   1   3 -14 3.07552 23.5494   1
  -2  -3 -13 98.3097 22.8935  -2
   2   3 -14 98.3097 22.8935   1
   0  -4 -14 50.1169 16.1810  -2
   0   4 -14 50.1169 16.1810   1
  -1  -4 -14 116.660 24.8733  -2
   1   4 -14 116.660 24.8733   1
  -2  -4 -13 24.8510 21.5035  -2
   2   4 -14 24.8510 21.5035   1
   0  -5 -14 6.15443 15.6834  -2
   0   5 -14 6.15443 15.6834   1
  -1  -5 -14 51.8151 24.5562  -2
   1   5 -14 51.8151 24.5562   1
  -2  -5 -13 48.2193 25.2028  -2
   2   5 -14 48.2193 25.2028   1
  -3  -5 -13 25.5647 21.9298  -2
   3   5 -14 25.5647 21.9298   1
   1  -6 -14 39.1248 23.5339  -2
  -1   6 -14 39.1248 23.5339   1
   0  -6 -14 6.37811 15.1835  -2
   0   6 -14 6.37811 15.1835   1
  -1  -6 -14 21.6627 19.5663  -2
   1   6 -14 21.6627 19.5663   1
  -2  -6 -13 28.8512 26.9243  -2
   2   6 -14 28.8512 26.9243   1
  -3  -6 -13 34.3881 20.9248  -2
   3   6 -14 34.3881 20.9248   1
   1  -7 -14 287.622 24.4713  -2
  -1   7 -14 287.622 24.4713   1
   0  -7 -14 250.942 20.6079  -2
   0   7 -14 250.942 20.6079   1
  -1  -7 -14 305.111 31.0895  -2
   1   7 -14 305.111 31.0895   1
  -2  -7 -13-8.64307 27.9387  -2
   2   7 -14-8.64307 27.9387   1
  -3  -7 -13 111.277 24.5468  -2
   3   7 -14 111.277 24.5468   1
   2  -8 -15-14.2206 21.5123  -2
  -2   8 -14-14.2206 21.5123   1
   1  -8 -14 113.940 24.5006  -2
  -1   8 -14 113.940 24.5006   1
   0  -8 -14 13.7923 17.6643  -2
   0   8 -14 13.7923 17.6643   1
  -1  -8 -14 77.5596 20.5368  -2
   1   8 -14 77.5596 20.5368   1
  -2  -8 -13-41.6035 28.7791  -2
   2   8 -14-41.6035 28.7791   1
   2  -9 -15 16.7186 16.6333  -2
  -2   9 -14 16.7186 16.6333   1
   1  -9 -14 41.4705 23.6852  -2
  -1   9 -14 41.4705 23.6852   1
   0  -9 -14 139.813 20.3502  -2
   0   9 -14 139.813 20.3502   1
  -1  -9 -14 19.4982 27.0877  -2
   1   9 -14 19.4982 27.0877   1
  -2  -9 -13 37.5969 29.8679  -2
   2   9 -14 37.5969 29.8679   1
   2 -10 -15 45.7778 20.3449  -2
  -2  10 -14 45.7778 20.3449   1
   1 -10 -14-0.37065 23.5096  -2
  -1  10 -14-0.37065 23.5096   1
   0 -10 -14-8.88479 17.6254  -2
   0  10 -14-8.88479 17.6254   1
  -1 -10 -14 21.1575 29.1238  -2
   1  10 -14 21.1575 29.1238   1
  -2 -10 -13 0.25068 29.6807  -2
   2  10 -14 0.25068 29.6807   1
   1 -11 -14 26.1593 22.9863  -2
  -1  11 -14 26.1593 22.9863   1
   0 -11 -14-0.75512 18.7704  -2
   0  11 -14-0.75512 18.7704   1
  -1 -11 -14 8.72167 30.1725  -2
   1  11 -14 8.72167 30.1725   1
   1 -12 -14-22.9002 23.3473  -2
  -1  12 -14-22.9002 23.3473   1
   0 -12 -14-3.51771 16.9464  -2
   0  12 -14-3.51771 16.9464   1
   1 -13 -14 37.4903 24.8565  -2
  -1  13 -14 37.4903 24.8565   1
   0 -13 -14 16.0775 17.2005  -2
   0  13 -14 16.0775 17.2005   1
  -1   2 -13 20.2192 15.8995  -2
   1  -2 -13 20.2192 15.8995   1
  -1   1 -13 123.577 15.6705  -2
   1  -1 -13 123.577 15.6705   1
  -1   0 -13 4.16689 18.4443  -2
   1   0 -13 4.16689 18.4443   1
  -1  -1 -13 98.6204 16.1676  -2
   1   1 -13 98.6204 16.1676   1
  -2  -1 -12 283.969 24.3469  -2
   2   1 -13 283.969 24.3469   1
   0  -2 -13 46.1756 13.8042  -2
   0   2 -13 46.1756 13.8042   1
  -1  -2 -13 4.94749 21.3338  -2
   1   2 -13 4.94749 21.3338   1
  -2  -2 -12 265.863 24.3608  -2
   2   2 -13 265.863 24.3608   1
   0  -3 -13 24.1453 14.4866  -2
   0   3 -13 24.1453 14.4866   1
  -1  -3 -13 2.37948 22.3113  -2
   1   3 -13 2.37948 22.3113   1
  -2  -3 -12 77.2301 23.9941  -2
   2   3 -13 77.2301 23.9941   1
   0  -4 -13 97.0154 16.3595  -2
   0   4 -13 97.0154 16.3595   1
  -1  -4 -13 3.62054 23.4592  -2
   1   4 -13 3.62054 23.4592   1
  -2  -4 -12 58.5040 20.7651  -2
   2   4 -13 58.5040 20.7651   1
   0  -5 -13 18.4378 15.6299  -2
   0   5 -13 18.4378 15.6299   1
  -1  -5 -13 147.739 25.1686  -2
   1   5 -13 147.739 25.1686   1
  -2  -5 -12 66.5831 23.8959  -2
   2   5 -13 66.5831 23.8959   1
  -3  -5 -12-10.9162 19.8852  -2
   3   5 -13-10.9162 19.8852   1
   1  -6 -13 46.3204 22.1688  -2
  -1   6 -13 46.3204 22.1688   1
   0  -6 -13 32.5643 16.3898  -2
   0   6 -13 32.5643 16.3898   1
  -1  -6 -13 9.14577 24.2727  -2
   1   6 -13 9.14577 24.2727   1
  -2  -6 -12 161.527 27.0044  -2
   2   6 -13 161.527 27.0044   1
  -3  -6 -12 30.7077 22.0921  -2
   3   6 -13 30.7077 22.0921   1
   1  -7 -13 100.626 22.9912  -2
  -1   7 -13 100.626 22.9912   1
   0  -7 -13 128.020 18.4459  -2
   0   7 -13 128.020 18.4459   1
  -1  -7 -13 49.9066 19.8712  -2
   1   7 -13 49.9066 19.8712   1
  -2  -7 -12 5.31761 27.8417  -2
   2   7 -13 5.31761 27.8417   1
  -3  -7 -12 32.4623 23.2106  -2
   3   7 -13 32.4623 23.2106   1
   2  -8 -14 22.1916 22.8498  -2
  -2   8 -13 22.1916 22.8498   1
   1  -8 -13 20.4449 21.4497  -2
  -1   8 -13 20.4449 21.4497   1
   0  -8 -13 20.9290 17.2998  -2
   0   8 -13 20.9290 17.2998   1
  -1  -8 -13 33.3089 20.3768  -2
   1   8 -13 33.3089 20.3768   1
  -2  -8 -12 18.1822 24.5861  -2
   2   8 -13 18.1822 24.5861   1
  -3  -8 -12 51.6549 22.6576  -2
   3   8 -13 51.6549 22.6576   1
   2  -9 -14 47.7891 19.5908  -2
  -2   9 -13 47.7891 19.5908   1
   1  -9 -13 70.8492 23.0976  -2
  -1   9 -13 70.8492 23.0976   1
   0  -9 -13 171.569 19.8676  -2
   0   9 -13 171.569 19.8676   1
  -1  -9 -13 85.1284 28.4072  -2
   1   9 -13 85.1284 28.4072   1
  -2  -9 -12 86.6931 28.3000  -2
   2   9 -13 86.6931 28.3000   1
   1 -10 -13-20.3614 22.8858  -2
  -1  10 -13-20.3614 22.8858   1
   0 -10 -13 91.9639 18.1978  -2
   0  10 -13 91.9639 18.1978   1
  -1 -10 -13 2.68812 29.9880  -2
   1  10 -13 2.68812 29.9880   1
  -2 -10 -12 42.5644 28.7915  -2
   2  10 -13 42.5644 28.7915   1
   1 -11 -13-30.8105 22.5348  -2
  -1  11 -13-30.8105 22.5348   1
   0 -11 -13 5.85336 16.3579  -2
   0  11 -13 5.85336 16.3579   1
  -1 -11 -13-14.1942 26.5383  -2
   1  11 -13-14.1942 26.5383   1
  -2 -11 -12 5.16720 31.5755  -2
   2  11 -13 5.16720 31.5755   1
   1 -12 -13-12.8883 24.2236  -2
  -1  12 -13-12.8883 24.2236   1
   0 -12 -13 16.6397 17.4347  -2
   0  12 -13 16.6397 17.4347   1
  -1 -12 -13 11.8247 31.3873  -2
   1  12 -13 11.8247 31.3873   1
   1 -13 -13 103.931 23.1583  -2
  -1  13 -13 103.931 23.1583   1
   0 -13 -13 114.437 19.7091  -2
   0  13 -13 114.437 19.7091   1
   0 -14 -13 9.34536 17.7855  -2
   0  14 -13 9.34536 17.7855   1
  -1   3 -12 43.2599 13.1654  -2
   1  -3 -12 43.2599 13.1654   1
  -1   2 -12 102.014 16.5690  -2
   1  -2 -12 102.014 16.5690   1
  -1   1 -12 165.599 13.6986  -2
   1  -1 -12 165.599 13.6986   1
  -1   0 -12 837.214 25.5693  -2
   1   0 -12 837.214 25.5693   1
  -1  -1 -12 173.873 15.4424  -2
   1   1 -12 173.873 15.4424   1
  -2  -1 -11 181.617 21.9279  -2
   2   1 -12 181.617 21.9279   1
  -1  -2 -12 107.414 21.4550  -2
   1   2 -12 107.414 21.4550   1
  -2  -2 -11 591.032 27.5439  -2
   2   2 -12 591.032 27.5439   1
   0  -3 -12 25.0153 14.3262  -2
   0   3 -12 25.0153 14.3262   1
  -1  -3 -12 22.5858 17.4867  -2
   1   3 -12 22.5858 17.4867   1
  -2  -3 -11 45.8475 22.8587  -2
   2   3 -12 45.8475 22.8587   1
   0  -4 -12 34.4862 14.8257  -2
   0   4 -12 34.4862 14.8257   1
  -1  -4 -12 115.477 18.5608  -2
   1   4 -12 115.477 18.5608   1
  -2  -4 -11 97.3682 24.0572  -2
   2   4 -12 97.3682 24.0572   1
  -3  -4 -11 145.466 21.1497  -2
   3   4 -12 145.466 21.1497   1
   0  -5 -12 176.613 17.3355  -2
   0   5 -12 176.613 17.3355   1
  -1  -5 -12 26.3491 19.4515  -2
   1   5 -12 26.3491 19.4515   1
  -2  -5 -11 58.6699 23.9087  -2
   2   5 -12 58.6699 23.9087   1
  -3  -5 -11-10.9898 18.8273  -2
   3   5 -12-10.9898 18.8273   1
   1  -6 -12 16.1634 20.9126  -2
  -1   6 -12 16.1634 20.9126   1
   0  -6 -12 261.026 19.0331  -2
   0   6 -12 261.026 19.0331   1
  -1  -6 -12 30.7640 20.0570  -2
   1   6 -12 30.7640 20.0570   1
  -2  -6 -11 361.857 30.2413  -2
   2   6 -12 361.857 30.2413   1
  -3  -6 -11 15.2944 21.0399  -2
   3   6 -12 15.2944 21.0399   1
   1  -7 -12 106.738 21.1864  -2
  -1   7 -12 106.738 21.1864   1
   0  -7 -12 3.56746 15.1922  -2
   0   7 -12 3.56746 15.1922   1
  -1  -7 -12 82.1858 25.8162  -2
   1   7 -12 82.1858 25.8162   1
  -2  -7 -11 43.1329 26.1747  -2
   2   7 -12 43.1329 26.1747   1
  -3  -7 -11 41.1866 21.1779  -2
   3   7 -12 41.1866 21.1779   1
   2  -8 -13 36.7902 22.3632  -2
  -2   8 -12 36.7902 22.3632   1
   1  -8 -12 53.4045 21.0977  -2
  -1   8 -12 53.4045 21.0977   1
   0  -8 -12 106.370 17.2571  -2
   0   8 -12 106.370 17.2571   1
  -1  -8 -12 49.8204 20.0549  -2
   1   8 -12 49.8204 20.0549   1
  -2  -8 -11 173.716 26.0488  -2
   2   8 -12 173.716 26.0488   1
  -3  -8 -11 91.8501 24.9167  -2
   3   8 -12 91.8501 24.9167   1
   2  -9 -13 64.5467 20.8304  -2
  -2   9 -12 64.5467 20.8304   1
   1  -9 -12 69.7099 20.4385  -2
  -1   9 -12 69.7099 20.4385   1
   0  -9 -12-4.67641 16.8285  -2
   0   9 -12-4.67641 16.8285   1
  -1  -9 -12 88.5157 20.1888  -2
   1   9 -12 88.5157 20.1888   1
  -2  -9 -11 8.83631 27.5082  -2
   2   9 -12 8.83631 27.5082   1
  -3  -9 -11 11.7062 21.3691  -2
   3   9 -12 11.7062 21.3691   1
   1 -10 -12 4.21978 22.3563  -2
  -1  10 -12 4.21978 22.3563   1
   0 -10 -12 66.1376 17.7871  -2
   0  10 -12 66.1376 17.7871   1
  -1 -10 -12 0.34120 29.1895  -2
   1  10 -12 0.34120 29.1895   1
  -2 -10 -11 171.614 27.6380  -2
   2  10 -12 171.614 27.6380   1
   1 -11 -12 16.4336 23.3057  -2
  -1  11 -12 16.4336 23.3057   1
   0 -11 -12 21.0538 16.2150  -2
   0  11 -12 21.0538 16.2150   1
  -1 -11 -12 33.6300 22.4850  -2
   1  11 -12 33.6300 22.4850   1
  -2 -11 -11 29.9072 26.4580  -2
   2  11 -12 29.9072 26.4580   1
   1 -12 -12 81.7001 21.0667  -2
  -1  12 -12 81.7001 21.0667   1
   0 -12 -12 15.0689 16.4526  -2
   0  12 -12 15.0689 16.4526   1
  -1 -12 -12 46.3121 20.4758  -2
   1  12 -12 46.3121 20.4758   1
   0 -13 -12-14.3339 17.2189  -2
   0  13 -12-14.3339 17.2189   1
  -1 -13 -12-7.22753 37.7583  -2
   1  13 -12-7.22753 37.7583   1
   0 -14 -12-3.73865 18.0817  -2
   0  14 -12-3.73865 18.0817   1
   0 -15 -12 36.7612 17.5900  -2
   0  15 -12 36.7612 17.5900   1
  -1   3 -11 16.0335 11.2120  -2
   1  -3 -11 16.0335 11.2120   1
  -1   2 -11 86.7254 15.5927  -2
   1  -2 -11 86.7254 15.5927   1
  -1   1 -11 209.142 14.7870  -2
   1  -1 -11 209.142 14.7870   1
  -1   0 -11-0.56634 17.8515  -2
   1   0 -11-0.56634 17.8515   1
  -2   0 -10 10.9906 18.0221  -2
   2   0 -11 10.9906 18.0221   1
  -1  -1 -11 204.525 17.4127  -2
   1   1 -11 204.525 17.4127   1
  -2  -1 -10 97.4758 20.5326  -2
   2   1 -11 97.4758 20.5326   1
  -1  -2 -11 78.6624 19.6895  -2
   1   2 -11 78.6624 19.6895   1
  -2  -2 -10 299.092 23.2795  -2
   2   2 -11 299.092 23.2795   1
   0  -3 -11 23.8207 13.9158  -2
   0   3 -11 23.8207 13.9158   1
  -1  -3 -11 2.77250 19.8605  -2
   1   3 -11 2.77250 19.8605   1
  -2  -3 -10-1.41981 22.6652  -2
   2   3 -11-1.41981 22.6652   1
   0  -4 -11 23.2645 14.2367  -2
   0   4 -11 23.2645 14.2367   1
  -1  -4 -11 372.825 26.8083  -2
   1   4 -11 372.825 26.8083   1
  -2  -4 -10 31.3270 23.1270  -2
   2   4 -11 31.3270 23.1270   1
  -3  -4 -10 5.05665 18.5263  -2
   3   4 -11 5.05665 18.5263   1
   0  -5 -11 27.7677 14.6665  -2
   0   5 -11 27.7677 14.6665   1
  -1  -5 -11 175.950 20.2631  -2
   1   5 -11 175.950 20.2631   1
  -2  -5 -10 92.5616 24.4209  -2
   2   5 -11 92.5616 24.4209   1
  -3  -5 -10 24.4130 18.2465  -2
   3   5 -11 24.4130 18.2465   1
   1  -6 -11 35.6949 19.9981  -2
  -1   6 -11 35.6949 19.9981   1
   0  -6 -11 236.702 17.6580  -2
   0   6 -11 236.702 17.6580   1
  -1  -6 -11 19.6244 18.4013  -2
   1   6 -11 19.6244 18.4013   1
  -2  -6 -10 69.9441 24.1662  -2
   2   6 -11 69.9441 24.1662   1
  -3  -6 -10 62.7774 21.0076  -2
   3   6 -11 62.7774 21.0076   1
   1  -7 -11 59.0389 21.4106  -2
  -1   7 -11 59.0389 21.4106   1
   0  -7 -11-1.31119 15.7541  -2
   0   7 -11-1.31119 15.7541   1
  -1  -7 -11 61.2254 19.7783  -2
   1   7 -11 61.2254 19.7783   1
  -2  -7 -10 10.1204 24.3634  -2
   2   7 -11 10.1204 24.3634   1
  -3  -7 -10 46.4215 20.8831  -2
   3   7 -11 46.4215 20.8831   1
   1  -8 -11 20.6087 20.5327  -2
  -1   8 -11 20.6087 20.5327   1
   0  -8 -11 31.9093 16.1151  -2
   0   8 -11 31.9093 16.1151   1
  -1  -8 -11 13.3729 25.3656  -2
   1   8 -11 13.3729 25.3656   1
  -2  -8 -10 71.4780 26.3502  -2
   2   8 -11 71.4780 26.3502   1
  -3  -8 -10 42.8766 22.2682  -2
   3   8 -11 42.8766 22.2682   1
   2  -9 -12 14.4645 20.2465  -2
  -2   9 -11 14.4645 20.2465   1
   1  -9 -11 250.153 23.9991  -2
  -1   9 -11 250.153 23.9991   1
   0  -9 -11-12.1611 16.2270  -2
   0   9 -11-12.1611 16.2270   1
  -1  -9 -11 209.203 28.7896  -2
   1   9 -11 209.203 28.7896   1
  -2  -9 -10 174.421 29.0108  -2
   2   9 -11 174.421 29.0108   1
  -3  -9 -10 42.6032 23.8851  -2
   3   9 -11 42.6032 23.8851   1
   1 -10 -11 408.431 23.9497  -2
  -1  10 -11 408.431 23.9497   1
   0 -10 -11 43.0717 16.9489  -2
   0  10 -11 43.0717 16.9489   1
  -1 -10 -11 125.179 29.3785  -2
   1  10 -11 125.179 29.3785   1
  -2 -10 -10 161.080 28.8019  -2
   2  10 -11 161.080 28.8019   1
   1 -11 -11-16.5959 21.1837  -2
  -1  11 -11-16.5959 21.1837   1
   0 -11 -11 6.95931 16.3888  -2
   0  11 -11 6.95931 16.3888   1
  -1 -11 -11 13.6155 21.5749  -2
   1  11 -11 13.6155 21.5749   1
  -2 -11 -10-12.5875 30.9047  -2
   2  11 -11-12.5875 30.9047   1
   1 -12 -11 382.117 24.4185  -2
  -1  12 -11 382.117 24.4185   1
   0 -12 -11-15.0781 16.9921  -2
   0  12 -11-15.0781 16.9921   1
  -1 -12 -11 289.580 27.4477  -2
   1  12 -11 289.580 27.4477   1
  -2 -12 -10-39.7573 30.5714  -2
   2  12 -11-39.7573 30.5714   1
   0 -13 -11 12.2331 17.3278  -2
   0  13 -11 12.2331 17.3278   1
  -1 -13 -11 2.75673 28.2822  -2
   1  13 -11 2.75673 28.2822   1
   0 -14 -11 75.2108 18.6291  -2
   0  14 -11 75.2108 18.6291   1
  -1 -14 -11 42.5002 22.1448  -2
   1  14 -11 42.5002 22.1448   1
   0 -15 -11 7.59575 16.8412  -2
   0  15 -11 7.59575 16.8412   1
  -1   3 -10 300.569 13.4918  -2
   1  -3 -10 300.569 13.4918   1
  -1   2 -10 124.536 14.1292  -2
   1  -2 -10 124.536 14.1292   1
  -1   1 -10 222.245 14.9642  -2
   1  -1 -10 222.245 14.9642   1
  -1   0 -10 399.799 16.5804  -2
   1   0 -10 399.799 16.5804   1
  -2   0  -9 876.389 24.7422  -2
   2   0 -10 876.389 24.7422   1
  -1  -1 -10 204.742 17.3211  -2
   1   1 -10 204.742 17.3211   1
  -2  -1  -9 253.458 20.9613  -2
   2   1 -10 253.458 20.9613   1
  -1  -2 -10 107.588 19.2562  -2
   1   2 -10 107.588 19.2562   1
  -2  -2  -9 195.321 22.0057  -2
   2   2 -10 195.321 22.0057   1
   0  -3 -10 254.706 15.4081  -2
   0   3 -10 254.706 15.4081   1
  -1  -3 -10 237.428 22.5279  -2
   1   3 -10 237.428 22.5279   1
  -2  -3  -9 10.7517 20.7188  -2
   2   3 -10 10.7517 20.7188   1
  -3  -3  -9 24.9932 16.7518  -2
   3   3 -10 24.9932 16.7518   1
   0  -4 -10 182.998 15.3335  -2
   0   4 -10 182.998 15.3335   1
  -1  -4 -10 287.938 18.7032  -2
   1   4 -10 287.938 18.7032   1
  -2  -4  -9 30.1012 22.6672  -2
   2   4 -10 30.1012 22.6672   1
  -3  -4  -9 84.0165 19.1171  -2
   3   4 -10 84.0165 19.1171   1
   0  -5 -10 21.4003 14.4938  -2
   0   5 -10 21.4003 14.4938   1
  -1  -5 -10 48.6330 18.6282  -2
   1   5 -10 48.6330 18.6282   1
  -2  -5  -9 3.31953 24.1734  -2
   2   5 -10 3.31953 24.1734   1
  -3  -5  -9 2.84291 18.2042  -2
   3   5 -10 2.84291 18.2042   1
   1  -6 -10 208.283 21.1672  -2
  -1   6 -10 208.283 21.1672   1
   0  -6 -10 75.9068 15.8617  -2
   0   6 -10 75.9068 15.8617   1
  -1  -6 -10 115.349 21.0635  -2
   1   6 -10 115.349 21.0635   1
  -2  -6  -9 104.473 26.3090  -2
   2   6 -10 104.473 26.3090   1
  -3  -6  -9 122.363 21.7766  -2
   3   6 -10 122.363 21.7766   1
   1  -7 -10 41.7137 19.6978  -2
  -1   7 -10 41.7137 19.6978   1
   0  -7 -10 69.7954 15.5998  -2
   0   7 -10 69.7954 15.5998   1
  -1  -7 -10 25.1685 19.4847  -2
   1   7 -10 25.1685 19.4847   1
  -2  -7  -9 66.1379 26.6798  -2
   2   7 -10 66.1379 26.6798   1
  -3  -7  -9 31.5336 21.6001  -2
   3   7 -10 31.5336 21.6001   1
   1  -8 -10 32.1252 19.9986  -2
  -1   8 -10 32.1252 19.9986   1
   0  -8 -10 287.040 19.1314  -2
   0   8 -10 287.040 19.1314   1
  -1  -8 -10 16.9628 24.8923  -2
   1   8 -10 16.9628 24.8923   1
  -2  -8  -9 258.023 30.3248  -2
   2   8 -10 258.023 30.3248   1
  -3  -8  -9 0.16297 19.8143  -2
   3   8 -10 0.16297 19.8143   1
   1  -9 -10 5.16629 19.9976  -2
  -1   9 -10 5.16629 19.9976   1
   0  -9 -10 19.3526 15.8193  -2
   0   9 -10 19.3526 15.8193   1
  -1  -9 -10-6.82105 84.7509  -2
   1   9 -10-6.82105 84.7509   1
  -2  -9  -9 36.9055 28.0021  -2
   2   9 -10 36.9055 28.0021   1
  -3  -9  -9 18.5509 22.7082  -2
   3   9 -10 18.5509 22.7082   1
   1 -10 -10 50.9261 20.5192  -2
  -1  10 -10 50.9261 20.5192   1
   0 -10 -10 130.493 17.8977  -2
   0  10 -10 130.493 17.8977   1
  -1 -10 -10 57.6877 20.9774  -2
   1  10 -10 57.6877 20.9774   1
  -2 -10  -9 80.7200 29.8609  -2
   2  10 -10 80.7200 29.8609   1
  -3 -10  -9 31.7482 25.6507  -2
   3  10 -10 31.7482 25.6507   1
   1 -11 -10 11.3839 20.8594  -2
  -1  11 -10 11.3839 20.8594   1
   0 -11 -10 113.499 17.1468  -2
   0  11 -10 113.499 17.1468   1
  -1 -11 -10-4.47328 26.1175  -2
   1  11 -10-4.47328 26.1175   1
  -2 -11  -9 29.7813 27.9728  -2
   2  11 -10 29.7813 27.9728   1
   1 -12 -10 147.372 22.0437  -2
  -1  12 -10 147.372 22.0437   1
   0 -12 -10 121.323 18.3021  -2
   0  12 -10 121.323 18.3021   1
  -1 -12 -10 100.770 24.2218  -2
   1  12 -10 100.770 24.2218   1
  -2 -12  -9 7.20805 29.4829  -2
   2  12 -10 7.20805 29.4829   1
   0 -13 -10 26.6740 17.0089  -2
   0  13 -10 26.6740 17.0089   1
  -1 -13 -10 46.5906 28.9983  -2
   1  13 -10 46.5906 28.9983   1
  -2 -13  -9 48.1174 27.4264  -2
   2  13 -10 48.1174 27.4264   1
   0 -14 -10-10.3284 14.4914  -2
   0  14 -10-10.3284 14.4914   1
  -1 -14 -10 56.8037 22.0093  -2
   1  14 -10 56.8037 22.0093   1
   0 -15 -10 16.7603 17.7435  -2
   0  15 -10 16.7603 17.7435   1
  -1 -15 -10 25.8106 29.0440  -2
   1  15 -10 25.8106 29.0440   1
  -1   4  -9 15.1758 9.59111  -2
   1  -4  -9 15.1758 9.59111   1
  -1   3  -9 765.478 18.1643  -2
   1  -3  -9 765.478 18.1643   1
  -1   2  -9 9.57876 12.3032  -2
   1  -2  -9 9.57876 12.3032   1
  -1   1  -9 276.670 14.7971  -2
   1  -1  -9 276.670 14.7971   1
  -2   1  -8 272.727 16.9370  -2
   2  -1  -9 272.727 16.9370   1
  -1   0  -9-3.53668 14.3852  -2
   1   0  -9-3.53668 14.3852   1
  -2   0  -8 60.8775 16.4266  -2
   2   0  -9 60.8775 16.4266   1
  -1  -1  -9 270.055 17.0419  -2
   1   1  -9 270.055 17.0419   1
  -2  -1  -8 236.643 20.1305  -2
   2   1  -9 236.643 20.1305   1
  -1  -2  -9 4.50949 17.8521  -2
   1   2  -9 4.50949 17.8521   1
  -2  -2  -8 32.6554 18.8568  -2
   2   2  -9 32.6554 18.8568   1
   0  -3  -9 2358.49 28.0032  -2
   0   3  -9 2358.49 28.0032   1
  -1  -3  -9 573.824 25.9774  -2
   1   3  -9 573.824 25.9774   1
  -2  -3  -8 86.3280 20.9693  -2
   2   3  -9 86.3280 20.9693   1
  -3  -3  -8 248.048 19.6140  -2
   3   3  -9 248.048 19.6140   1
   0  -4  -9 1169.70 22.7758  -2
   0   4  -9 1169.70 22.7758   1
  -1  -4  -9 12.5138 17.2603  -2
   1   4  -9 12.5138 17.2603   1
  -2  -4  -8 118.933 23.5330  -2
   2   4  -9 118.933 23.5330   1
  -3  -4  -8 20.2424 17.7670  -2
   3   4  -9 20.2424 17.7670   1
   0  -5  -9 771.799 20.4875  -2
   0   5  -9 771.799 20.4875   1
  -1  -5  -9 299.057 21.8839  -2
   1   5  -9 299.057 21.8839   1
  -2  -5  -8 101.817 23.8159  -2
   2   5  -9 101.817 23.8159   1
  -3  -5  -8 147.535 21.1646  -2
   3   5  -9 147.535 21.1646   1
   1  -6  -9 77.9072 17.9914  -2
  -1   6  -9 77.9072 17.9914   1
   0  -6  -9 16.6548 13.4919  -2
   0   6  -9 16.6548 13.4919   1
  -1  -6  -9 20.1853 22.7684  -2
   1   6  -9 20.1853 22.7684   1
  -2  -6  -8 10.1106 25.3922  -2
   2   6  -9 10.1106 25.3922   1
  -3  -6  -8 11.5995 20.0702  -2
   3   6  -9 11.5995 20.0702   1
   1  -7  -9 105.181 18.9173  -2
  -1   7  -9 105.181 18.9173   1
   0  -7  -9-0.36549 14.1123  -2
   0   7  -9-0.36549 14.1123   1
  -1  -7  -9 59.1753 21.0285  -2
   1   7  -9 59.1753 21.0285   1
  -2  -7  -8 60.1184 25.2617  -2
   2   7  -9 60.1184 25.2617   1
  -3  -7  -8 15.5320 19.7905  -2
   3   7  -9 15.5320 19.7905   1
  -4  -7  -8 1.82422 49.5749  -2
   4   7  -9 1.82422 49.5749   1
   1  -8  -9-0.99854 18.3369  -2
  -1   8  -9-0.99854 18.3369   1
   0  -8  -9 126.799 16.5675  -2
   0   8  -9 126.799 16.5675   1
  -1  -8  -9 14.7046 20.6249  -2
   1   8  -9 14.7046 20.6249   1
  -2  -8  -8 23.7094 20.2198  -2
   2   8  -9 23.7094 20.2198   1
  -3  -8  -8 64.2217 22.6043  -2
   3   8  -9 64.2217 22.6043   1
   1  -9  -9 421.270 23.4511  -2
  -1   9  -9 421.270 23.4511   1
   0  -9  -9 94.5777 16.4616  -2
   0   9  -9 94.5777 16.4616   1
  -1  -9  -9 249.977 22.5707  -2
   1   9  -9 249.977 22.5707   1
  -2  -9  -8 136.667 26.6928  -2
   2   9  -9 136.667 26.6928   1
  -3  -9  -8 16.6124 23.0942  -2
   3   9  -9 16.6124 23.0942   1
   1 -10  -9-0.65536 19.2339  -2
  -1  10  -9-0.65536 19.2339   1
   0 -10  -9 307.335 20.0086  -2
   0  10  -9 307.335 20.0086   1
  -1 -10  -9 19.8696 22.5552  -2
   1  10  -9 19.8696 22.5552   1
  -2 -10  -8 10.9402 28.5297  -2
   2  10  -9 10.9402 28.5297   1
  -3 -10  -8 59.4201 22.1583  -2
   3  10  -9 59.4201 22.1583   1
   1 -11  -9 800.979 27.3237  -2
  -1  11  -9 800.979 27.3237   1
   0 -11  -9 2003.42 36.3172  -2
   0  11  -9 2003.42 36.3172   1
  -1 -11  -9 507.627 28.1317  -2
   1  11  -9 507.627 28.1317   1
  -2 -11  -8 22.1153 29.0309  -2
   2  11  -9 22.1153 29.0309   1
   0 -12  -9 46.6523 16.7273  -2
   0  12  -9 46.6523 16.7273   1
  -1 -12  -9 12.1232 26.4586  -2
   1  12  -9 12.1232 26.4586   1
  -2 -12  -8 25.1058 27.2861  -2
   2  12  -9 25.1058 27.2861   1
   0 -13  -9 71.7584 16.6189  -2
   0  13  -9 71.7584 16.6189   1
  -1 -13  -9 37.2874 27.9761  -2
   1  13  -9 37.2874 27.9761   1
  -2 -13  -8 29.5578 29.0746  -2
   2  13  -9 29.5578 29.0746   1
   0 -14  -9 44.4952 17.1078  -2
   0  14  -9 44.4952 17.1078   1
  -1 -14  -9-23.1543 26.8311  -2
   1  14  -9-23.1543 26.8311   1
  -1 -15  -9-18.4621 25.7848  -2
   1  15  -9-18.4621 25.7848   1
  -1   4  -8 92.3993 9.02267  -2
   1  -4  -8 92.3993 9.02267   1
  -1   3  -8 1066.74 16.2158  -2
   1  -3  -8 1066.74 16.2158   1
  -1   2  -8 177.575 12.9775  -2
   1  -2  -8 177.575 12.9775   1
  -1   1  -8 55.9579 11.4632  -2
   1  -1  -8 55.9579 11.4632   1
  -2   1  -7 178.960 14.9568  -2
   2  -1  -8 178.960 14.9568   1
  -1   0  -8 276.452 16.9408  -2
   1   0  -8 276.452 16.9408   1
  -2   0  -7 374.999 18.6046  -2
   2   0  -8 374.999 18.6046   1
  -1  -1  -8 57.0047 14.4582  -2
   1   1  -8 57.0047 14.4582   1
  -2  -1  -7 158.319 18.6677  -2
   2   1  -8 158.319 18.6677   1
  -1  -2  -8 170.157 18.3964  -2
   1   2  -8 170.157 18.3964   1
  -2  -2  -7 29.0823 19.2734  -2
   2   2  -8 29.0823 19.2734   1
  -3  -2  -7 132.926 17.1453  -2
   3   2  -8 132.926 17.1453   1
   0  -3  -8 123.404 12.4323  -2
   0   3  -8 123.404 12.4323   1
  -1  -3  -8 980.326 23.5865  -2
   1   3  -8 980.326 23.5865   1
  -2  -3  -7 52.0293 20.4730  -2
   2   3  -8 52.0293 20.4730   1
  -3  -3  -7 71.5500 16.9572  -2
   3   3  -8 71.5500 16.9572   1
   0  -4  -8 591.878 17.5931  -2
   0   4  -8 591.878 17.5931   1
  -1  -4  -8 85.4894 17.1181  -2
   1   4  -8 85.4894 17.1181   1
  -2  -4  -7 131.713 22.8741  -2
   2   4  -8 131.713 22.8741   1
  -3  -4  -7-4.24264 16.4993  -2
   3   4  -8-4.24264 16.4993   1
   0  -5  -8 197.138 14.5666  -2
   0   5  -8 197.138 14.5666   1
  -1  -5  -8 98.7942 18.9939  -2
   1   5  -8 98.7942 18.9939   1
  -2  -5  -7 106.446 24.1526  -2
   2   5  -8 106.446 24.1526   1
  -3  -5  -7 52.8046 18.7313  -2
   3   5  -8 52.8046 18.7313   1
   1  -6  -8 98.9439 17.2392  -2
  -1   6  -8 98.9439 17.2392   1
   0  -6  -8 22.3057 13.2651  -2
   0   6  -8 22.3057 13.2651   1
  -1  -6  -8 37.5496 21.9759  -2
   1   6  -8 37.5496 21.9759   1
  -2  -6  -7 100.012 23.6980  -2
   2   6  -8 100.012 23.6980   1
  -3  -6  -7 9.91519 17.8134  -2
   3   6  -8 9.91519 17.8134   1
  -4  -6  -7 7.65533 43.3050  -2
   4   6  -8 7.65533 43.3050   1
   1  -7  -8 55.1446 17.0347  -2
  -1   7  -8 55.1446 17.0347   1
   0  -7  -8 12.7908 13.8683  -2
   0   7  -8 12.7908 13.8683   1
  -1  -7  -8 60.2998 20.2749  -2
   1   7  -8 60.2998 20.2749   1
  -2  -7  -7 17.0370 25.3019  -2
   2   7  -8 17.0370 25.3019   1
  -3  -7  -7 107.066 20.9854  -2
   3   7  -8 107.066 20.9854   1
  -4  -7  -7-4.70000 40.7263  -2
   4   7  -8-4.70000 40.7263   1
   1  -8  -8 157.381 19.1035  -2
  -1   8  -8 157.381 19.1035   1
   0  -8  -8 124.729 15.1315  -2
   0   8  -8 124.729 15.1315   1
  -1  -8  -8 104.222 17.7892  -2
   1   8  -8 104.222 17.7892   1
  -2  -8  -7 39.8780 26.2497  -2
   2   8  -8 39.8780 26.2497   1
  -3  -8  -7 8.38245 19.6077  -2
   3   8  -8 8.38245 19.6077   1
   1  -9  -8 1076.51 27.6050  -2
  -1   9  -8 1076.51 27.6050   1
   0  -9  -8-2.93293 13.3268  -2
   0   9  -8-2.93293 13.3268   1
  -1  -9  -8 917.506 30.6852  -2
   1   9  -8 917.506 30.6852   1
  -2  -9  -7 132.228 24.8625  -2
   2   9  -8 132.228 24.8625   1
  -3  -9  -7 47.1494 22.4043  -2
   3   9  -8 47.1494 22.4043   1
   1 -10  -8 96.3623 17.8675  -2
  -1  10  -8 96.3623 17.8675   1
   0 -10  -8 147.113 16.8846  -2
   0  10  -8 147.113 16.8846   1
  -1 -10  -8 143.019 20.6325  -2
   1  10  -8 143.019 20.6325   1
  -2 -10  -7 36.6449 21.4810  -2
   2  10  -8 36.6449 21.4810   1
  -3 -10  -7 47.2387 23.5473  -2
   3  10  -8 47.2387 23.5473   1
   1 -11  -8 384.168 22.2995  -2
  -1  11  -8 384.168 22.2995   1
   0 -11  -8 35.1155 15.6242  -2
   0  11  -8 35.1155 15.6242   1
  -1 -11  -8 286.826 27.4742  -2
   1  11  -8 286.826 27.4742   1
  -2 -11  -7 7.75429 28.7473  -2
   2  11  -8 7.75429 28.7473   1
  -3 -11  -7 27.3776 22.1138  -2
   3  11  -8 27.3776 22.1138   1
   0 -12  -8 21.7936 16.1385  -2
   0  12  -8 21.7936 16.1385   1
  -1 -12  -8 43.1035 24.4160  -2
   1  12  -8 43.1035 24.4160   1
  -2 -12  -7 25.9440 30.6406  -2
   2  12  -8 25.9440 30.6406   1
   0 -13  -8 1.97743 16.3409  -2
   0  13  -8 1.97743 16.3409   1
  -1 -13  -8 40.4377 25.9286  -2
   1  13  -8 40.4377 25.9286   1
  -2 -13  -7 0.82181 30.2330  -2
   2  13  -8 0.82181 30.2330   1
   0 -14  -8 74.1556 16.0769  -2
   0  14  -8 74.1556 16.0769   1
  -1 -14  -8 2.31912 29.0803  -2
   1  14  -8 2.31912 29.0803   1
  -2 -14  -7 63.3335 31.5195  -2
   2  14  -8 63.3335 31.5195   1
  -1 -15  -8 47.3721 22.7477  -2
   1  15  -8 47.3721 22.7477   1
  -1 -16  -8-0.26513 30.0493  -2
   1  16  -8-0.26513 30.0493   1
  -1   4  -7 306.087 8.25262  -2
   1  -4  -7 306.087 8.25262   1
  -1   3  -7 2118.48 20.0350  -2
   1  -3  -7 2118.48 20.0350   1
  -1   2  -7 221.942 12.2126  -2
   1  -2  -7 221.942 12.2126   1
  -1   1  -7 74.6587 13.1170  -2
   1  -1  -7 74.6587 13.1170   1
   2  -1  -7 69.8693 10.3161   1
  -1   0  -7-1.66163 13.7852  -2
   1   0  -7-1.66163 13.7852   1
   2   0  -7 7.93717 10.4576   1
  -1  -1  -7 58.3369 15.4613  -2
   1   1  -7 58.3369 15.4613   1
  -2  -1  -6 145.916 18.6286  -2
   2   1  -7 145.916 18.6286   1
  -1  -2  -7 199.725 16.9729  -2
   1   2  -7 199.725 16.9729   1
  -2  -2  -6 105.476 20.0285  -2
   2   2  -7 105.476 20.0285   1
  -3  -2  -6 469.943 21.3682  -2
   3   2  -7 469.943 21.3682   1
   0  -3  -7 1321.70 20.1292  -2
   0   3  -7 1321.70 20.1292   1
  -1  -3  -7 1911.23 30.6183  -2
   1   3  -7 1911.23 30.6183   1
  -2  -3  -6 56.8988 19.8803  -2
   2   3  -7 56.8988 19.8803   1
  -3  -3  -6 66.7526 16.0969  -2
   3   3  -7 66.7526 16.0969   1
   0  -4  -7 4068.13 33.4694  -2
   0   4  -7 4068.13 33.4694   1
  -1  -4  -7 329.968 20.8003  -2
   1   4  -7 329.968 20.8003   1
  -2  -4  -6 66.1620 22.0291  -2
   2   4  -7 66.1620 22.0291   1
  -3  -4  -6 123.043 19.1592  -2
   3   4  -7 123.043 19.1592   1
   0  -5  -7 1171.75 21.2285  -2
   0   5  -7 1171.75 21.2285   1
  -1  -5  -7 205.883 19.7980  -2
   1   5  -7 205.883 19.7980   1
  -2  -5  -6 46.3831 23.1130  -2
   2   5  -7 46.3831 23.1130   1
  -3  -5  -6 10.8591 18.2132  -2
   3   5  -7 10.8591 18.2132   1
   1  -6  -7 70.2231 16.3952  -2
  -1   6  -7 70.2231 16.3952   1
   0  -6  -7 0.05675 11.9471  -2
   0   6  -7 0.05675 11.9471   1
  -1  -6  -7 60.4547 21.1711  -2
   1   6  -7 60.4547 21.1711   1
  -2  -6  -6 105.812 25.2429  -2
   2   6  -7 105.812 25.2429   1
  -3  -6  -6 86.4397 19.9523  -2
   3   6  -7 86.4397 19.9523   1
  -4  -6  -6 6.80764 38.2791  -2
   4   6  -7 6.80764 38.2791   1
   1  -7  -7 58.7488 16.2485  -2
  -1   7  -7 58.7488 16.2485   1
   0  -7  -7 32.2072 13.4853  -2
   0   7  -7 32.2072 13.4853   1
  -1  -7  -7 38.2523 22.5635  -2
   1   7  -7 38.2523 22.5635   1
  -2  -7  -6 26.0439 22.1211  -2
   2   7  -7 26.0439 22.1211   1
  -3  -7  -6 82.7943 21.0803  -2
   3   7  -7 82.7943 21.0803   1
  -4  -7  -6 31.8636 24.9286  -2
   4   7  -7 31.8636 24.9286   1
   1  -8  -7 28.2276 16.4815  -2
  -1   8  -7 28.2276 16.4815   1
   0  -8  -7 42.5621 14.2376  -2
   0   8  -7 42.5621 14.2376   1
  -1  -8  -7 31.9622 21.0535  -2
   1   8  -7 31.9622 21.0535   1
  -2  -8  -6 193.148 27.9965  -2
   2   8  -7 193.148 27.9965   1
  -3  -8  -6 33.2276 19.6287  -2
   3   8  -7 33.2276 19.6287   1
   1  -9  -7 354.776 20.5828  -2
  -1   9  -7 354.776 20.5828   1
   0  -9  -7 50.0597 14.1160  -2
   0   9  -7 50.0597 14.1160   1
  -1  -9  -7 306.323 25.6390  -2
   1   9  -7 306.323 25.6390   1
  -2  -9  -6-2.66300 28.4562  -2
   2   9  -7-2.66300 28.4562   1
  -3  -9  -6 25.1663 21.4471  -2
   3   9  -7 25.1663 21.4471   1
   1 -10  -7 166.919 19.3664  -2
  -1  10  -7 166.919 19.3664   1
   0 -10  -7 1058.50 25.8697  -2
   0  10  -7 1058.50 25.8697   1
  -1 -10  -7 230.168 20.4354  -2
   1  10  -7 230.168 20.4354   1
  -2 -10  -6 51.5730 28.4510  -2
   2  10  -7 51.5730 28.4510   1
  -3 -10  -6 106.294 23.4588  -2
   3  10  -7 106.294 23.4588   1
   1 -11  -7 505.910 22.9846  -2
  -1  11  -7 505.910 22.9846   1
   0 -11  -7 1410.05 29.4974  -2
   0  11  -7 1410.05 29.4974   1
  -1 -11  -7 531.301 33.0954  -2
   1  11  -7 531.301 33.0954   1
  -2 -11  -6 38.4674 29.1464  -2
   2  11  -7 38.4674 29.1464   1
  -3 -11  -6 52.4472 24.5088  -2
   3  11  -7 52.4472 24.5088   1
   0 -12  -7 459.334 21.7777  -2
   0  12  -7 459.334 21.7777   1
  -1 -12  -7 121.015 28.3754  -2
   1  12  -7 121.015 28.3754   1
  -2 -12  -6 1.96632 31.0400  -2
   2  12  -7 1.96632 31.0400   1
   0 -13  -7 210.444 19.8830  -2
   0  13  -7 210.444 19.8830   1
  -1 -13  -7-12.7262 25.8828  -2
   1  13  -7-12.7262 25.8828   1
  -2 -13  -6-2.72357 29.8510  -2
   2  13  -7-2.72357 29.8510   1
   0 -14  -7 91.9417 18.8742  -2
   0  14  -7 91.9417 18.8742   1
  -1 -14  -7-16.0200 25.5487  -2
   1  14  -7-16.0200 25.5487   1
  -2 -14  -6 77.2039 30.4629  -2
   2  14  -7 77.2039 30.4629   1
  -1 -15  -7 39.9258 28.6352  -2
   1  15  -7 39.9258 28.6352   1
  -1 -16  -7 38.0491 25.6224  -2
   1  16  -7 38.0491 25.6224   1
  -1   5  -6 58.6587 4.47102  -2
   1  -5  -6 58.6587 4.47102   1
  -1   4  -6 243.846 8.49138  -2
   1  -4  -6 243.846 8.49138   1
  -1   3  -6 405.355 10.6171  -2
   1  -3  -6 405.355 10.6171   1
  -1   2  -6 711.465 13.8292  -2
   1  -2  -6 711.465 13.8292   1
   2  -2  -6 433.998 12.4138   1
  -1   1  -6 168.312 11.9102  -2
   1  -1  -6 168.312 11.9102   1
   2  -1  -6-3.14563 8.91964   1
  -1   0  -6 594.185 16.9068  -2
   1   0  -6 594.185 16.9068   1
   2   0  -6 7.19285 10.6932   1
  -1  -1  -6 173.894 15.6499  -2
   1   1  -6 173.894 15.6499   1
   2   1  -6-0.40576 11.4892   1
  -3  -1  -5 114.657 15.6780  -2
   3   1  -6 114.657 15.6780   1
  -1  -2  -6 676.034 20.4366  -2
   1   2  -6 676.034 20.4366   1
   2   2  -6 449.930 17.3193   1
  -3  -2  -5 222.824 18.4204  -2
   3   2  -6 222.824 18.4204   1
   0  -3  -6 203.953 11.7708  -2
   0   3  -6 203.953 11.7708   1
  -1  -3  -6 399.439 20.0128  -2
   1   3  -6 399.439 20.0128   1
   2   3  -6 12.4168 13.4173   1
  -3  -3  -5 31.9622 15.7305  -2
   3   3  -6 31.9622 15.7305   1
   0  -4  -6 1272.96 19.9684  -2
   0   4  -6 1272.96 19.9684   1
  -1  -4  -6 224.848 19.2119  -2
   1   4  -6 224.848 19.2119   1
   2   4  -6 9.62287 14.5962   1
  -3  -4  -5 74.4515 17.9745  -2
   3   4  -6 74.4515 17.9745   1
   0  -5  -6 2.82569 11.2404  -2
   0   5  -6 2.82569 11.2404   1
  -1  -5  -6 86.3709 20.4231  -2
   1   5  -6 86.3709 20.4231   1
  -2  -5  -5 107.196 23.0597  -2
   2   5  -6 107.196 23.0597   1
  -3  -5  -5 19.6161 17.3329  -2
   3   5  -6 19.6161 17.3329   1
  -4  -5  -5-4.74881 55.5838  -2
   4   5  -6-4.74881 55.5838   1
   1  -6  -6 309.075 17.5455  -2
  -1   6  -6 309.075 17.5455   1
   0  -6  -6 103.120 12.4363  -2
   0   6  -6 103.120 12.4363   1
  -1  -6  -6 328.631 23.4813  -2
   1   6  -6 328.631 23.4813   1
  -2  -6  -5 91.2458 24.6427  -2
   2   6  -6 91.2458 24.6427   1
  -3  -6  -5 111.070 19.4750  -2
   3   6  -6 111.070 19.4750   1
  -4  -6  -5 33.4149 24.9603  -2
   4   6  -6 33.4149 24.9603   1
   1  -7  -6 90.1552 15.2382  -2
  -1   7  -6 90.1552 15.2382   1
   0  -7  -6 82.1340 13.0148  -2
   0   7  -6 82.1340 13.0148   1
  -1  -7  -6 94.9903 20.9336  -2
   1   7  -6 94.9903 20.9336   1
  -2  -7  -5 83.0258 26.4906  -2
   2   7  -6 83.0258 26.4906   1
  -3  -7  -5 2.91098 19.0397  -2
   3   7  -6 2.91098 19.0397   1
  -4  -7  -5 0.10626 36.0870  -2
   4   7  -6 0.10626 36.0870   1
   1  -8  -6 30.6813 15.2756  -2
  -1   8  -6 30.6813 15.2756   1
   0  -8  -6 753.355 20.4103  -2
   0   8  -6 753.355 20.4103   1
  -1  -8  -6 18.4879 21.3306  -2
   1   8  -6 18.4879 21.3306   1
  -2  -8  -5 217.583 29.5497  -2
   2   8  -6 217.583 29.5497   1
  -3  -8  -5 91.6670 21.3282  -2
   3   8  -6 91.6670 21.3282   1
  -4  -8  -5-9.66836 32.6834  -2
   4   8  -6-9.66836 32.6834   1
   1  -9  -6 32.2562 16.4760  -2
  -1   9  -6 32.2562 16.4760   1
   0  -9  -6-1.14715 12.7505  -2
   0   9  -6-1.14715 12.7505   1
  -1  -9  -6 50.7255 23.9607  -2
   1   9  -6 50.7255 23.9607   1
  -2  -9  -5 169.665 26.6635  -2
   2   9  -6 169.665 26.6635   1
  -3  -9  -5 30.6381 21.9354  -2
   3   9  -6 30.6381 21.9354   1
   1 -10  -6 358.656 19.8874  -2
  -1  10  -6 358.656 19.8874   1
   0 -10  -6 866.553 23.7135  -2
   0  10  -6 866.553 23.7135   1
  -1 -10  -6 327.875 26.0585  -2
   1  10  -6 327.875 26.0585   1
  -2 -10  -5 571.949 29.9393  -2
   2  10  -6 571.949 29.9393   1
  -3 -10  -5 39.0018 22.2836  -2
   3  10  -6 39.0018 22.2836   1
   0 -11  -6 325.810 19.0630  -2
   0  11  -6 325.810 19.0630   1
  -1 -11  -6 8.58468 22.6739  -2
   1  11  -6 8.58468 22.6739   1
  -2 -11  -5 18.6099 21.3148  -2
   2  11  -6 18.6099 21.3148   1
  -3 -11  -5 3.52510 22.3337  -2
   3  11  -6 3.52510 22.3337   1
   0 -12  -6 67.6269 16.7293  -2
   0  12  -6 67.6269 16.7293   1
  -1 -12  -6 87.7729 24.8638  -2
   1  12  -6 87.7729 24.8638   1
  -2 -12  -5 18.9139 29.3714  -2
   2  12  -6 18.9139 29.3714   1
  -3 -12  -5 32.4210 25.1378  -2
   3  12  -6 32.4210 25.1378   1
   0 -13  -6 22.5939 14.2335  -2
   0  13  -6 22.5939 14.2335   1
  -1 -13  -6 70.3665 25.3303  -2
   1  13  -6 70.3665 25.3303   1
  -2 -13  -5 14.7057 27.7182  -2
   2  13  -6 14.7057 27.7182   1
  -1 -14  -6 30.3048 24.2575  -2
   1  14  -6 30.3048 24.2575   1
  -2 -14  -5 16.0144 32.8874  -2
   2  14  -6 16.0144 32.8874   1
  -1 -15  -6 10.5730 28.1616  -2
   1  15  -6 10.5730 28.1616   1
  -2 -15  -5 20.4148 33.6282  -2
   2  15  -6 20.4148 33.6282   1
  -1 -16  -6 29.6647 25.5173  -2
   1  16  -6 29.6647 25.5173   1
   1  -5  -5 237.897 3.95568   1
   1  -4  -5 3233.70 14.9247   1
   1  -3  -5 648.209 8.68287   1
   1  -2  -5 166.054 7.35428   1
   2  -2  -5 696.860 14.0828   1
   1  -1  -5 15.4342 6.82821   1
   2  -1  -5 94.1998 10.2805   1
   1   0  -5 4.47527 8.44296   1
   2   0  -5 0.10202 10.7958   1
   1   1  -5 16.8051 9.41609   1
   2   1  -5 75.9770 12.6315   1
  -3  -1  -4 12.6090 13.5150  -2
   3   1  -5 12.6090 13.5150   1
  -1  -2  -5 168.791 16.2894  -2
   1   2  -5 168.791 16.2894   1
   2   2  -5 753.926 20.1824   1
  -3  -2  -4 26.5132 16.2738  -2
   3   2  -5 26.5132 16.2738   1
   0  -3  -5 242.142 12.2518  -2
   0   3  -5 242.142 12.2518   1
  -1  -3  -5 588.252 20.8889  -2
   1   3  -5 588.252 20.8889   1
   2   3  -5 79.2867 14.3353   1
  -3  -3  -4 240.155 20.3041  -2
   3   3  -5 240.155 20.3041   1
   0  -4  -5 2.12625 10.1183  -2
   0   4  -5 2.12625 10.1183   1
   1   4  -5 3319.33 32.3784   1
  -2  -4  -4 409.261 25.3261  -2
   2   4  -5 409.261 25.3261   1
  -3  -4  -4 176.874 19.9060  -2
   3   4  -5 176.874 19.9060   1
   0  -5  -5 84.0121 11.6518  -2
   0   5  -5 84.0121 11.6518   1
   1   5  -5 361.203 16.6429   1
   2   5  -5 21.2188 15.8622   1
  -3  -5  -4 97.1635 19.6198  -2
   3   5  -5 97.1635 19.6198   1
  -4  -5  -4 3.27370 30.9516  -2
   4   5  -5 3.27370 30.9516   1
   1  -6  -5 230.336 14.4395  -2
  -1   6  -5 230.336 14.4395   1
   0  -6  -5 530.711 16.0714  -2
   0   6  -5 530.711 16.0714   1
   1   6  -5 319.725 17.5120   1
  -2  -6  -4 347.729 27.6131  -2
   2   6  -5 347.729 27.6131   1
  -3  -6  -4 17.6504 17.4612  -2
   3   6  -5 17.6504 17.4612   1
  -4  -6  -4 19.8440 30.2047  -2
   4   6  -5 19.8440 30.2047   1
   1  -7  -5 101.174 14.8057  -2
  -1   7  -5 101.174 14.8057   1
   0  -7  -5 0.85888 11.4005  -2
   0   7  -5 0.85888 11.4005   1
   1   7  -5 31.4667 15.4911   1
  -2  -7  -4 164.637 26.6556  -2
   2   7  -5 164.637 26.6556   1
  -3  -7  -4-3.12340 18.7609  -2
   3   7  -5-3.12340 18.7609   1
  -4  -7  -4 7.67794 31.5450  -2
   4   7  -5 7.67794 31.5450   1
   1  -8  -5 16.2366 14.0458  -2
  -1   8  -5 16.2366 14.0458   1
   0  -8  -5 5.90959 12.4075  -2
   0   8  -5 5.90959 12.4075   1
  -1  -8  -5 8.19254 21.9919  -2
   1   8  -5 8.19254 21.9919   1
  -2  -8  -4 288.864 27.3625  -2
   2   8  -5 288.864 27.3625   1
  -3  -8  -4 102.989 21.0998  -2
   3   8  -5 102.989 21.0998   1
  -4  -8  -4 45.2100 24.1410  -2
   4   8  -5 45.2100 24.1410   1
   1  -9  -5 454.424 18.7994  -2
  -1   9  -5 454.424 18.7994   1
   0  -9  -5 7.35542 13.1385  -2
   0   9  -5 7.35542 13.1385   1
  -1  -9  -5 492.165 27.4426  -2
   1   9  -5 492.165 27.4426   1
  -2  -9  -4 18.5461 27.5688  -2
   2   9  -5 18.5461 27.5688   1
  -3  -9  -4 21.5996 21.2973  -2
   3   9  -5 21.5996 21.2973   1
   1 -10  -5 696.283 21.1284  -2
  -1  10  -5 696.283 21.1284   1
   0 -10  -5 374.491 18.2836  -2
   0  10  -5 374.491 18.2836   1
  -1 -10  -5 1068.47 32.8528  -2
   1  10  -5 1068.47 32.8528   1
  -2 -10  -4 701.845 36.0022  -2
   2  10  -5 701.845 36.0022   1
  -3 -10  -4 4.09192 20.7284  -2
   3  10  -5 4.09192 20.7284   1
   0 -11  -5 103.618 15.6410  -2
   0  11  -5 103.618 15.6410   1
  -1 -11  -5 103.972 19.5046  -2
   1  11  -5 103.972 19.5046   1
  -2 -11  -4 44.3690 28.3327  -2
   2  11  -5 44.3690 28.3327   1
  -3 -11  -4-12.0630 21.6806  -2
   3  11  -5-12.0630 21.6806   1
   0 -12  -5 238.894 17.6707  -2
   0  12  -5 238.894 17.6707   1
  -1 -12  -5 1151.11 38.0029  -2
   1  12  -5 1151.11 38.0029   1
  -2 -12  -4 221.771 31.2647  -2
   2  12  -5 221.771 31.2647   1
  -3 -12  -4 28.6882 24.0385  -2
   3  12  -5 28.6882 24.0385   1
   0 -13  -5 27.0809 16.2058  -2
   0  13  -5 27.0809 16.2058   1
  -1 -13  -5-10.2525 50.1003  -2
   1  13  -5-10.2525 50.1003   1
  -2 -13  -4 47.5941 27.6495  -2
   2  13  -5 47.5941 27.6495   1
  -1 -14  -5 5.91724 23.6581  -2
   1  14  -5 5.91724 23.6581   1
  -2 -14  -4 25.9880 31.0011  -2
   2  14  -5 25.9880 31.0011   1
  -1 -15  -5 44.3466 24.9564  -2
   1  15  -5 44.3466 24.9564   1
  -2 -15  -4 79.5832 32.3849  -2
   2  15  -5 79.5832 32.3849   1
  -1 -16  -5-1.30596 27.5992  -2
   1  16  -5-1.30596 27.5992   1
   1  -3  -4 154.640 4.45938   1
   1  -2  -4 33.4417 5.10854   1
   2  -2  -4 719.806 14.5794   1
   1  -1  -4 261.624 8.56091   1
   2  -1  -4 12.8361 10.0339   1
   1   0  -4 314.902 10.7510   1
   2   0  -4 101.237 11.8108   1
   1   1  -4 255.435 11.3225   1
   2   1  -4 25.0509 12.2812   1
  -3  -1  -3 32.4400 14.2318  -2
   3   1  -4 32.4400 14.2318   1
   0  -2  -4 2381.31 19.5828  -2
   0   2  -4 2381.31 19.5828   1
   1   2  -4 40.1846 11.1607   1
   2   2  -4 740.969 20.1784   1
  -3  -2  -3 109.036 16.3089  -2
   3   2  -4 109.036 16.3089   1
   0  -3  -4 274.572 12.0537  -2
   0   3  -4 274.572 12.0537   1
   1   3  -4 156.421 12.5938   1
   2   3  -4 17.9855 14.2123   1
  -3  -3  -3 95.9401 17.7778  -2
   3   3  -4 95.9401 17.7778   1
   0  -4  -4 26.8938 10.1864  -2
   0   4  -4 26.8938 10.1864   1
   1   4  -4 146.698 14.1651   1
   2   4  -4 85.7738 15.8994   1
  -3  -4  -3 44.2212 17.3917  -2
   3   4  -4 44.2212 17.3917   1
  -4  -4  -3 6.51808 31.0390  -2
   4   4  -4 6.51808 31.0390   1
   0  -5  -4 793.532 16.5419  -2
   0   5  -4 793.532 16.5419   1
   1   5  -4 109.467 14.0219   1
  -2  -5  -3 653.261 28.7173  -2
   2   5  -4 653.261 28.7173   1
  -3  -5  -3 34.3439 19.4560  -2
   3   5  -4 34.3439 19.4560   1
  -4  -5  -3-9.42192 34.5911  -2
   4   5  -4-9.42192 34.5911   1
   1  -6  -4 160.800 13.1366  -2
  -1   6  -4 160.800 13.1366   1
   0  -6  -4 419.416 14.5874  -2
   0   6  -4 419.416 14.5874   1
   1   6  -4 150.337 15.7190   1
  -2  -6  -3 156.108 25.9298  -2
   2   6  -4 156.108 25.9298   1
  -3  -6  -3 11.3493 18.2874  -2
   3   6  -4 11.3493 18.2874   1
  -4  -6  -3 1.62966 33.0625  -2
   4   6  -4 1.62966 33.0625   1
   1  -7  -4 835.904 17.0519  -2
  -1   7  -4 835.904 17.0519   1
   0  -7  -4 5.79665 11.5426  -2
   0   7  -4 5.79665 11.5426   1
  -1  -7  -4 544.162 24.3035  -2
   1   7  -4 544.162 24.3035   1
  -2  -7  -3 116.374 27.0884  -2
   2   7  -4 116.374 27.0884   1
  -3  -7  -3 2.22927 19.1618  -2
   3   7  -4 2.22927 19.1618   1
  -4  -7  -3 23.3514 38.7687  -2
   4   7  -4 23.3514 38.7687   1
   1  -8  -4-0.00763 13.2992  -2
  -1   8  -4-0.00763 13.2992   1
   0  -8  -4 428.745 16.8881  -2
   0   8  -4 428.745 16.8881   1
   1   8  -4 3.98566 15.3705   1
   2   8  -4 4.86890 18.7388   1
  -3  -8  -3 88.8360 22.1710  -2
   3   8  -4 88.8360 22.1710   1
  -4  -8  -3 2.36298 45.2750  -2
   4   8  -4 2.36298 45.2750   1
   1  -9  -4 416.188 16.9466  -2
  -1   9  -4 416.188 16.9466   1
   0  -9  -4 96.0382 14.3557  -2
   0   9  -4 96.0382 14.3557   1
  -1  -9  -4 329.062 25.5368  -2
   1   9  -4 329.062 25.5368   1
   2   9  -4 342.453 23.9204   1
  -3  -9  -3 198.944 23.9784  -2
   3   9  -4 198.944 23.9784   1
   0 -10  -4 406.994 18.1593  -2
   0  10  -4 406.994 18.1593   1
  -1 -10  -4 69.2281 24.8295  -2
   1  10  -4 69.2281 24.8295   1
  -2 -10  -3 98.8858 28.3916  -2
   2  10  -4 98.8858 28.3916   1
  -3 -10  -3 57.3528 22.9910  -2
   3  10  -4 57.3528 22.9910   1
   0 -11  -4 27.8831 14.1716  -2
   0  11  -4 27.8831 14.1716   1
  -1 -11  -4 73.6061 25.6103  -2
   1  11  -4 73.6061 25.6103   1
  -2 -11  -3-5.46327 28.3377  -2
   2  11  -4-5.46327 28.3377   1
  -3 -11  -3 82.6780 23.4172  -2
   3  11  -4 82.6780 23.4172   1
   0 -12  -4 34.1093 15.1960  -2
   0  12  -4 34.1093 15.1960   1
  -1 -12  -4 75.7639 25.6984  -2
   1  12  -4 75.7639 25.6984   1
  -2 -12  -3 144.229 29.4738  -2
   2  12  -4 144.229 29.4738   1
  -3 -12  -3 8.92012 22.3518  -2
   3  12  -4 8.92012 22.3518   1
   0 -13  -4 24.9974 15.7620  -2
   0  13  -4 24.9974 15.7620   1
  -1 -13  -4 106.651 27.3313  -2
   1  13  -4 106.651 27.3313   1
  -2 -13  -3 104.564 29.7246  -2
   2  13  -4 104.564 29.7246   1
  -1 -14  -4 93.5673 25.0682  -2
   1  14  -4 93.5673 25.0682   1
  -2 -14  -3 48.9736 30.6386  -2
   2  14  -4 48.9736 30.6386   1
  -1 -15  -4-0.21915 26.5893  -2
   1  15  -4-0.21915 26.5893   1
  -2 -15  -3 13.9032 31.7043  -2
   2  15  -4 13.9032 31.7043   1
  -1 -16  -4 12.6374 23.7061  -2
   1  16  -4 12.6374 23.7061   1
   2  -3  -3 425.800 10.3934   1
   1  -2  -3 33.3047 5.03308   1
   2  -2  -3 7.16471 8.32995   1
   1  -1  -3 124.293 7.65166   1
   2  -1  -3 1.52787 9.67237   1
   1   0  -3 2.35356 8.07646   1
   2   0  -3 2.46171 10.9115   1
  -3   0  -2 32.0609 13.7981  -2
   3   0  -3 32.0609 13.7981   1
   1   1  -3 126.325 10.6161   1
   2   1  -3 3.60082 12.2095   1
  -3  -1  -2 285.590 18.1691  -2
   3   1  -3 285.590 18.1691   1
   0  -2  -3 593.425 11.5358  -2
   0   2  -3 593.425 11.5358   1
   1   2  -3 35.2155 10.8860   1
   2   2  -3 11.5697 13.2025   1
  -3  -2  -2 15.0417 16.3310  -2
   3   2  -3 15.0417 16.3310   1
   0  -3  -3 66.2434 9.57667  -2
   0   3  -3 66.2434 9.57667   1
   1   3  -3 210.108 13.1267   1
   2   3  -3 488.888 19.2230   1
  -3  -3  -2 53.0254 16.4706  -2
   3   3  -3 53.0254 16.4706   1
   0  -4  -3 1148.61 16.6590  -2
   0   4  -3 1148.61 16.6590   1
   1   4  -3 8.72704 12.8562   1
   2   4  -3-0.79894 14.7450   1
  -3  -4  -2 20.7213 17.1853  -2
   3   4  -3 20.7213 17.1853   1
  -4  -4  -2-10.9515 28.2958  -2
   4   4  -3-10.9515 28.2958   1
   0  -5  -3 698.877 15.4364  -2
   0   5  -3 698.877 15.4364   1
   1   5  -3 277.231 16.6688   1
  -2  -5  -2 1049.54 31.7787  -2
   2   5  -3 1049.54 31.7787   1
  -3  -5  -2 58.6448 18.7907  -2
   3   5  -3 58.6448 18.7907   1
  -4  -5  -2 21.0534 22.4348  -2
   4   5  -3 21.0534 22.4348   1
   1  -6  -3 66.1173 11.3014  -2
  -1   6  -3 66.1173 11.3014   1
   0  -6  -3 1.87194 10.6078  -2
   0   6  -3 1.87194 10.6078   1
  -1  -6  -3 74.8098 20.8672  -2
   1   6  -3 74.8098 20.8672   1
   2   6  -3 28.9628 17.1254   1
  -3  -6  -2 16.4665 19.7762  -2
   3   6  -3 16.4665 19.7762   1
  -4  -6  -2 25.3924 22.7468  -2
   4   6  -3 25.3924 22.7468   1
   1  -7  -3 262.403 13.8791  -2
  -1   7  -3 262.403 13.8791   1
   0  -7  -3 189.090 13.4987  -2
   0   7  -3 189.090 13.4987   1
  -1  -7  -3 357.424 24.4934  -2
   1   7  -3 357.424 24.4934   1
  -2  -7  -2 48.5701 25.9537  -2
   2   7  -3 48.5701 25.9537   1
  -3  -7  -2 247.640 22.7545  -2
   3   7  -3 247.640 22.7545   1
  -4  -7  -2 40.1661 31.7974  -2
   4   7  -3 40.1661 31.7974   1
   1  -8  -3 0.19444 12.3966  -2
  -1   8  -3 0.19444 12.3966   1
   0  -8  -3 125.629 13.2773  -2
   0   8  -3 125.629 13.2773   1
   1   8  -3-2.96732 15.3800   1
   2   8  -3 4.12497 18.5134   1
  -3  -8  -2 15.9261 21.4083  -2
   3   8  -3 15.9261 21.4083   1
  -4  -8  -2-9.18675 44.0420  -2
   4   8  -3-9.18675 44.0420   1
   1  -9  -3 248.424 14.3720  -2
  -1   9  -3 248.424 14.3720   1
   0  -9  -3 703.333 19.7945  -2
   0   9  -3 703.333 19.7945   1
  -1  -9  -3 170.215 24.4980  -2
   1   9  -3 170.215 24.4980   1
  -2  -9  -2 235.651 28.3135  -2
   2   9  -3 235.651 28.3135   1
  -3  -9  -2 317.444 26.8179  -2
   3   9  -3 317.444 26.8179   1
   0 -10  -3 641.739 20.2024  -2
   0  10  -3 641.739 20.2024   1
  -1 -10  -3 108.339 24.8090  -2
   1  10  -3 108.339 24.8090   1
  -2 -10  -2 11.6625 28.4401  -2
   2  10  -3 11.6625 28.4401   1
  -3 -10  -2 36.7194 20.8473  -2
   3  10  -3 36.7194 20.8473   1
   0 -11  -3 0.94884 13.2643  -2
   0  11  -3 0.94884 13.2643   1
   1  11  -3 205.692 21.1767   1
  -2 -11  -2 579.853 35.8989  -2
   2  11  -3 579.853 35.8989   1
  -3 -11  -2 7.82621 23.2020  -2
   3  11  -3 7.82621 23.2020   1
   0 -12  -3 66.9935 14.7085  -2
   0  12  -3 66.9935 14.7085   1
  -1 -12  -3 61.9205 22.9635  -2
   1  12  -3 61.9205 22.9635   1
  -2 -12  -2 110.557 30.4860  -2
   2  12  -3 110.557 30.4860   1
  -3 -12  -2 15.1048 24.0525  -2
   3  12  -3 15.1048 24.0525   1
  -1 -13  -3-7.66599 27.5223  -2
   1  13  -3-7.66599 27.5223   1
  -2 -13  -2 170.613 23.9815  -2
   2  13  -3 170.613 23.9815   1
  -1 -14  -3-0.60276 26.8195  -2
   1  14  -3-0.60276 26.8195   1
  -2 -14  -2 7.58541 32.0367  -2
   2  14  -3 7.58541 32.0367   1
  -1 -15  -3 31.5082 24.8627  -2
   1  15  -3 31.5082 24.8627   1
  -2 -15  -2-10.9590 33.7882  -2
   2  15  -3-10.9590 33.7882   1
  -2 -16  -2 92.9865 31.3661  -2
   2  16  -3 92.9865 31.3661   1
   2  -3  -2 68.2233 7.57737   1
   1  -2  -2 376.959 6.89202   1
   2  -2  -2 76.5501 8.83282   1
   1  -1  -2 1468.85 13.7463   1
   2  -1  -2 9.37667 10.0869   1
   1   0  -2 50.9397 9.23147   1
   2   0  -2 356.535 14.4260   1
  -3   0  -1-0.86679 13.2302  -2
   3   0  -2-0.86679 13.2302   1
   1   1  -2 1461.79 18.7191   1
   2   1  -2 7.18663 12.5266   1
  -3  -1  -1 174.806 17.0306  -2
   3   1  -2 174.806 17.0306   1
   0  -2  -2 151.180 8.66617  -2
   0   2  -2 151.180 8.66617   1
   1   2  -2 384.759 14.6708   1
   2   2  -2 71.0001 14.1899   1
  -3  -2  -1-3.40775 16.0454  -2
   3   2  -2-3.40775 16.0454   1
   0  -3  -2 955.194 13.3544  -2
   0   3  -2 955.194 13.3544   1
   1   3  -2 1169.97 20.3268   1
   2   3  -2 88.5211 15.4290   1
  -3  -3  -1 130.859 19.1962  -2
   3   3  -2 130.859 19.1962   1
  -4  -3  -1-6.55075 41.4002  -2
   4   3  -2-6.55075 41.4002   1
   0  -4  -2 3347.92 23.6689  -2
   0   4  -2 3347.92 23.6689   1
   1   4  -2 25.7604 12.7918   1
   2   4  -2-1.01161 14.8101   1
  -3  -4  -1-1.69601 16.9344  -2
   3   4  -2-1.69601 16.9344   1
  -4  -4  -1-21.1922 111.947  -2
   4   4  -2-21.1922 111.947   1
   0  -5  -2 4.31630 9.96064  -2
   0   5  -2 4.31630 9.96064   1
   1   5  -2 486.153 18.0436   1
   2   5  -2 152.363 17.9687   1
  -3  -5  -1 88.1288 20.2211  -2
   3   5  -2 88.1288 20.2211   1
  -4  -5  -1 5.09289 30.4997  -2
   4   5  -2 5.09289 30.4997   1
  -1   6  -2 27.8626 6.66278   1
   0  -6  -2 184.598 12.4031  -2
   0   6  -2 184.598 12.4031   1
   1   6  -2 496.777 19.3990   1
   2   6  -2 28.2427 17.4475   1
  -3  -6  -1 70.3627 19.9084  -2
   3   6  -2 70.3627 19.9084   1
  -4  -6  -1 16.5262 33.2885  -2
   4   6  -2 16.5262 33.2885   1
  -1   7  -2 2076.24 19.8217   1
   0  -7  -2 479.555 15.6984  -2
   0   7  -2 479.555 15.6984   1
  -1  -7  -2 1418.15 31.1112  -2
   1   7  -2 1418.15 31.1112   1
   2   7  -2 10.1539 18.0378   1
  -3  -7  -1 17.1984 20.9002  -2
   3   7  -2 17.1984 20.9002   1
  -4  -7  -1 27.4075 26.2351  -2
   4   7  -2 27.4075 26.2351   1
  -1   8  -2 477.888 12.4446   1
   0  -8  -2 990.730 20.6533  -2
   0   8  -2 990.730 20.6533   1
   1   8  -2 478.057 21.1175   1
   2   8  -2 53.4784 19.0693   1
  -3  -8  -1 68.5316 21.5819  -2
   3   8  -2 68.5316 21.5819   1
  -4  -8  -1 19.0857 39.0396  -2
   4   8  -2 19.0857 39.0396   1
   0  -9  -2 50.0088 12.8676  -2
   0   9  -2 50.0088 12.8676   1
   1   9  -2-2.84649 16.6618   1
  -2  -9  -1 12.2917 24.3391  -2
   2   9  -2 12.2917 24.3391   1
  -3  -9  -1 171.636 23.9248  -2
   3   9  -2 171.636 23.9248   1
   0 -10  -2 93.1859 13.8298  -2
   0  10  -2 93.1859 13.8298   1
  -1 -10  -2 146.151 25.2336  -2
   1  10  -2 146.151 25.2336   1
  -2 -10  -1 30.0169 28.2559  -2
   2  10  -2 30.0169 28.2559   1
  -3 -10  -1 51.7282 21.5219  -2
   3  10  -2 51.7282 21.5219   1
   0 -11  -2 3.90053 13.6073  -2
   0  11  -2 3.90053 13.6073   1
  -1 -11  -2 155.780 23.4624  -2
   1  11  -2 155.780 23.4624   1
  -2 -11  -1 65.8508 26.6021  -2
   2  11  -2 65.8508 26.6021   1
  -3 -11  -1 6.03524 22.4276  -2
   3  11  -2 6.03524 22.4276   1
   0 -12  -2 26.8362 13.6520  -2
   0  12  -2 26.8362 13.6520   1
  -1 -12  -2 48.1359 18.6237  -2
   1  12  -2 48.1359 18.6237   1
  -2 -12  -1 50.1569 30.5880  -2
   2  12  -2 50.1569 30.5880   1
  -3 -12  -1 27.7033 24.4865  -2
   3  12  -2 27.7033 24.4865   1
  -1 -13  -2 62.8476 24.0695  -2
   1  13  -2 62.8476 24.0695   1
  -2 -13  -1 145.911 33.4209  -2
   2  13  -2 145.911 33.4209   1
  -3 -13  -1 143.598 29.2188  -2
   3  13  -2 143.598 29.2188   1
  -1 -14  -2 156.436 26.9265  -2
   1  14  -2 156.436 26.9265   1
  -2 -14  -1 25.5036 32.3186  -2
   2  14  -2 25.5036 32.3186   1
  -1 -15  -2 0.07542 25.6228  -2
   1  15  -2 0.07542 25.6228   1
  -2 -15  -1 41.7710 29.5881  -2
   2  15  -2 41.7710 29.5881   1
  -2 -16  -1 14.2541 33.6209  -2
   2  16  -2 14.2541 33.6209   1
   1  -2  -1 1257.44 10.8357   1
   2  -2  -1 8.65719 8.14875   1
   1  -1  -1 1173.02 13.1028   1
   2  -1  -1 3.23815 9.87205   1
  -3   1   0 9.41774 12.1112  -2
   3  -1  -1 9.41774 12.1112   1
   1   0  -1-5.84116 9.51824   1
   2   0  -1 6.25412 11.3730   1
  -3   0   0 1.94415 12.9633  -2
   3   0  -1 1.94415 12.9633   1
   1   1  -1 1201.29 17.7942   1
   2   1  -1 6.42301 12.2865   1
  -3  -1   0 8.43753 15.3350  -2
   3   1  -1 8.43753 15.3350   1
   0  -2  -1 1072.78 10.6412  -2
   0   2  -1 1072.78 10.6412   1
   1   2  -1 1259.89 19.6821   1
   2   2  -1 17.7568 13.7764   1
  -3  -2   0 21.7352 15.9202  -2
   3   2  -1 21.7352 15.9202   1
   0  -3  -1 2490.64 17.2647  -2
   0   3  -1 2490.64 17.2647   1
   1   3  -1 1674.26 23.3342   1
   2   3  -1 14.7124 15.3254   1
  -3  -3   0 4.77178 16.5622  -2
   3   3  -1 4.77178 16.5622   1
  -4  -3   0 5.93964 29.2830  -2
   4   3  -1 5.93964 29.2830   1
   0  -4  -1 1841.82 17.9984  -2
   0   4  -1 1841.82 17.9984   1
   1   4  -1 19.9843 14.2662   1
   2   4  -1 3.90885 15.5837   1
  -3  -4   0 88.4724 19.3310  -2
   3   4  -1 88.4724 19.3310   1
  -4  -4   0-0.73281 26.4799  -2
   4   4  -1-0.73281 26.4799   1
  -1   5  -1 637.607 9.60912   1
   0  -5  -1 1768.91 19.8790  -2
   0   5  -1 1768.91 19.8790   1
   1   5  -1 2.22256 14.3216   1
   2   5  -1 49.0331 17.6789   1
  -3  -5   0 39.2240 19.7279  -2
   3   5  -1 39.2240 19.7279   1
  -4  -5   0 20.8157 24.2330  -2
   4   5  -1 20.8157 24.2330   1
  -1   6  -1 295.374 8.18104   1
   0  -6  -1 1531.73 20.6091  -2
   0   6  -1 1531.73 20.6091   1
   1   6  -1 73.2993 15.7730   1
  -2  -6   0 180.267 26.6722  -2
   2   6  -1 180.267 26.6722   1
  -3  -6   0 154.855 22.6108  -2
   3   6  -1 154.855 22.6108   1
  -4  -6   0 46.4561 26.5051  -2
   4   6  -1 46.4561 26.5051   1
  -1   7  -1 1011.94 13.6368   1
   0  -7  -1 393.124 14.4726  -2
   0   7  -1 393.124 14.4726   1
   1   7  -1 323.825 18.6003   1
   2   7  -1 27.8961 18.9135   1
  -3  -7   0 15.2057 19.9384  -2
   3   7  -1 15.2057 19.9384   1
  -4  -7   0 34.0298 30.1004  -2
   4   7  -1 34.0298 30.1004   1
  -1   8  -1 299.190 10.2579   1
   0  -8  -1 197.215 13.8180  -2
   0   8  -1 197.215 13.8180   1
   1   8  -1 38.4269 16.2635   1
  -2  -8   0 150.587 28.8573  -2
   2   8  -1 150.587 28.8573   1
  -3  -8   0 55.1600 22.3819  -2
   3   8  -1 55.1600 22.3819   1
  -4  -8   0 115.181 33.4346  -2
   4   8  -1 115.181 33.4346   1
   0  -9  -1 21.5649 13.4728  -2
   0   9  -1 21.5649 13.4728   1
  -1  -9  -1 16.5880 22.6262  -2
   1   9  -1 16.5880 22.6262   1
   2   9  -1 23.3412 20.0988   1
  -3  -9   0 26.9816 20.6038  -2
   3   9  -1 26.9816 20.6038   1
   0 -10  -1 95.1201 14.1005  -2
   0  10  -1 95.1201 14.1005   1
  -1 -10  -1 265.080 25.2471  -2
   1  10  -1 265.080 25.2471   1
  -2 -10   0 47.0240 27.8879  -2
   2  10  -1 47.0240 27.8879   1
  -3 -10   0 69.9522 21.6535  -2
   3  10  -1 69.9522 21.6535   1
   0 -11  -1 172.469 16.3549  -2
   0  11  -1 172.469 16.3549   1
   1  11  -1 178.548 19.0306   1
  -2 -11   0 74.6390 29.6763  -2
   2  11  -1 74.6390 29.6763   1
  -3 -11   0 99.0474 25.5096  -2
   3  11  -1 99.0474 25.5096   1
   0 -12  -1-0.05619 13.7934  -2
   0  12  -1-0.05619 13.7934   1
   1  12  -1 3.69538 16.9869   1
  -2 -12   0 94.5711 27.1448  -2
   2  12  -1 94.5711 27.1448   1
  -3 -12   0 102.878 26.9380  -2
   3  12  -1 102.878 26.9380   1
  -1 -13  -1 199.452 26.3563  -2
   1  13  -1 199.452 26.3563   1
  -2 -13   0 111.557 30.0571  -2
   2  13  -1 111.557 30.0571   1
  -3 -13   0 44.0155 25.1819  -2
   3  13  -1 44.0155 25.1819   1
  -1 -14  -1 106.262 22.3991  -2
   1  14  -1 106.262 22.3991   1
  -2 -14   0 16.3137 28.7219  -2
   2  14  -1 16.3137 28.7219   1
  -1 -15  -1 11.9702 26.3661  -2
   1  15  -1 11.9702 26.3661   1
  -2 -15   0-11.1501 32.3044  -2
   2  15  -1-11.1501 32.3044   1
  -2 -16   0 21.1959 26.7006  -2
   2  16  -1 21.1959 26.7006   1
   1  -1   0 654.141 11.5914   1
   2  -1   0 8.94088 10.1604   1
  -3   1   1 14.5235 12.7471  -2
   3  -1   0 14.5235 12.7471   1
   1   0   0 2628.66 21.5783   1
   2   0   0 603.238 17.5059   1
  -3   0   1 12.6572 13.9978  -2
   3   0   0 12.6572 13.9978   1
   1   1   0 657.947 15.3131   1
   2   1   0 11.2079 12.7050   1
  -3  -1   1 9.61625 15.5568  -2
   3   1   0 9.61625 15.5568   1
   0  -2   0 5568.35 19.2131  -2
   0   2   0 5568.35 19.2131   1
   1   2   0 3414.21 28.7264   1
   2   2   0 5.22723 13.9602   1
  -3  -2   1 32.7893 16.3697  -2
   3   2   0 32.7893 16.3697   1
   0  -3   0 4.32960 7.81042  -2
   0   3   0 4.32960 7.81042   1
   1   3   0 594.219 18.0828   1
   2   3   0 4.54267 15.3856   1
  -3  -3   1 20.3015 17.7220  -2
   3   3   0 20.3015 17.7220   1
  -4  -3   1-2.53837 48.3803  -2
   4   3   0-2.53837 48.3803   1
   0  -4   0 618.820 12.6639  -2
   0   4   0 618.820 12.6639   1
   1   4   0 85.8983 14.2133   1
   2   4   0 286.928 18.7680   1
  -3  -4   1 96.0353 19.7825  -2
   3   4   0 96.0353 19.7825   1
  -4  -4   1 25.3551 23.6325  -2
   4   4   0 25.3551 23.6325   1
  -1   5   0 175.545 5.56988   1
   0  -5   0-1.16429 10.1380  -2
   0   5   0-1.16429 10.1380   1
   1   5   0 171.288 15.7513   1
   2   5   0 85.6508 17.8783   1
  -3  -5   1 34.7465 19.9860  -2
   3   5   0 34.7465 19.9860   1
  -4  -5   1 9.34304 28.0484  -2
   4   5   0 9.34304 28.0484   1
  -1   6   0 439.761 8.23392   1
   0  -6   0 3673.82 28.5505  -2
   0   6   0 3673.82 28.5505   1
   1   6   0 440.553 19.0901   1
   2   6   0 31.8212 17.7516   1
  -3  -6   1 183.638 22.4958  -2
   3   6   0 183.638 22.4958   1
  -4  -6   1 42.7675 25.1279  -2
   4   6   0 42.7675 25.1279   1
  -1   7   0 49.8003 6.36874   1
   0  -7   0 8.02370 10.7294  -2
   0   7   0 8.02370 10.7294   1
   1   7   0 48.7659 15.8764   1
   2   7   0 18.0190 18.5511   1
  -3  -7   1 6.09065 20.9982  -2
   3   7   0 6.09065 20.9982   1
  -4  -7   1 59.6170 25.5739  -2
   4   7   0 59.6170 25.5739   1
   0  -8   0 7902.56 47.6108  -2
   0   8   0 7902.56 47.6108   1
   1   8   0 259.274 18.6923   1
  -2  -8   1 89.9574 28.3807  -2
   2   8   0 89.9574 28.3807   1
  -3  -8   1 24.7383 21.3571  -2
   3   8   0 24.7383 21.3571   1
  -4  -8   1 142.897 29.3260  -2
   4   8   0 142.897 29.3260   1
   0  -9   0 24.3940 11.9480  -2
   0   9   0 24.3940 11.9480   1
   1   9   0 25.3319 15.1686   1
  -2  -9   1 46.6733 28.1723  -2
   2   9   0 46.6733 28.1723   1
  -3  -9   1 29.8324 22.1202  -2
   3   9   0 29.8324 22.1202   1
   0 -10   0 369.511 16.8524  -2
   0  10   0 369.511 16.8524   1
   1  10   0 38.3942 17.0053   1
  -2 -10   1 41.5968 27.7365  -2
   2  10   0 41.5968 27.7365   1
  -3 -10   1 52.2131 23.0765  -2
   3  10   0 52.2131 23.0765   1
   0 -11   0 9.64522 12.9749  -2
   0  11   0 9.64522 12.9749   1
  -1 -11   0 7.62124 23.7750  -2
   1  11   0 7.62124 23.7750   1
   2  11   0 42.6133 20.8221   1
  -3 -11   1 56.4877 22.3379  -2
   3  11   0 56.4877 22.3379   1
  -1 -12   0 58.6498 24.3751  -2
   1  12   0 58.6498 24.3751   1
  -2 -12   1 104.079 31.3463  -2
   2  12   0 104.079 31.3463   1
  -3 -12   1 123.433 27.4451  -2
   3  12   0 123.433 27.4451   1
  -1 -13   0 28.1048 23.4638  -2
   1  13   0 28.1048 23.4638   1
  -2 -13   1 81.1897 30.2777  -2
   2  13   0 81.1897 30.2777   1
  -3 -13   1 20.2992 25.7959  -2
   3  13   0 20.2992 25.7959   1
  -1 -14   0-18.2130 25.2115  -2
   1  14   0-18.2130 25.2115   1
  -2 -14   1 34.8926 32.4922  -2
   2  14   0 34.8926 32.4922   1
  -2 -15   1 21.2690 30.1473  -2
   2  15   0 21.2690 30.1473   1
  -2 -16   1-15.5419 29.7734  -2
   2  16   0-15.5419 29.7734   1
   2  -1   1 36.7530 11.4744   1
   1   0   1-1.19743 10.2836   1
   2   0   1 0.91787 11.8922   1
  -3   0   2 14.2160 14.8262  -2
   3   0   1 14.2160 14.8262   1
   1   1   1 2932.50 25.7653   1
   2   1   1 45.4749 13.6016   1
  -3  -1   2 124.133 16.6855  -2
   3   1   1 124.133 16.6855   1
   0  -2   1 1029.65 9.94617  -2
   0   2   1 1029.65 9.94617   1
   1   2   1 6074.32 37.8126   1
   2   2   1 98.9481 15.4365   1
  -3  -2   2-0.48460 16.4819  -2
   3   2   1-0.48460 16.4819   1
  -4  -2   2 12.0042 18.6425  -2
   4   2   1 12.0042 18.6425   1
   0  -3   1 2385.30 16.7227  -2
   0   3   1 2385.30 16.7227   1
   1   3   1 94.5448 14.6812   1
   2   3   1 521.793 20.7390   1
  -3  -3   2 94.3233 18.1006  -2
   3   3   1 94.3233 18.1006   1
  -4  -3   2-2.59143 27.5365  -2
   4   3   1-2.59143 27.5365   1
   0  -4   1 1824.21 17.5100  -2
   0   4   1 1824.21 17.5100   1
   1   4   1 176.613 15.5243   1
   2   4   1 18.9103 16.7928   1
  -3  -4   2 4.59560 18.6735  -2
   3   4   1 4.59560 18.6735   1
  -4  -4   2 15.8765 26.4670  -2
   4   4   1 15.8765 26.4670   1
  -1   5   1 2.82202 2.94362   1
   0  -5   1 1684.46 18.7558  -2
   0   5   1 1684.46 18.7558   1
   1   5   1 644.958 19.9001   1
   2   5   1 201.877 19.6685   1
  -3  -5   2 76.1899 20.5235  -2
   3   5   1 76.1899 20.5235   1
  -4  -5   2-8.01401 28.4585  -2
   4   5   1-8.01401 28.4585   1
  -1   6   1 74.4471 4.40178   1
   0  -6   1 1431.87 19.0300  -2
   0   6   1 1431.87 19.0300   1
   1   6   1 307.994 17.6239   1
   2   6   1 41.1261 18.6841   1
  -3  -6   2 84.0561 21.3247  -2
   3   6   1 84.0561 21.3247   1
  -4  -6   2 19.6185 24.6186  -2
   4   6   1 19.6185 24.6186   1
  -1   7   1 280.028 7.36823   1
   0  -7   1 364.562 14.0922  -2
   0   7   1 364.562 14.0922   1
   1   7   1 1026.63 24.1098   1
   2   7   1 25.2482 19.6264   1
  -3  -7   2 23.5699 21.0122  -2
   3   7   1 23.5699 21.0122   1
  -4  -7   2 64.9231 27.9301  -2
   4   7   1 64.9231 27.9301   1
   0  -8   1 182.038 12.8870  -2
   0   8   1 182.038 12.8870   1
   1   8   1 315.636 19.1936   1
   2   8   1-25.9728 18.5722   1
  -3  -8   2 54.3492 22.0273  -2
   3   8   1 54.3492 22.0273   1
  -4  -8   2 19.6402 33.3162  -2
   4   8   1 19.6402 33.3162   1
   0  -9   1 16.3216 11.0254  -2
   0   9   1 16.3216 11.0254   1
   1   9   1 25.3130 15.7902   1
   2   9   1 6.27373 18.9728   1
  -3  -9   2 90.1665 22.8768  -2
   3   9   1 90.1665 22.8768   1
   0 -10   1 85.9524 13.6857  -2
   0  10   1 85.9524 13.6857   1
  -1 -10   1 276.247 25.6011  -2
   1  10   1 276.247 25.6011   1
  -2 -10   2 15.8581 23.0769  -2
   2  10   1 15.8581 23.0769   1
  -3 -10   2 30.4374 23.1064  -2
   3  10   1 30.4374 23.1064   1
   0 -11   1 187.709 15.3035  -2
   0  11   1 187.709 15.3035   1
  -1 -11   1 157.705 25.0569  -2
   1  11   1 157.705 25.0569   1
   2  11   1 67.8000 21.2158   1
  -3 -11   2 8.79759 21.6357  -2
   3  11   1 8.79759 21.6357   1
   1  12   1 38.1415 17.3308   1
  -2 -12   2 69.3956 30.2083  -2
   2  12   1 69.3956 30.2083   1
  -3 -12   2 18.6316 24.8702  -2
   3  12   1 18.6316 24.8702   1
  -1 -13   1 146.336 25.5377  -2
   1  13   1 146.336 25.5377   1
  -2 -13   2 99.9507 31.8479  -2
   2  13   1 99.9507 31.8479   1
  -3 -13   2 91.9533 27.5179  -2
   3  13   1 91.9533 27.5179   1
  -1 -14   1 89.2055 25.4678  -2
   1  14   1 89.2055 25.4678   1
  -2 -14   2 58.9361 31.3921  -2
   2  14   1 58.9361 31.3921   1
  -2 -15   2 55.4738 24.8328  -2
   2  15   1 55.4738 24.8328   1
  -2 -16   2 6.12807 31.6200  -2
   2  16   1 6.12807 31.6200   1
   2   0   2 6.27844 12.4972   1
   1   1   2 17938.2 59.3298   1
   2   1   2 178.165 15.3883   1
  -3  -1   3 182.219 17.8322  -2
   3   1   2 182.219 17.8322   1
   0  -2   2 133.151 7.39071  -2
   0   2   2 133.151 7.39071   1
   1   2   2 586.520 17.8181   1
   2   2   2 522.137 20.0817   1
  -3  -2   3 19.9945 16.1442  -2
   3   2   2 19.9945 16.1442   1
   0  -3   2 904.326 12.5558  -2
   0   3   2 904.326 12.5558   1
   1   3   2 8.27426 14.2210   1
   2   3   2 918.452 24.7287   1
  -3  -3   3 19.7799 14.5073  -2
   3   3   2 19.7799 14.5073   1
  -4  -3   3 11.4158 27.8814  -2
   4   3   2 11.4158 27.8814   1
   0  -4   2 3278.93 22.6104  -2
   0   4   2 3278.93 22.6104   1
   1   4   2 252.340 16.3513   1
   2   4   2 52.3961 17.4012   1
  -3  -4   3 46.5710 19.3985  -2
   3   4   2 46.5710 19.3985   1
  -4  -4   3 28.3279 27.3353  -2
   4   4   2 28.3279 27.3353   1
   0  -5   2 1.81521 8.79312  -2
   0   5   2 1.81521 8.79312   1
   1   5   2 176.218 15.7113   1
   2   5   2 117.678 18.9591   1
  -3  -5   3 35.3659 20.1827  -2
   3   5   2 35.3659 20.1827   1
  -4  -5   3 9.60510 28.8061  -2
   4   5   2 9.60510 28.8061   1
   0  -6   2 182.823 11.9011  -2
   0   6   2 182.823 11.9011   1
   1   6   2 24.7355 15.2308   1
   2   6   2 15.4950 18.2728   1
  -3  -6   3 12.2112 21.2739  -2
   3   6   2 12.2112 21.2739   1
  -4  -6   3 1.60572 35.1589  -2
   4   6   2 1.60572 35.1589   1
   0  -7   2 463.273 14.6539  -2
   0   7   2 463.273 14.6539   1
   1   7   2 2100.95 31.4759   1
   2   7   2 58.0626 19.2675   1
  -3  -7   3 178.031 24.2019  -2
   3   7   2 178.031 24.2019   1
  -4  -7   3 25.2209 31.1505  -2
   4   7   2 25.2209 31.1505   1
   0  -8   2 976.689 19.3829  -2
   0   8   2 976.689 19.3829   1
   1   8   2 538.841 21.1041   1
   2   8   2 1.02465 19.4256   1
  -3  -8   3 7.47621 21.1451  -2
   3   8   2 7.47621 21.1451   1
  -4  -8   3 24.8085 26.4375  -2
   4   8   2 24.8085 26.4375   1
   0  -9   2 50.4080 12.1576  -2
   0   9   2 50.4080 12.1576   1
   1   9   2 145.681 17.3935   1
  -2  -9   3 202.274 29.8967  -2
   2   9   2 202.274 29.8967   1
  -3  -9   3 212.796 25.2943  -2
   3   9   2 212.796 25.2943   1
   0 -10   2 75.9155 12.8765  -2
   0  10   2 75.9155 12.8765   1
   1  10   2 89.6590 17.8110   1
  -2 -10   3-1.82772 27.7237  -2
   2  10   2-1.82772 27.7237   1
  -3 -10   3 18.7845 23.8847  -2
   3  10   2 18.7845 23.8847   1
  -1 -11   2 162.127 24.6477  -2
   1  11   2 162.127 24.6477   1
  -2 -11   3 393.236 33.5029  -2
   2  11   2 393.236 33.5029   1
  -3 -11   3 13.7184 24.7123  -2
   3  11   2 13.7184 24.7123   1
   1  12   2 70.2730 16.4860   1
  -2 -12   3 113.142 28.9811  -2
   2  12   2 113.142 28.9811   1
  -3 -12   3 31.0988 24.6574  -2
   3  12   2 31.0988 24.6574   1
  -1 -13   2 62.1349 24.8003  -2
   1  13   2 62.1349 24.8003   1
  -2 -13   3 106.953 25.1919  -2
   2  13   2 106.953 25.1919   1
  -3 -13   3 57.8102 25.0528  -2
   3  13   2 57.8102 25.0528   1
  -1 -14   2 223.770 27.2132  -2
   1  14   2 223.770 27.2132   1
  -2 -14   3 19.9912 29.1854  -2
   2  14   2 19.9912 29.1854   1
  -2 -15   3 9.24722 30.3127  -2
   2  15   2 9.24722 30.3127   1
  -2 -16   3 11.1497 30.9788  -2
   2  16   2 11.1497 30.9788   1
   2   1   3 2780.10 34.1345   1
   1   2   3 25.8176 12.7026   1
   2   2   3 6.14552 15.3325   1
  -3  -2   4 76.3967 17.8403  -2
   3   2   3 76.3967 17.8403   1
   1   3   3 18.0286 13.2125   1
   2   3   3 298.888 19.6974   1
  -3  -3   4 118.532 18.6596  -2
   3   3   3 118.532 18.6596   1
   0  -4   3 1130.41 14.8116  -2
   0   4   3 1130.41 14.8116   1
   1   4   3 38.0129 14.1313   1
   2   4   3 30.0125 17.0224   1
  -3  -4   4 23.2958 18.8302  -2
   3   4   3 23.2958 18.8302   1
  -4  -4   4 12.9615 24.6042  -2
   4   4   3 12.9615 24.6042   1
   0  -5   3 703.323 14.1201  -2
   0   5   3 703.323 14.1201   1
   1   5   3 98.0000 15.4075   1
   2   5   3 337.870 21.8736   1
  -3  -5   4 33.3385 19.9594  -2
   3   5   3 33.3385 19.9594   1
  -4  -5   4-18.3713 41.0559  -2
   4   5   3-18.3713 41.0559   1
   0  -6   3 2.30677 10.3139  -2
   0   6   3 2.30677 10.3139   1
   1   6   3 24.9671 14.8957   1
   2   6   3 205.417 20.9041   1
  -3  -6   4 8.34167 20.9543  -2
   3   6   3 8.34167 20.9543   1
  -4  -6   4-4.03630 41.2012  -2
   4   6   3-4.03630 41.2012   1
   0  -7   3 188.160 12.8040  -2
   0   7   3 188.160 12.8040   1
   1   7   3 33.3030 15.3137   1
  -2  -7   4 147.824 27.1902  -2
   2   7   3 147.824 27.1902   1
  -3  -7   4 0.59988 21.3057  -2
   3   7   3 0.59988 21.3057   1
  -4  -7   4 37.9726 26.9401  -2
   4   7   3 37.9726 26.9401   1
   0  -8   3 146.140 12.6757  -2
   0   8   3 146.140 12.6757   1
   1   8   3 10.4840 15.4286   1
   2   8   3 25.8936 18.8760   1
  -3  -8   4 70.9927 24.0128  -2
   3   8   3 70.9927 24.0128   1
  -4  -8   4 8.50461 34.2849  -2
   4   8   3 8.50461 34.2849   1
   0  -9   3 680.350 18.1570  -2
   0   9   3 680.350 18.1570   1
   1   9   3 256.199 18.9228   1
   2   9   3 313.277 23.2706   1
  -3  -9   4 142.238 26.5804  -2
   3   9   3 142.238 26.5804   1
   0 -10   3 656.354 19.4271  -2
   0  10   3 656.354 19.4271   1
   1  10   3 72.0679 16.7669   1
  -2 -10   4 50.4181 28.3075  -2
   2  10   3 50.4181 28.3075   1
  -3 -10   4 54.2747 23.6791  -2
   3  10   3 54.2747 23.6791   1
   1  11   3 40.4567 16.2751   1
  -2 -11   4 19.0453 30.2773  -2
   2  11   3 19.0453 30.2773   1
  -3 -11   4 146.186 26.3693  -2
   3  11   3 146.186 26.3693   1
  -1 -12   3 44.3402 23.0009  -2
   1  12   3 44.3402 23.0009   1
  -2 -12   4 55.6979 30.3519  -2
   2  12   3 55.6979 30.3519   1
  -3 -12   4 43.5648 25.8848  -2
   3  12   3 43.5648 25.8848   1
  -1 -13   3 0.63865 25.6709  -2
   1  13   3 0.63865 25.6709   1
  -2 -13   4 77.3575 28.7808  -2
   2  13   3 77.3575 28.7808   1
  -2 -14   4 48.1574 23.1055  -2
   2  14   3 48.1574 23.1055   1
  -2 -15   4 26.9575 24.3700  -2
   2  15   3 26.9575 24.3700   1
  -2 -16   4 54.0871 24.4974  -2
   2  16   3 54.0871 24.4974   1
   1   3   4 64.1592 13.5380   1
   2   3   4 241.882 19.0597   1
  -3  -3   5 405.267 23.6779  -2
   3   3   4 405.267 23.6779   1
   1   4   4 4.44460 13.5823   1
  -2  -4   5 328.678 26.0837  -2
   2   4   4 328.678 26.0837   1
  -3  -4   5 175.441 20.8685  -2
   3   4   4 175.441 20.8685   1
   0  -5   4 786.563 14.5105  -2
   0   5   4 786.563 14.5105   1
   1   5   4-8.88876 14.5272   1
   2   5   4 177.346 19.7778   1
  -3  -5   5 108.276 22.0328  -2
   3   5   4 108.276 22.0328   1
   0  -6   4 415.730 13.3296  -2
   0   6   4 415.730 13.3296   1
   1   6   4 33.6361 15.2692   1
  -2  -6   5 409.795 29.4546  -2
   2   6   4 409.795 29.4546   1
  -3  -6   5 4.98885 20.5898  -2
   3   6   4 4.98885 20.5898   1
  -4  -6   5-32.6931 30.6351  -2
   4   6   4-32.6931 30.6351   1
   0  -7   4 7.82644 9.89501  -2
   0   7   4 7.82644 9.89501   1
   1   7   4 880.036 23.8781   1
  -2  -7   5 245.604 29.3011  -2
   2   7   4 245.604 29.3011   1
  -3  -7   5 8.54825 21.3115  -2
   3   7   4 8.54825 21.3115   1
  -4  -7   5 17.0546 26.1055  -2
   4   7   4 17.0546 26.1055   1
   0  -8   4 496.981 15.7041  -2
   0   8   4 496.981 15.7041   1
   1   8   4 0.24338 15.9141   1
   2   8   4 7.27476 18.7567   1
  -3  -8   5 58.5311 21.8905  -2
   3   8   4 58.5311 21.8905   1
   0  -9   4 79.6812 12.7193  -2
   0   9   4 79.6812 12.7193   1
   1   9   4 363.561 19.8092   1
   2   9   4 61.1857 19.6057   1
  -3  -9   5 20.6000 21.9790  -2
   3   9   4 20.6000 21.9790   1
   1  10   4 10.7149 16.4831   1
   2  10   4 16.0111 19.9730   1
  -3 -10   5 6.09857 22.1808  -2
   3  10   4 6.09857 22.1808   1
   1  11   4 2.73729 16.0503   1
  -2 -11   5 25.6874 26.1416  -2
   2  11   4 25.6874 26.1416   1
  -3 -11   5 20.4145 23.9510  -2
   3  11   4 20.4145 23.9510   1
  -1 -12   4 85.9866 24.1113  -2
   1  12   4 85.9866 24.1113   1
  -2 -12   5 213.807 30.2067  -2
   2  12   4 213.807 30.2067   1
  -3 -12   5-4.16798 24.8549  -2
   3  12   4-4.16798 24.8549   1
  -1 -13   4 81.2137 25.5551  -2
   1  13   4 81.2137 25.5551   1
  -2 -13   5 37.7860 26.5370  -2
   2  13   4 37.7860 26.5370   1
  -2 -14   5 19.1415 24.3756  -2
   2  14   4 19.1415 24.3756   1
  -2 -15   5 28.0857 26.9415  -2
   2  15   4 28.0857 26.9415   1
   2   4   5 18.3903 16.7288   1
   1   5   5 365.557 17.9456   1
  -2  -5   6 82.5351 25.5455  -2
   2   5   5 82.5351 25.5455   1
  -3  -5   6 18.5975 18.9781  -2
   3   5   5 18.5975 18.9781   1
   1   6   5-1.86729 15.2689   1
   2   6   5 75.3624 19.0262   1
  -3  -6   6 162.335 22.5265  -2
   3   6   5 162.335 22.5265   1
   0  -7   5 1.51141 9.52228  -2
   0   7   5 1.51141 9.52228   1
   1   7   5 90.7240 16.3598   1
  -2  -7   6 53.7029 26.5559  -2
   2   7   5 53.7029 26.5559   1
  -3  -7   6 10.1680 19.9531  -2
   3   7   5 10.1680 19.9531   1
   0  -8   5 11.1653 11.0702  -2
   0   8   5 11.1653 11.0702   1
   1   8   5 6.28180 15.0733   1
  -2  -8   6 169.962 28.0014  -2
   2   8   5 169.962 28.0014   1
  -3  -8   6 75.2147 23.0758  -2
   3   8   5 75.2147 23.0758   1
   0  -9   5 15.5460 11.3324  -2
   0   9   5 15.5460 11.3324   1
  -1  -9   5 487.171 26.3993  -2
   1   9   5 487.171 26.3993   1
  -2  -9   6 205.512 29.2643  -2
   2   9   5 205.512 29.2643   1
  -3  -9   6 26.7124 23.1047  -2
   3   9   5 26.7124 23.1047   1
  -1 -10   5 685.910 28.6598  -2
   1  10   5 685.910 28.6598   1
  -2 -10   6 374.334 32.9803  -2
   2  10   5 374.334 32.9803   1
  -3 -10   6 44.7490 23.8394  -2
   3  10   5 44.7490 23.8394   1
   1  11   5 6.19582 16.9287   1
   2  11   5-13.1137 19.5673   1
  -3 -11   6-3.36197 22.8890  -2
   3  11   5-3.36197 22.8890   1
  -1 -12   5 944.301 32.8425  -2
   1  12   5 944.301 32.8425   1
  -2 -12   6 22.1588 28.9007  -2
   2  12   5 22.1588 28.9007   1
  -3 -12   6 54.4667 25.2605  -2
   3  12   5 54.4667 25.2605   1
  -2 -13   6 26.3159 29.2121  -2
   2  13   5 26.3159 29.2121   1
  -2 -14   6 13.1452 28.6207  -2
   2  14   5 13.1452 28.6207   1
  -2 -15   6 26.0868 28.4854  -2
   2  15   5 26.0868 28.4854   1
   1   6   6 145.678 16.1200   1
  -2  -6   7 75.3819 25.5405  -2
   2   6   6 75.3819 25.5405   1
   1   7   6 39.5348 14.8069   1
  -2  -7   7 11.4362 23.9104  -2
   2   7   6 11.4362 23.9104   1
  -3  -7   7 57.4704 21.8082  -2
   3   7   6 57.4704 21.8082   1
   1   8   6 14.8927 15.0885   1
  -2  -8   7 225.638 28.1563  -2
   2   8   6 225.638 28.1563   1
  -3  -8   7 16.6557 21.3275  -2
   3   8   6 16.6557 21.3275   1
   1   9   6 8.02144 16.1077   1
   2   9   6-2.30424 18.6207   1
  -3  -9   7 25.7955 21.8941  -2
   3   9   6 25.7955 21.8941   1
  -1 -10   6 369.946 25.9426  -2
   1  10   6 369.946 25.9426   1
   2  10   6 29.8840 20.0257   1
  -3 -10   7 84.9128 22.3284  -2
   3  10   6 84.9128 22.3284   1
  -1 -11   6 6.55499 22.8105  -2
   1  11   6 6.55499 22.8105   1
  -2 -11   7-2.59277 27.8171  -2
   2  11   6-2.59277 27.8171   1
  -3 -11   7 59.0379 23.0163  -2
   3  11   6 59.0379 23.0163   1
  -1 -12   6 68.3385 24.3566  -2
   1  12   6 68.3385 24.3566   1
  -2 -12   7 38.3601 24.7088  -2
   2  12   6 38.3601 24.7088   1
  -3 -12   7 7.64856 23.1107  -2
   3  12   6 7.64856 23.1107   1
  -2 -13   7 3.24456 20.5468  -2
   2  13   6 3.24456 20.5468   1
  -2 -14   7 21.0808 27.2978  -2
   2  14   6 21.0808 27.2978   1
   2   8   7 5.76463 17.9863   1
   1   9   7 208.792 18.8647   1
  -2  -9   8 199.206 27.7245  -2
   2   9   7 199.206 27.7245   1
  -1 -10   7 133.927 23.8811  -2
   1  10   7 133.927 23.8811   1
  -2 -10   8 17.0888 26.9423  -2
   2  10   7 17.0888 26.9423   1
  -3 -10   8 46.0161 22.4276  -2
   3  10   7 46.0161 22.4276   1
  -1 -11   7 476.564 27.4277  -2
   1  11   7 476.564 27.4277   1
  -2 -11   8 41.0375 27.2747  -2
   2  11   7 41.0375 27.2747   1
  -3 -11   8 38.1465 23.5421  -2
   3  11   7 38.1465 23.5421   1
  -2 -12   8 6.52839 27.3085  -2
   2  12   7 6.52839 27.3085   1
  -2 -13   8-1.75627 28.8115  -2
   2  13   7-1.75627 28.8115   1
  -2 -14   8 9.02146 28.0903  -2
   2  14   7 9.02146 28.0903   1
  -2   0  -6 867.322 19.9797   2
  -2   1  -6 72.8389 11.3966   2
  -2   2  -6 0.11703 8.97506   2
  -1  -7  -5 60.9780 16.5675   2
  -1  -6  -5-6.83324 14.9590   2
  -1  -5  -5 216.606 16.5452   2
  -2  -4  -5 10.7647 16.2478   2
  -1  -4  -5 8.37041 13.2751   2
  -2  -3  -5 19.7463 15.2089   2
  -2  -2  -5 601.315 20.5208   2
  -2  -1  -5 153.527 14.6732   2
  -1  -1  -5 456.945 13.8774   2
  -2   0  -5 2.81809 11.0476   2
  -1   0  -5-0.72634 9.50565   2
  -2   1  -5 159.444 11.6789   2
  -1   1  -5 460.015 11.6061   2
  -2   2  -5 609.341 14.3115   2
  -1   2  -5 16.8216 6.82213   2
  -1   3  -5 2.94036 5.33799   2
  -1   4  -5 2.46557 4.25670   2
  -1   5  -5 162.127 4.06187   2
  -1  -8  -4 0.68898 15.9956   2
  -1  -6  -4 17.4061 14.6439   2
  -2  -5  -4 100.969 18.3341   2
  -1  -5  -4-2.10891 13.7566   2
  -1  -4  -4 3.22608 13.1884   2
  -2  -3  -4 149.736 16.9465   2
  -1  -3  -4 60.4121 13.1350   2
  -2  -2  -4 868.922 22.4130   2
  -1  -2  -4 63.6045 11.7876   2
  -2  -1  -4 1079.26 22.3096   2
  -1  -1  -4 1939.85 21.3912   2
  -2   0  -4 245.427 14.3809   2
  -1   0  -4 2403.41 20.7142   2
  -2   1  -4 1039.42 18.5315   2
  -1   1  -4 2017.26 17.0961   2
  -2   2  -4 829.359 14.9148   2
  -1   2  -4 76.8196 6.51172   2
  -1   3  -4 50.3992 4.59534   2
  -1   4  -4 1.46171 1.95252   2
  -1 -11  -3 22.3991 18.1799   2
  -2  -9  -3 203.554 22.9965   2
  -2  -8  -3 20.4545 19.5616   2
  -1  -8  -3 11.7417 15.2183   2
  -1  -5  -3 63.2815 14.5627   2
  -2  -4  -3 23.9771 16.2623   2
  -1  -4  -3 16.1452 13.2645   2
  -2  -3  -3 194.611 17.2749   2
  -1  -3  -3-1.73911 11.9654   2
  -2  -2  -3 6.67886 14.4721   2
  -1  -2  -3 15.9737 11.7821   2
  -2  -1  -3 1829.46 26.6021   2
  -1  -1  -3 907.585 15.9754   2
  -2   0  -3 3.19485 11.5187   2
  -1   0  -3-2.57909 8.58640   2
  -2   1  -3 1756.35 22.1516   2
  -1   1  -3 914.845 12.0180   2
  -2   2  -3 0.78441 8.48271   2
  -1   2  -3 17.3648 5.18085   2
  -2   3  -3 130.844 7.12360   2
  -1  -9  -2 109.914 17.8333   2
  -2  -8  -2 13.1295 19.0188   2
  -1  -8  -2 325.789 19.3963   2
   1  -8  -2 284.298 10.7935   2
   1  -7  -2 3.19985 7.34718   2
  -2  -6  -2-1.47771 17.8543   2
  -1  -6  -2 24.1212 15.1235   2
   1  -6  -2 345.833 9.88551   2
  -1  -5  -2 126.980 14.8354   2
  -2  -4  -2 42.7555 16.1383   2
  -1  -4  -2 156.216 14.1544   2
  -2  -3  -2 636.163 21.1951   2
  -1  -3  -2 15.8864 12.5183   2
  -2  -2  -2 374.890 18.3094   2
  -1  -2  -2 379.872 14.3735   2
  -2  -1  -2 127.157 14.1517   2
  -1  -1  -2 11882.3 44.7084   2
  -2   0  -2 2.55734 11.6669   2
  -1   0  -2 5960.83 29.1477   2
  -2   1  -2 115.207 11.1840   2
  -1   1  -2 11795.2 34.6325   2
  -2   2  -2 322.907 11.4751   2
  -1   2  -2 374.855 7.25069   2
  -2   3  -2 612.006 11.9950   2
  -1 -12  -1 6.50429 17.3047   2
  -1 -11  -1 19.0121 16.8136   2
  -2  -8  -1-5.38518 19.6592   2
  -1  -8  -1 196.945 18.1626   2
   1  -8  -1 19.6178 7.37621   2
  -2  -7  -1 12.9630 18.8623   2
  -1  -7  -1 647.975 21.1349   2
   1  -7  -1 196.565 8.34950   2
  -2  -6  -1 23.8327 17.7700   2
  -1  -6  -1 207.199 16.7370   2
   1  -6  -1 51.4981 6.41956   2
  -2  -5  -1 124.424 18.1293   2
  -1  -5  -1 406.706 17.1416   2
   1  -5  -1 4.90102 5.55434   2
  -2  -4  -1 1.10996 15.6144   2
  -1  -4  -1 107.223 13.9122   2
  -2  -3  -1 322.752 18.1980   2
  -1  -3  -1 65.6424 13.6479   2
  -2  -2  -1 59.1850 14.4203   2
  -1  -2  -1 3943.93 30.0150   2
  -2  -1  -1 16.5582 12.2861   2
  -1  -1  -1 1896.65 20.6162   2
  -2   0  -1-4.76320 11.7816   2
  -1   0  -1-1.89050 9.40793   2
  -2   1  -1 11.1194 10.3294   2
  -1   1  -1 1941.87 16.1353   2
  -2   2  -1 62.6982 9.08630   2
  -1   2  -1 3971.70 17.1832   2
  -2   3  -1 314.534 10.1983   2
  -1 -10   0 26.6786 16.4686   2
  -2  -9   0 37.0456 20.4014   2
  -1  -9   0 16.6276 15.9343   2
  -1  -8   0 169.841 17.5308   2
  -2  -7   0 23.6404 19.2973   2
  -1  -7   0 30.2501 15.1244   2
   1  -7   0 32.4848 6.09393   2
  -1  -6   0 294.822 17.6960   2
   1  -6   0 276.422 6.94305   2
  -2  -5   0 47.7592 18.0821   2
  -1  -5   0 110.769 15.0017   2
   1  -5   0 115.449 5.06974   2
  -2  -4   0 176.682 18.0684   2
  -1  -4   0 46.2527 13.4015   2
  -2  -3   0 4.82277 15.4454   2
  -1  -3   0 372.344 15.8961   2
  -2  -2   0-1.83772 13.6801   2
  -1  -2   0 2303.50 23.8945   2
  -2  -1   0 5.51797 12.5653   2
  -1  -1   0 437.764 14.3165   2
  -2   0   0 400.458 15.5252   2
  -1   0   0 1723.88 18.4258   2
  -2   1   0 5.71321 11.0228   2
  -1   1   0 437.129 10.3996   2
  -2   2   0 1.18993 9.59885   2
  -1 -12   1 5.36850 16.5563   2
  -2 -11   1 35.1299 20.4905   2
  -1  -9   1-8.62556 15.9318   2
  -1  -8   1 29.3424 15.9683   2
  -2  -7   1 23.4426 19.3118   2
  -1  -7   1 181.946 17.2823   2
   1  -7   1 568.355 8.57796   2
  -2  -6   1 73.4591 18.3775   2
  -1  -6   1 47.4820 15.3933   2
   1  -6   1 159.284 4.69256   2
  -2  -5   1 18.7813 17.4500   2
  -1  -5   1 5.29399 14.5063   2
  -2  -4   1 3.34687 15.9122   2
  -1  -4   1 20.2464 14.8764   2
  -2  -3   1-5.23357 15.2384   2
  -1  -3   1 1134.39 20.8338   2
  -2  -2   1 17.6502 14.6012   2
  -1  -2   1 874.900 18.9062   2
  -2  -1   1 3.54632 13.2718   2
  -1  -1   1 791.021 16.8403   2
  -2   0   1 1.31424 12.7145   2
  -1   0   1 0.50330 10.8309   2
  -2   1   1 0.58881 10.5942   2
  -1 -12   2 6.83038 16.6290   2
  -2 -11   2 14.6798 20.4415   2
  -1 -10   2 42.8154 17.0209   2
  -2  -9   2-0.11406 18.8681   2
  -1  -9   2 7.42259 15.8454   2
  -2  -8   2 30.6587 19.0245   2
  -1  -8   2 282.760 18.6921   2
  -2  -7   2-1.76774 18.9959   2
  -1  -7   2-0.64336 15.5561   2
  -2  -6   2 41.0298 19.4218   2
  -1  -6   2 325.665 18.0692   2
  -2  -5   2 102.793 18.4404   2
  -1  -5   2 320.093 17.5457   2
  -2  -4   2 12.4461 16.4911   2
  -1  -4   2 16.4937 13.9797   2
  -2  -3   2 73.3280 16.9018   2
  -1  -3   2 782.868 19.1437   2
  -2  -2   2 40.2593 15.4173   2
  -1  -2   2 255.485 15.4447   2
  -2  -1   2 5.20576 13.7434   2
  -1  -1   2 964.265 18.6650   2
  -2   0   2 244.278 14.9869   2
  -1   0   2 34.2476 11.7381   2
  -1 -11   3 151.994 18.5343   2
  -1 -10   3 36.7932 16.4225   2
  -1  -9   3 7.07485 16.0746   2
  -2  -8   3 16.3880 19.4187   2
  -1  -8   3 2.29393 15.6411   2
  -2  -7   3-2.61355 19.1737   2
  -1  -7   3 217.493 18.0719   2
  -2  -6   3 15.3010 18.6529   2
  -1  -6   3 33.3751 15.1122   2
  -2  -5   3 587.538 23.5926   2
  -1  -5   3 189.995 16.1483   2
  -2  -4   3 3.42191 16.7373   2
  -1  -4   3 3.33304 13.7977   2
  -2  -3   3 313.971 19.3144   2
  -1  -3   3 168.153 15.4348   2
  -2  -2   3 8.41955 15.2462   2
  -1  -2   3 26.0835 13.9970   2
  -2  -1   3 4.77396 13.5923   2
  -1  -1   3 107.488 13.4639   2
  -1 -11   4 47.8807 17.4077   2
  -1 -10   4 34.1458 16.7825   2
  -2  -9   4 219.477 22.3164   2
  -1  -9   4 91.2937 16.6934   2
  -2  -8   4 1.69062 18.9353   2
  -1  -8   4-4.73972 15.6903   2
  -1  -7   4 14.2410 15.1647   2
  -2  -6   4 9.78445 18.4685   2
  -1  -6   4 100.366 15.3448   2
  -2  -5   4 297.835 21.4791   2
  -1  -5   4 72.7597 14.8339   2
  -2  -4   4 51.6162 17.0070   2
  -1  -4   4 90.0450 14.1323   2
  -2  -3   4 19.2589 16.3429   2
  -1  -3   4 114.248 14.2003   2
  -2  -2   4 491.788 20.0701   2
  -1 -11   5 59.9095 17.5130   2
  -2 -10   5 398.639 25.2632   2
  -2  -9   5-9.35508 18.9920   2
  -2  -8   5 179.124 20.8649   2
  -1  -8   5 1.47385 14.6960   2
  -1  -7   5 23.9785 15.0994   2
  -1  -6   5 230.064 16.6747   2
  -2  -5   5 12.5477 17.7495   2
  -1  -5   5 233.396 16.1685   2
  -1  -4   5 2239.75 29.2404   2
  -2  -3   5 71.3417 17.1361   2
  -2 -11   6 29.9140 19.8485   2
  -1  -9   6 36.3731 15.5242   2
  -1  -8   6 8.33856 14.6956   2
  -1  -7   6 34.5159 14.5777   2
  -2  -6   6 9.98063 17.2159   2
  -1  -6   6 141.301 15.6790   2
  -2 -10   7 39.0063 19.0950   2
  -2  -9   7 16.9467 18.9102   2
  -1  -9   7 133.644 16.6387   2
  -1  -8   7 23.5461 14.5964   2
   1   5  -5 220.788 5.05812   1
  -1  -6  -5 213.460 6.37186  -2
   1   6  -5 213.460 6.37186   1
   2   2  -4 718.570 14.6392   1
   1   3  -4 141.280 4.47144   1
   2   3  -4 13.9418 7.60513   1
   1   4  -4 122.127 5.06316   1
   2   4  -4 75.7284 8.81364   1
  -1  -5  -4 107.522 7.06648  -2
   1   5  -4 107.522 7.06648   1
  -1  -6  -4 169.747 7.79338  -2
   1   6  -4 169.747 7.79338   1
  -1  -7  -4 551.641 10.3539  -2
   1   7  -4 551.641 10.3539   1
  -1  -8  -4 5.26153 7.89982  -2
   1   8  -4 5.26153 7.89982   1
   2   1  -3 6.17559 9.43220   1
   1   2  -3 23.5064 5.59666   1
   2   2  -3 14.9733 9.86985   1
  -3  -2  -2 9.76974 12.3431  -2
   3   2  -3 9.76974 12.3431   1
   1   3  -3 220.783 6.80281   1
   2   3  -3 460.953 13.8781   1
  -1  -4  -3 36.6690 7.52988  -2
   1   4  -3 36.6690 7.52988   1
   2   4  -3-2.48707 9.17362   1
  -1  -5  -3 344.305 9.55654  -2
   1   5  -3 344.305 9.55654   1
  -2  -5  -2 982.394 20.2344  -2
   2   5  -3 982.394 20.2344   1
  -1  -6  -3 72.9588 8.05704  -2
   1   6  -3 72.9588 8.05704   1
  -2  -6  -2 27.2053 13.2385  -2
   2   6  -3 27.2053 13.2385   1
  -1  -7  -3 354.069 10.6792  -2
   1   7  -3 354.069 10.6792   1
  -1  -8  -3 14.6222 8.50676  -2
   1   8  -3 14.6222 8.50676   1
  -1  -9  -3 181.118 10.2832  -2
   1   9  -3 181.118 10.2832   1
   0 -13  -3 701.437 18.4831  -2
   0  13  -3 701.437 18.4831   1
   0 -14  -3 18.2560 11.1562  -2
   0  14  -3 18.2560 11.1562   1
   2   0  -2 365.038 14.7169   1
   1   1  -2 1388.88 14.1837   1
   2   1  -2 10.7259 10.4989   1
  -3  -1  -1 178.050 16.3297  -2
   3   1  -2 178.050 16.3297   1
   1   2  -2 377.570 9.60717   1
   2   2  -2 75.8637 11.3008   1
  -3  -2  -1 6.12466 13.9386  -2
   3   2  -2 6.12466 13.9386   1
   1   3  -2 1126.23 12.8768   1
  -2  -3  -1 397.187 17.9202  -2
   2   3  -2 397.187 17.9202   1
  -3  -3  -1 117.453 13.9838  -2
   3   3  -2 117.453 13.9838   1
  -1  -4  -2 193.134 10.0552  -2
   1   4  -2 193.134 10.0552   1
  -2  -4  -1 15.6224 14.9593  -2
   2   4  -2 15.6224 14.9593   1
  -1  -5  -2 574.900 12.0840  -2
   1   5  -2 574.900 12.0840   1
  -2  -5  -1 277.096 16.6274  -2
   2   5  -2 277.096 16.6274   1
  -1  -6  -2 513.509 11.7200  -2
   1   6  -2 513.509 11.7200   1
  -2  -6  -1 62.4665 14.5827  -2
   2   6  -2 62.4665 14.5827   1
  -1  -7  -2 1436.02 16.6688  -2
   1   7  -2 1436.02 16.6688   1
  -2  -7  -1 33.9349 14.6405  -2
   2   7  -2 33.9349 14.6405   1
  -1  -8  -2 805.629 15.9220  -2
   1   8  -2 805.629 15.9220   1
  -1  -9  -2 95.5742 10.3630  -2
   1   9  -2 95.5742 10.3630   1
  -1 -10  -2 130.964 13.1177  -2
   1  10  -2 130.964 13.1177   1
  -1 -11  -2 183.729 14.1500  -2
   1  11  -2 183.729 14.1500   1
   0 -12  -2 53.0805 11.0237  -2
   0  12  -2 53.0805 11.0237   1
   0 -13  -2 30.8176 11.1786  -2
   0  13  -2 30.8176 11.1786   1
   0 -14  -2 96.5072 11.9425  -2
   0  14  -2 96.5072 11.9425   1
   0 -15  -2 158.326 14.1727  -2
   0  15  -2 158.326 14.1727   1
  -2   1   0 5.70325 18.2110  -2
   2  -1  -1 5.70325 18.2110   1
   1   0  -1-1.12502 8.96127   1
   2   0  -1 0.05495 11.4875   1
  -3   0   0-1.79408 14.6365  -2
   3   0  -1-1.79408 14.6365   1
   1   1  -1 1187.32 15.4700   1
  -2  -1   0 21.6267 16.7115  -2
   2   1  -1 21.6267 16.7115   1
  -3  -1   0 11.7926 14.4941  -2
   3   1  -1 11.7926 14.4941   1
   1   2  -1 1298.39 15.0731   1
  -2  -2   0 12.3319 16.6349  -2
   2   2  -1 12.3319 16.6349   1
  -3  -2   0 46.8313 14.8192  -2
   3   2  -1 46.8313 14.8192   1
   1   3  -1 1694.07 16.4781   1
  -2  -3   0 17.8800 16.2354  -2
   2   3  -1 17.8800 16.2354   1
  -3  -3   0 0.39523 14.0550  -2
   3   3  -1 0.39523 14.0550   1
  -1  -4  -1 121.656 10.7109  -2
   1   4  -1 121.656 10.7109   1
  -2  -4   0 158.468 17.4145  -2
   2   4  -1 158.468 17.4145   1
  -3  -4   0 99.0578 15.8585  -2
   3   4  -1 99.0578 15.8585   1
  -1  -5  -1 409.750 11.1825  -2
   1   5  -1 409.750 11.1825   1
  -2  -5   0 90.9513 16.3040  -2
   2   5  -1 90.9513 16.3040   1
  -3  -5   0 45.6739 14.9059  -2
   3   5  -1 45.6739 14.9059   1
  -1  -6  -1 283.579 11.6469  -2
   1   6  -1 283.579 11.6469   1
  -2  -6   0 195.866 16.6819  -2
   2   6  -1 195.866 16.6819   1
  -1  -7  -1 1018.24 16.5044  -2
   1   7  -1 1018.24 16.5044   1
  -2  -7   0 75.0779 16.1655  -2
   2   7  -1 75.0779 16.1655   1
  -1  -8  -1 264.535 12.6812  -2
   1   8  -1 264.535 12.6812   1
  -2  -8   0 125.204 16.3311  -2
   2   8  -1 125.204 16.3311   1
  -1  -9  -1 29.8265 11.5870  -2
   1   9  -1 29.8265 11.5870   1
  -2  -9   0 49.6617 16.6526  -2
   2   9  -1 49.6617 16.6526   1
  -1 -10  -1 288.342 15.1533  -2
   1  10  -1 288.342 15.1533   1
   0 -11  -1 231.784 12.9672  -2
   0  11  -1 231.784 12.9672   1
  -1 -11  -1 222.752 15.5032  -2
   1  11  -1 222.752 15.5032   1
   0 -12  -1 21.0767 11.1745  -2
   0  12  -1 21.0767 11.1745   1
  -1 -12  -1 9.90144 10.5379  -2
   1  12  -1 9.90144 10.5379   1
   0 -13  -1 89.9825 12.6131  -2
   0  13  -1 89.9825 12.6131   1
  -1 -13  -1 214.878 17.2292  -2
   1  13  -1 214.878 17.2292   1
   0 -14  -1 32.3673 12.5780  -2
   0  14  -1 32.3673 12.5780   1
   0 -15  -1 60.5842 13.2929  -2
   0  15  -1 60.5842 13.2929   1
   0 -16  -1-3.06336 12.7827  -2
   0  16  -1-3.06336 12.7827   1
   0 -17  -1 11.1301 12.8554  -2
   0  17  -1 11.1301 12.8554   1
   1  -1   0 638.760 14.9705   1
  -2   1   1 13.0883 19.1046  -2
   2  -1   0 13.0883 19.1046   1
  -3   1   1 8.58683 16.8608  -2
   3  -1   0 8.58683 16.8608   1
   1   0   0 2582.50 22.2139   1
  -2   0   1 611.640 22.4283  -2
   2   0   0 611.640 22.4283   1
  -3   0   1 18.5820 16.0775  -2
   3   0   0 18.5820 16.0775   1
   1   1   0 637.547 14.0718   1
   2   1   0 6.29260 12.3308   1
  -3  -1   1 4.52602 15.4810  -2
   3   1   0 4.52602 15.4810   1
  -4  -1   1 30.8143 25.1186  -2
   4   1   0 30.8143 25.1186   1
   1   2   0 3458.11 24.3243   1
  -2  -2   1 15.1875 16.5900  -2
   2   2   0 15.1875 16.5900   1
  -3  -2   1 14.5605 14.7647  -2
   3   2   0 14.5605 14.7647   1
  -4  -2   1 25.1973 23.2692  -2
   4   2   0 25.1973 23.2692   1
  -1  -3   0 1026.44 17.1870  -2
   1   3   0 1026.44 17.1870   1
  -2  -3   1 20.4492 16.9708  -2
   2   3   0 20.4492 16.9708   1
  -3  -3   1 5.13744 14.5196  -2
   3   3   0 5.13744 14.5196   1
  -1  -4   0 132.075 12.1729  -2
   1   4   0 132.075 12.1729   1
  -2  -4   1 263.400 19.4273  -2
   2   4   0 263.400 19.4273   1
  -3  -4   1 75.9979 15.8952  -2
   3   4   0 75.9979 15.8952   1
  -1  -5   0 294.555 12.6671  -2
   1   5   0 294.555 12.6671   1
  -2  -5   1 91.1546 17.6184  -2
   2   5   0 91.1546 17.6184   1
  -3  -5   1 30.1478 15.0717  -2
   3   5   0 30.1478 15.0717   1
  -1  -6   0 720.241 15.7640  -2
   1   6   0 720.241 15.7640   1
  -2  -6   1 132.207 17.1441  -2
   2   6   0 132.207 17.1441   1
  -3  -6   1 171.026 18.6941  -2
   3   6   0 171.026 18.6941   1
  -1  -7   0 91.2427 11.9586  -2
   1   7   0 91.2427 11.9586   1
  -2  -7   1 64.0524 16.8080  -2
   2   7   0 64.0524 16.8080   1
  -1  -8   0 491.972 15.7061  -2
   1   8   0 491.972 15.7061   1
  -2  -8   1 101.688 17.2266  -2
   2   8   0 101.688 17.2266   1
  -1  -9   0 51.7739 12.8314  -2
   1   9   0 51.7739 12.8314   1
  -2  -9   1 66.7591 17.2601  -2
   2   9   0 66.7591 17.2601   1
   0 -10   0 467.938 14.8735  -2
   0  10   0 467.938 14.8735   1
  -1 -10   0 88.3672 13.6525  -2
   1  10   0 88.3672 13.6525   1
  -2 -10   1 40.6648 17.2033  -2
   2  10   0 40.6648 17.2033   1
   0 -11   0 28.5897 11.1115  -2
   0  11   0 28.5897 11.1115   1
  -1 -11   0 3.69087 13.7832  -2
   1  11   0 3.69087 13.7832   1
  -2 -11   1 59.8406 18.3799  -2
   2  11   0 59.8406 18.3799   1
   0 -12   0 28.9473 11.7323  -2
   0  12   0 28.9473 11.7323   1
  -1 -12   0 61.7227 15.2624  -2
   1  12   0 61.7227 15.2624   1
   0 -13   0 16.6402 11.5113  -2
   0  13   0 16.6402 11.5113   1
  -1 -13   0 24.6080 15.2863  -2
   1  13   0 24.6080 15.2863   1
   0 -14   0 825.074 21.5200  -2
   0  14   0 825.074 21.5200   1
  -1 -14   0 29.7868 15.7427  -2
   1  14   0 29.7868 15.7427   1
   0 -15   0 7.08033 11.6376  -2
   0  15   0 7.08033 11.6376   1
   0 -16   0 3.57122 13.0944  -2
   0  16   0 3.57122 13.0944   1
   1 -17   0 28.2961 18.9353  -2
  -1  17   0 28.2961 18.9353   1
   0 -17   0-2.28712 12.4468  -2
   0  17   0-2.28712 12.4468   1
   0 -18   0 15.9528 11.0719  -2
   0  18   0 15.9528 11.0719   1
   1  -2   1 6105.67 35.5883   1
  -2   2   2 167.812 22.0088  -2
   2  -2   1 167.812 22.0088   1
  -3   2   2 20.8499 16.7801  -2
   3  -2   1 20.8499 16.7801   1
   1  -1   1 2939.37 25.5214   1
  -2   1   2 43.7556 19.0121  -2
   2  -1   1 43.7556 19.0121   1
  -3   1   2 122.387 18.2364  -2
   3  -1   1 122.387 18.2364   1
   1   0   1 5.79457 12.6118   1
  -2   0   2 246.399 21.0746  -2
   2   0   1 246.399 21.0746   1
  -3   0   2-0.54594 16.2766  -2
   3   0   1-0.54594 16.2766   1
  -4   0   2 31.3091 24.6341  -2
   4   0   1 31.3091 24.6341   1
   1   1   1 2958.76 24.6767   1
  -2  -1   2 44.2439 18.7943  -2
   2   1   1 44.2439 18.7943   1
  -3  -1   2 108.173 17.3588  -2
   3   1   1 108.173 17.3588   1
  -4  -1   2 72.4174 26.0674  -2
   4   1   1 72.4174 26.0674   1
   0  -2   1 1191.24 10.1163  -2
   0   2   1 1191.24 10.1163   1
   1   2   1 6114.60 33.4928   1
  -2  -2   2 144.885 19.7136  -2
   2   2   1 144.885 19.7136   1
  -3  -2   2 4.18937 15.4831  -2
   3   2   1 4.18937 15.4831   1
  -4  -2   2 18.6382 25.3912  -2
   4   2   1 18.6382 25.3912   1
  -1  -3   1 1182.24 19.5048  -2
   1   3   1 1182.24 19.5048   1
  -2  -3   2 541.621 22.0139  -2
   2   3   1 541.621 22.0139   1
  -3  -3   2 84.9315 16.4225  -2
   3   3   1 84.9315 16.4225   1
  -4  -3   2-21.6504 23.8550  -2
   4   3   1-21.6504 23.8550   1
  -1  -4   1 177.819 13.3239  -2
   1   4   1 177.819 13.3239   1
  -2  -4   2 13.6953 18.4938  -2
   2   4   1 13.6953 18.4938   1
  -3  -4   2 8.52702 17.2666  -2
   3   4   1 8.52702 17.2666   1
  -1  -5   1 628.354 14.0381  -2
   1   5   1 628.354 14.0381   1
  -2  -5   2 281.065 20.2037  -2
   2   5   1 281.065 20.2037   1
  -3  -5   2 55.5448 17.6253  -2
   3   5   1 55.5448 17.6253   1
  -1  -6   1 355.065 14.6733  -2
   1   6   1 355.065 14.6733   1
  -2  -6   2 63.4075 17.4021  -2
   2   6   1 63.4075 17.4021   1
  -3  -6   2 61.0080 17.5396  -2
   3   6   1 61.0080 17.5396   1
  -1  -7   1 1269.56 20.6141  -2
   1   7   1 1269.56 20.6141   1
  -2  -7   2 20.7946 17.6272  -2
   2   7   1 20.7946 17.6272   1
  -3  -7   2 29.7322 17.2978  -2
   3   7   1 29.7322 17.2978   1
   0  -8   1 254.098 12.0835  -2
   0   8   1 254.098 12.0835   1
  -1  -8   1 341.275 15.3781  -2
   1   8   1 341.275 15.3781   1
  -2  -8   2 43.1546 16.5685  -2
   2   8   1 43.1546 16.5685   1
  -3  -8   2 56.3745 16.4750  -2
   3   8   1 56.3745 16.4750   1
   0  -9   1 29.8658 10.3272  -2
   0   9   1 29.8658 10.3272   1
  -1  -9   1 38.8497 13.3943  -2
   1   9   1 38.8497 13.3943   1
  -2  -9   2-0.02433 17.9313  -2
   2   9   1-0.02433 17.9313   1
   0 -10   1 122.328 12.3496  -2
   0  10   1 122.328 12.3496   1
  -1 -10   1 268.528 16.5633  -2
   1  10   1 268.528 16.5633   1
  -2 -10   2 31.8356 17.3459  -2
   2  10   1 31.8356 17.3459   1
   0 -11   1 215.590 13.8600  -2
   0  11   1 215.590 13.8600   1
  -1 -11   1 193.365 16.1219  -2
   1  11   1 193.365 16.1219   1
  -2 -11   2 60.8930 18.3570  -2
   2  11   1 60.8930 18.3570   1
   0 -12   1 15.4170 11.6930  -2
   0  12   1 15.4170 11.6930   1
  -1 -12   1 40.9713 15.2373  -2
   1  12   1 40.9713 15.2373   1
  -2 -12   2 66.7518 16.6547  -2
   2  12   1 66.7518 16.6547   1
   0 -13   1 67.0070 12.4020  -2
   0  13   1 67.0070 12.4020   1
  -1 -13   1 208.775 18.6739  -2
   1  13   1 208.775 18.6739   1
   0 -14   1 46.1073 12.9794  -2
   0  14   1 46.1073 12.9794   1
  -1 -14   1 106.877 17.5416  -2
   1  14   1 106.877 17.5416   1
   0 -15   1 33.0712 13.1040  -2
   0  15   1 33.0712 13.1040   1
  -1 -15   1 42.0094 17.5124  -2
   1  15   1 42.0094 17.5124   1
   0 -16   1-7.01327 12.2820  -2
   0  16   1-7.01327 12.2820   1
   1 -17   1 35.4858 16.2875  -2
  -1  17   1 35.4858 16.2875   1
   0 -17   1 3.03167 13.1585  -2
   0  17   1 3.03167 13.1585   1
   0 -18   1-1.62455 15.0198  -2
   0  18   1-1.62455 15.0198   1
  -2   3   3 1296.01 31.1650  -2
   2  -3   2 1296.01 31.1650   1
   1  -2   2 577.893 16.4327   1
  -2   2   3 510.315 24.8070  -2
   2  -2   2 510.315 24.8070   1
  -3   2   3 22.1744 18.7622  -2
   3  -2   2 22.1744 18.7622   1
   1  -1   2 18059.2 60.0586   1
  -2   1   3 170.631 22.6595  -2
   2  -1   2 170.631 22.6595   1
  -3   1   3 174.189 20.3420  -2
   3  -1   2 174.189 20.3420   1
  -4   1   3 45.2387 27.9077  -2
   4  -1   2 45.2387 27.9077   1
   1   0   2 8710.61 41.9252   1
  -2   0   3-0.83941 20.9534  -2
   2   0   2-0.83941 20.9534   1
  -3   0   3 46.6642 17.8711  -2
   3   0   2 46.6642 17.8711   1
  -4   0   3 11.9192 26.9075  -2
   4   0   2 11.9192 26.9075   1
   0  -1   2 5983.98 17.9472  -2
   0   1   2 5983.98 17.9472   1
   1   1   2 17952.1 58.3359   1
  -2  -1   3 197.887 22.0565  -2
   2   1   2 197.887 22.0565   1
  -3  -1   3 186.785 19.3770  -2
   3   1   2 186.785 19.3770   1
  -4  -1   3-7.22702 25.3995  -2
   4   1   2-7.22702 25.3995   1
   0  -2   2 140.930 7.07773  -2
   0   2   2 140.930 7.07773   1
  -1  -2   2 845.646 20.4456  -2
   1   2   2 845.646 20.4456   1
  -2  -2   3 498.045 23.9681  -2
   2   2   2 498.045 23.9681   1
  -3  -2   3 17.9189 17.0830  -2
   3   2   2 17.9189 17.0830   1
  -4  -2   3 1.73918 24.7099  -2
   4   2   2 1.73918 24.7099   1
   0  -3   2 1018.73 12.0111  -2
   0   3   2 1018.73 12.0111   1
  -1  -3   2 760.036 17.8159  -2
   1   3   2 760.036 17.8159   1
  -2  -3   3 1194.84 27.6168  -2
   2   3   2 1194.84 27.6168   1
  -3  -3   3 28.9015 17.3998  -2
   3   3   2 28.9015 17.3998   1
  -4  -3   3 13.1357 25.3178  -2
   4   3   2 13.1357 25.3178   1
   0  -4   2 3662.12 22.4099  -2
   0   4   2 3662.12 22.4099   1
  -1  -4   2 272.107 14.9749  -2
   1   4   2 272.107 14.9749   1
  -2  -4   3 52.5569 15.9202  -2
   2   4   2 52.5569 15.9202   1
  -3  -4   3 41.7543 17.0394  -2
   3   4   2 41.7543 17.0394   1
  -4  -4   3 11.2652 25.5009  -2
   4   4   2 11.2652 25.5009   1
   0  -5   2 16.0062 8.75699  -2
   0   5   2 16.0062 8.75699   1
  -1  -5   2 455.839 16.1507  -2
   1   5   2 455.839 16.1507   1
  -2  -5   3 677.107 23.6362  -2
   2   5   2 677.107 23.6362   1
  -3  -5   3 34.6506 16.9191  -2
   3   5   2 34.6506 16.9191   1
  -4  -5   3-3.24828 25.4416  -2
   4   5   2-3.24828 25.4416   1
   0  -6   2 207.497 10.5770  -2
   0   6   2 207.497 10.5770   1
  -1  -6   2 338.406 15.4327  -2
   1   6   2 338.406 15.4327   1
  -2  -6   3 15.6139 17.9212  -2
   2   6   2 15.6139 17.9212   1
  -3  -6   3-8.18595 16.5406  -2
   3   6   2-8.18595 16.5406   1
   0  -7   2 547.926 14.0856  -2
   0   7   2 547.926 14.0856   1
  -1  -7   2 2075.44 25.8052  -2
   1   7   2 2075.44 25.8052   1
  -2  -7   3 55.8227 19.1668  -2
   2   7   2 55.8227 19.1668   1
  -3  -7   3 185.365 19.5156  -2
   3   7   2 185.365 19.5156   1
   0  -8   2 1106.71 18.5411  -2
   0   8   2 1106.71 18.5411   1
  -1  -8   2 867.454 20.3588  -2
   1   8   2 867.454 20.3588   1
  -2  -8   3 6.35544 18.6670  -2
   2   8   2 6.35544 18.6670   1
  -3  -8   3 7.22421 16.4445  -2
   3   8   2 7.22421 16.4445   1
   0  -9   2 75.4886 11.3164  -2
   0   9   2 75.4886 11.3164   1
  -1  -9   2 155.731 15.0659  -2
   1   9   2 155.731 15.0659   1
  -2  -9   3 197.059 20.2183  -2
   2   9   2 197.059 20.2183   1
  -3  -9   3 228.623 26.1405  -2
   3   9   2 228.623 26.1405   1
   0 -10   2 100.001 12.4116  -2
   0  10   2 100.001 12.4116   1
  -1 -10   2 169.204 15.8021  -2
   1  10   2 169.204 15.8021   1
  -2 -10   3 17.5539 16.3767  -2
   2  10   2 17.5539 16.3767   1
   0 -11   2 16.3497 11.8582  -2
   0  11   2 16.3497 11.8582   1
  -1 -11   2 148.216 17.0887  -2
   1  11   2 148.216 17.0887   1
  -2 -11   3 392.398 24.0708  -2
   2  11   2 392.398 24.0708   1
   0 -12   2 40.1878 12.1884  -2
   0  12   2 40.1878 12.1884   1
  -1 -12   2 104.534 16.8548  -2
   1  12   2 104.534 16.8548   1
  -2 -12   3 100.511 20.1645  -2
   2  12   2 100.511 20.1645   1
   0 -13   2 18.8351 13.6806  -2
   0  13   2 18.8351 13.6806   1
  -1 -13   2 94.8920 16.0130  -2
   1  13   2 94.8920 16.0130   1
  -2 -13   3 111.648 19.7799  -2
   2  13   2 111.648 19.7799   1
   0 -14   2 74.4710 14.7524  -2
   0  14   2 74.4710 14.7524   1
  -1 -14   2 222.672 20.7331  -2
   1  14   2 222.672 20.7331   1
   0 -15   2 164.851 15.0973  -2
   0  15   2 164.851 15.0973   1
  -1 -15   2 66.1629 18.1948  -2
   1  15   2 66.1629 18.1948   1
   1 -16   2 15.3658 18.7382  -2
  -1  16   2 15.3658 18.7382   1
   0 -16   2 5.65961 13.5497  -2
   0  16   2 5.65961 13.5497   1
  -1 -16   2-1.04884 19.0227  -2
   1  16   2-1.04884 19.0227   1
   1 -17   2 42.8876 19.2151  -2
  -1  17   2 42.8876 19.2151   1
   0 -17   2 2.13114 11.8128  -2
   0  17   2 2.13114 11.8128   1
  -1 -17   2-34.3210 44.2605  -2
   1  17   2-34.3210 44.2605   1
   0 -18   2-2.89401 13.6253  -2
   0  18   2-2.89401 13.6253   1
   1  -3   3 6.97050 11.4847   1
  -2   3   4 280.357 25.6775  -2
   2  -3   3 280.357 25.6775   1
  -3   3   4 97.9865 20.6242  -2
   3  -3   3 97.9865 20.6242   1
   1  -2   3 23.9748 12.1950   1
  -2   2   4 495.663 25.7748  -2
   2  -2   3 495.663 25.7748   1
  -3   2   4 50.8334 18.7194  -2
   3  -2   3 50.8334 18.7194   1
   0   1   3 6224.82 20.1880  -2
   0  -1   3 6224.82 20.1880   1
   1  -1   3 1351.16 21.4701   1
  -2   1   4 2608.98 38.9106  -2
   2  -1   3 2608.98 38.9106   1
  -3   1   4 30.5858 17.4594  -2
   3  -1   3 30.5858 17.4594   1
  -4   1   4-7.10201 29.0751  -2
   4  -1   3-7.10201 29.0751   1
   0   0   3 0.05092 5.35977  -2
   0   0   3 0.05092 5.35977   1
  -1   0   3-13.5510 18.4212  -2
   1   0   3-13.5510 18.4212   1
  -2   0   4 81.8463 22.2695  -2
   2   0   3 81.8463 22.2695   1
  -3   0   4 26.9462 17.0822  -2
   3   0   3 26.9462 17.0822   1
  -4   0   4 6.77079 25.2608  -2
   4   0   3 6.77079 25.2608   1
   0  -1   3 6480.10 21.4613  -2
   0   1   3 6480.10 21.4613   1
  -1  -1   3 1452.14 23.3123  -2
   1   1   3 1452.14 23.3123   1
  -2  -1   4 2652.93 39.5667  -2
   2   1   3 2652.93 39.5667   1
  -3  -1   4 9.94575 16.9669  -2
   3   1   3 9.94575 16.9669   1
  -4  -1   4 29.5293 26.6438  -2
   4   1   3 29.5293 26.6438   1
   0  -2   3 554.167 9.92264  -2
   0   2   3 554.167 9.92264   1
  -1  -2   3 41.5661 16.9925  -2
   1   2   3 41.5661 16.9925   1
  -2  -2   4 518.056 25.4788  -2
   2   2   3 518.056 25.4788   1
  -3  -2   4 58.3746 18.3034  -2
   3   2   3 58.3746 18.3034   1
  -4  -2   4 24.9934 27.8193  -2
   4   2   3 24.9934 27.8193   1
   0  -3   3 67.9842 8.43265  -2
   0   3   3 67.9842 8.43265   1
  -1  -3   3 157.335 16.0065  -2
   1   3   3 157.335 16.0065   1
  -2  -3   4 304.560 17.8160  -2
   2   3   3 304.560 17.8160   1
  -3  -3   4 134.893 20.0910  -2
   3   3   3 134.893 20.0910   1
  -4  -3   4-46.2138 27.4568  -2
   4   3   3-46.2138 27.4568   1
   0  -4   3 1286.06 15.5243  -2
   0   4   3 1286.06 15.5243   1
  -1  -4   3 52.7008 14.2694  -2
   1   4   3 52.7008 14.2694   1
  -2  -4   4 100.762 20.7071  -2
   2   4   3 100.762 20.7071   1
  -3  -4   4 31.1298 17.2367  -2
   3   4   3 31.1298 17.2367   1
  -4  -4   4 1.69544 26.3781  -2
   4   4   3 1.69544 26.3781   1
   0  -5   3 774.996 13.9577  -2
   0   5   3 774.996 13.9577   1
  -1  -5   3 275.706 15.8793  -2
   1   5   3 275.706 15.8793   1
  -2  -5   4 602.950 24.7979  -2
   2   5   3 602.950 24.7979   1
  -3  -5   4 53.3804 19.3232  -2
   3   5   3 53.3804 19.3232   1
  -4  -5   4 0.34145 25.6762  -2
   4   5   3 0.34145 25.6762   1
   0  -6   3 7.37808 8.89276  -2
   0   6   3 7.37808 8.89276   1
  -1  -6   3 62.7309 14.3414  -2
   1   6   3 62.7309 14.3414   1
  -2  -6   4 191.317 18.0901  -2
   2   6   3 191.317 18.0901   1
  -3  -6   4 7.97035 16.7594  -2
   3   6   3 7.97035 16.7594   1
  -4  -6   4 21.4320 26.7923  -2
   4   6   3 21.4320 26.7923   1
   0  -7   3 196.133 11.5038  -2
   0   7   3 196.133 11.5038   1
  -1  -7   3 265.935 16.3175  -2
   1   7   3 265.935 16.3175   1
  -2  -7   4 146.698 20.0645  -2
   2   7   3 146.698 20.0645   1
  -3  -7   4 1.92523 17.9294  -2
   3   7   3 1.92523 17.9294   1
   0  -8   3 173.444 12.2205  -2
   0   8   3 173.444 12.2205   1
  -1  -8   3 20.8273 14.9292  -2
   1   8   3 20.8273 14.9292   1
  -2  -8   4 23.0607 18.0598  -2
   2   8   3 23.0607 18.0598   1
  -3  -8   4 35.8894 18.6853  -2
   3   8   3 35.8894 18.6853   1
   0  -9   3 762.810 17.6446  -2
   0   9   3 762.810 17.6446   1
  -1  -9   3 267.678 17.0883  -2
   1   9   3 267.678 17.0883   1
  -2  -9   4 485.858 23.6015  -2
   2   9   3 485.858 23.6015   1
  -3  -9   4 138.920 20.0415  -2
   3   9   3 138.920 20.0415   1
   0 -10   3 694.655 18.2553  -2
   0  10   3 694.655 18.2553   1
  -1 -10   3 93.8035 16.5051  -2
   1  10   3 93.8035 16.5051   1
  -2 -10   4 63.5486 18.3283  -2
   2  10   3 63.5486 18.3283   1
  -3 -10   4 21.1428 18.1188  -2
   3  10   3 21.1428 18.1188   1
   0 -11   3-2.46134 11.3806  -2
   0  11   3-2.46134 11.3806   1
  -1 -11   3 191.191 17.7663  -2
   1  11   3 191.191 17.7663   1
  -2 -11   4-0.30352 23.7928  -2
   2  11   3-0.30352 23.7928   1
  -3 -11   4 98.5530 16.1396  -2
   3  11   3 98.5530 16.1396   1
   0 -12   3 77.8787 13.4725  -2
   0  12   3 77.8787 13.4725   1
  -1 -12   3 32.6672 17.0345  -2
   1  12   3 32.6672 17.0345   1
  -2 -12   4 64.9819 22.7857  -2
   2  12   3 64.9819 22.7857   1
   0 -13   3 607.223 20.6156  -2
   0  13   3 607.223 20.6156   1
  -1 -13   3-12.6959 17.8780  -2
   1  13   3-12.6959 17.8780   1
  -2 -13   4 115.344 21.7038  -2
   2  13   3 115.344 21.7038   1
   0 -14   3-3.94084 13.7066  -2
   0  14   3-3.94084 13.7066   1
  -1 -14   3 24.5735 17.7066  -2
   1  14   3 24.5735 17.7066   1
  -2 -14   4 61.5389 21.5802  -2
   2  14   3 61.5389 21.5802   1
   1 -15   3 92.3782 19.6173  -2
  -1  15   3 92.3782 19.6173   1
   0 -15   3 9.73217 13.2210  -2
   0  15   3 9.73217 13.2210   1
  -1 -15   3 104.489 20.2001  -2
   1  15   3 104.489 20.2001   1
  -2 -15   4 6.85542 22.8979  -2
   2  15   3 6.85542 22.8979   1
   1 -16   3 37.3643 15.2574  -2
  -1  16   3 37.3643 15.2574   1
   0 -16   3-0.71983 13.9092  -2
   0  16   3-0.71983 13.9092   1
  -1 -16   3 13.5081 17.8920  -2
   1  16   3 13.5081 17.8920   1
   1 -17   3 64.1159 19.5477  -2
  -1  17   3 64.1159 19.5477   1
   0 -17   3 18.2335 14.9262  -2
   0  17   3 18.2335 14.9262   1
  -1 -17   3 46.9667 19.6771  -2
   1  17   3 46.9667 19.6771   1
   0 -18   3 7.73755 15.5328  -2
   0  18   3 7.73755 15.5328   1
  -1 -18   3 35.4829 15.8550  -2
   1  18   3 35.4829 15.8550   1
  -1   3   4 172.682 18.9731  -2
   1  -3   4 172.682 18.9731   1
  -2   3   5 288.150 25.0997  -2
   2  -3   4 288.150 25.0997   1
  -3   3   5 341.503 23.2285  -2
   3  -3   4 341.503 23.2285   1
   0   2   4 2116.38 14.7585  -2
   0  -2   4 2116.38 14.7585   1
  -1   2   4 126.403 18.9266  -2
   1  -2   4 126.403 18.9266   1
  -2   2   5 1690.03 34.9211  -2
   2  -2   4 1690.03 34.9211   1
  -3   2   5 16.7152 19.1325  -2
   3  -2   4 16.7152 19.1325   1
  -4   2   5-4.42038 29.3749  -2
   4  -2   4-4.42038 29.3749   1
   0   1   4 125.312 7.50656  -2
   0  -1   4 125.312 7.50656   1
  -1   1   4 3022.78 31.8506  -2
   1  -1   4 3022.78 31.8506   1
  -2   1   5 1610.09 32.2135  -2
   2  -1   4 1610.09 32.2135   1
  -3   1   5 9.66289 19.4523  -2
   3  -1   4 9.66289 19.4523   1
  -4   1   5-5.42363 29.3159  -2
   4  -1   4-5.42363 29.3159   1
   0   0   4 124.925 7.21610  -2
   0   0   4 124.925 7.21610   1
  -1   0   4 3594.45 33.4994  -2
   1   0   4 3594.45 33.4994   1
  -2   0   5 356.756 26.0698  -2
   2   0   4 356.756 26.0698   1
  -3   0   5 22.2353 17.9592  -2
   3   0   4 22.2353 17.9592   1
  -4   0   5-2.02797 28.7465  -2
   4   0   4-2.02797 28.7465   1
   0  -1   4 117.394 7.56255  -2
   0   1   4 117.394 7.56255   1
  -1  -1   4 2991.75 30.4369  -2
   1   1   4 2991.75 30.4369   1
  -2  -1   5 1629.98 35.2701  -2
   2   1   4 1629.98 35.2701   1
  -3  -1   5 15.8696 18.0572  -2
   3   1   4 15.8696 18.0572   1
  -4  -1   5 17.0164 24.7132  -2
   4   1   4 17.0164 24.7132   1
   0  -2   4 2240.66 16.6299  -2
   0   2   4 2240.66 16.6299   1
  -1  -2   4 131.801 16.9785  -2
   1   2   4 131.801 16.9785   1
  -2  -2   5 1569.93 32.0079  -2
   2   2   4 1569.93 32.0079   1
  -3  -2   5 11.0342 18.0009  -2
   3   2   4 11.0342 18.0009   1
  -4  -2   5 14.6935 27.4582  -2
   4   2   4 14.6935 27.4582   1
   0  -3   4 254.674 10.0201  -2
   0   3   4 254.674 10.0201   1
  -1  -3   4 180.027 16.6365  -2
   1   3   4 180.027 16.6365   1
  -2  -3   5 258.859 20.7479  -2
   2   3   4 258.859 20.7479   1
  -3  -3   5 373.872 23.6636  -2
   3   3   4 373.872 23.6636   1
  -4  -3   5 15.4285 26.5310  -2
   4   3   4 15.4285 26.5310   1
   0  -4   4 27.7531 8.40238  -2
   0   4   4 27.7531 8.40238   1
  -1  -4   4 98.7714 15.0722  -2
   1   4   4 98.7714 15.0722   1
  -2  -4   5 326.264 22.9031  -2
   2   4   4 326.264 22.9031   1
  -3  -4   5 174.386 20.9066  -2
   3   4   4 174.386 20.9066   1
  -4  -4   5 25.8498 26.7667  -2
   4   4   4 25.8498 26.7667   1
   0  -5   4 821.833 14.5327  -2
   0   5   4 821.833 14.5327   1
  -1  -5   4 69.2216 15.2454  -2
   1   5   4 69.2216 15.2454   1
  -2  -5   5 180.133 22.8300  -2
   2   5   4 180.133 22.8300   1
  -3  -5   5 61.5126 19.3817  -2
   3   5   4 61.5126 19.3817   1
  -4  -5   5 33.7059 27.2911  -2
   4   5   4 33.7059 27.2911   1
   0  -6   4 458.813 13.6912  -2
   0   6   4 458.813 13.6912   1
  -1  -6   4 122.658 16.6069  -2
   1   6   4 122.658 16.6069   1
  -2  -6   5 360.752 22.2427  -2
   2   6   4 360.752 22.2427   1
  -3  -6   5 14.6258 18.5024  -2
   3   6   4 14.6258 18.5024   1
  -4  -6   5-11.6319 26.9230  -2
   4   6   4-11.6319 26.9230   1
   0  -7   4 12.6799 9.86605  -2
   0   7   4 12.6799 9.86605   1
  -1  -7   4 819.603 20.8550  -2
   1   7   4 819.603 20.8550   1
  -2  -7   5 205.612 16.9036  -2
   2   7   4 205.612 16.9036   1
  -3  -7   5 4.08550 17.2178  -2
   3   7   4 4.08550 17.2178   1
  -4  -7   5 7.38122 27.4829  -2
   4   7   4 7.38122 27.4829   1
   0  -8   4 511.248 15.8531  -2
   0   8   4 511.248 15.8531   1
  -1  -8   4 5.67913 16.0927  -2
   1   8   4 5.67913 16.0927   1
  -2  -8   5 161.946 21.7485  -2
   2   8   4 161.946 21.7485   1
  -3  -8   5 42.9803 19.1984  -2
   3   8   4 42.9803 19.1984   1
   0  -9   4 90.3755 12.2629  -2
   0   9   4 90.3755 12.2629   1
  -1  -9   4 458.539 20.3498  -2
   1   9   4 458.539 20.3498   1
  -2  -9   5 45.1879 21.0877  -2
   2   9   4 45.1879 21.0877   1
  -3  -9   5 15.5823 18.8350  -2
   3   9   4 15.5823 18.8350   1
   0 -10   4 464.280 17.0026  -2
   0  10   4 464.280 17.0026   1
  -1 -10   4 54.2788 16.3542  -2
   1  10   4 54.2788 16.3542   1
  -2 -10   5 430.215 21.1091  -2
   2  10   4 430.215 21.1091   1
  -3 -10   5 3.27401 17.1278  -2
   3  10   4 3.27401 17.1278   1
   0 -11   4 0.20155 11.6669  -2
   0  11   4 0.20155 11.6669   1
  -1 -11   4 55.9028 17.6628  -2
   1  11   4 55.9028 17.6628   1
  -2 -11   5 30.8805 16.9662  -2
   2  11   4 30.8805 16.9662   1
  -3 -11   5 35.8718 18.3137  -2
   3  11   4 35.8718 18.3137   1
   0 -12   4 19.6901 12.3632  -2
   0  12   4 19.6901 12.3632   1
  -1 -12   4 72.6552 18.5387  -2
   1  12   4 72.6552 18.5387   1
  -2 -12   5 192.628 22.8136  -2
   2  12   4 192.628 22.8136   1
  -3 -12   5 22.0853 17.0425  -2
   3  12   4 22.0853 17.0425   1
   0 -13   4 8.82286 13.2339  -2
   0  13   4 8.82286 13.2339   1
  -1 -13   4 99.6866 18.7198  -2
   1  13   4 99.6866 18.7198   1
  -2 -13   5 50.8905 19.3620  -2
   2  13   4 50.8905 19.3620   1
   1 -14   4 99.3090 17.7283  -2
  -1  14   4 99.3090 17.7283   1
   0 -14   4 53.1028 14.0003  -2
   0  14   4 53.1028 14.0003   1
  -1 -14   4 108.537 20.7273  -2
   1  14   4 108.537 20.7273   1
  -2 -14   5 51.5387 21.0479  -2
   2  14   4 51.5387 21.0479   1
   1 -15   4 24.2807 15.9116  -2
  -1  15   4 24.2807 15.9116   1
   0 -15   4 59.6280 15.6891  -2
   0  15   4 59.6280 15.6891   1
  -1 -15   4 34.9277 19.4286  -2
   1  15   4 34.9277 19.4286   1
  -2 -15   5 48.6322 22.4831  -2
   2  15   4 48.6322 22.4831   1
   1 -16   4 19.1722 21.2343  -2
  -1  16   4 19.1722 21.2343   1
   0 -16   4 18.6995 14.2247  -2
   0  16   4 18.6995 14.2247   1
  -1 -16   4 28.8729 20.6381  -2
   1  16   4 28.8729 20.6381   1
  -2 -16   5 59.5521 24.5153  -2
   2  16   4 59.5521 24.5153   1
   0 -17   4-3.66805 15.4168  -2
   0  17   4-3.66805 15.4168   1
  -1 -17   4 1.41249 20.3273  -2
   1  17   4 1.41249 20.3273   1
  -2   4   6 26.7374 16.3584  -2
   2  -4   5 26.7374 16.3584   1
  -1   3   5 358.346 20.0304  -2
   1  -3   5 358.346 20.0304   1
  -2   3   6 23.3118 18.4959  -2
   2  -3   5 23.3118 18.4959   1
  -3   3   6 15.6793 18.7396  -2
   3  -3   5 15.6793 18.7396   1
   0   2   5 1370.52 13.9210  -2
   0  -2   5 1370.52 13.9210   1
  -1   2   5 147.917 18.4801  -2
   1  -2   5 147.917 18.4801   1
  -2   2   6 999.415 27.3501  -2
   2  -2   5 999.415 27.3501   1
  -3   2   6 299.864 22.8795  -2
   3  -2   5 299.864 22.8795   1
  -4   2   6 12.3995 29.7737  -2
   4  -2   5 12.3995 29.7737   1
   0   1   5 311.426 8.91041  -2
   0  -1   5 311.426 8.91041   1
  -1   1   5 669.016 21.8273  -2
   1  -1   5 669.016 21.8273   1
  -2   1   6 210.487 25.2351  -2
   2  -1   5 210.487 25.2351   1
  -3   1   6 134.697 21.9366  -2
   3  -1   5 134.697 21.9366   1
  -4   1   6 12.8053 28.6415  -2
   4  -1   5 12.8053 28.6415   1
   0   0   5 5.24177 7.13422  -2
   0   0   5 5.24177 7.13422   1
  -1   0   5 0.86112 17.7376  -2
   1   0   5 0.86112 17.7376   1
  -2   0   6 12.0227 22.0921  -2
   2   0   5 12.0227 22.0921   1
  -3   0   6 148.332 21.2017  -2
   3   0   5 148.332 21.2017   1
  -4   0   6 0.59420 29.5649  -2
   4   0   5 0.59420 29.5649   1
   0  -1   5 364.157 9.55177  -2
   0   1   5 364.157 9.55177   1
  -1  -1   5 668.167 19.5646  -2
   1   1   5 668.167 19.5646   1
  -2  -1   6 191.077 25.3531  -2
   2   1   5 191.077 25.3531   1
  -3  -1   6 145.138 21.5640  -2
   3   1   5 145.138 21.5640   1
  -4  -1   6 19.2173 28.7008  -2
   4   1   5 19.2173 28.7008   1
   0  -2   5 1484.97 15.1296  -2
   0   2   5 1484.97 15.1296   1
  -1  -2   5 153.566 18.0959  -2
   1   2   5 153.566 18.0959   1
  -2  -2   6 1082.11 29.2515  -2
   2   2   5 1082.11 29.2515   1
  -3  -2   6 347.981 23.7602  -2
   3   2   5 347.981 23.7602   1
  -4  -2   6 16.2008 27.8553  -2
   4   2   5 16.2008 27.8553   1
   0  -3   5 231.568 10.0246  -2
   0   3   5 231.568 10.0246   1
  -1  -3   5 400.065 16.9063  -2
   1   3   5 400.065 16.9063   1
  -2  -3   6 41.6495 21.0662  -2
   2   3   5 41.6495 21.0662   1
  -3  -3   6 25.4566 18.0090  -2
   3   3   5 25.4566 18.0090   1
  -4  -3   6 15.7079 27.4199  -2
   4   3   5 15.7079 27.4199   1
   0  -4   5 0.39098 9.01403  -2
   0   4   5 0.39098 9.01403   1
  -1  -4   5 2161.19 26.9656  -2
   1   4   5 2161.19 26.9656   1
  -2  -4   6 5.12284 23.3789  -2
   2   4   5 5.12284 23.3789   1
  -3  -4   6 32.2834 22.4852  -2
   3   4   5 32.2834 22.4852   1
  -4  -4   6 11.8039 28.6740  -2
   4   4   5 11.8039 28.6740   1
   0  -5   5 78.3067 10.0018  -2
   0   5   5 78.3067 10.0018   1
  -1  -5   5 616.359 21.1977  -2
   1   5   5 616.359 21.1977   1
  -2  -5   6 94.1876 17.4681  -2
   2   5   5 94.1876 17.4681   1
  -3  -5   6 20.1750 19.1509  -2
   3   5   5 20.1750 19.1509   1
  -4  -5   6 22.6111 28.9516  -2
   4   5   5 22.6111 28.9516   1
   0  -6   5 600.779 14.6540  -2
   0   6   5 600.779 14.6540   1
  -1  -6   5 223.346 18.4736  -2
   1   6   5 223.346 18.4736   1
  -2  -6   6 77.2722 22.4079  -2
   2   6   5 77.2722 22.4079   1
  -3  -6   6 197.227 21.2045  -2
   3   6   5 197.227 21.2045   1
  -4  -6   6-6.71793 28.1564  -2
   4   6   5-6.71793 28.1564   1
   0  -7   5 2.03336 10.0048  -2
   0   7   5 2.03336 10.0048   1
  -1  -7   5 132.722 18.0477  -2
   1   7   5 132.722 18.0477   1
  -2  -7   6 64.1852 21.0195  -2
   2   7   5 64.1852 21.0195   1
  -3  -7   6-2.44603 18.9547  -2
   3   7   5-2.44603 18.9547   1
  -4  -7   6-4.22473 26.9747  -2
   4   7   5-4.22473 26.9747   1
   0  -8   5 12.9306 11.0891  -2
   0   8   5 12.9306 11.0891   1
  -1  -8   5 7.53100 17.3790  -2
   1   8   5 7.53100 17.3790   1
  -2  -8   6 160.303 21.9181  -2
   2   8   5 160.303 21.9181   1
  -3  -8   6 31.9401 18.5916  -2
   3   8   5 31.9401 18.5916   1
  -4  -8   6 0.39631 26.4123  -2
   4   8   5 0.39631 26.4123   1
   0  -9   5 12.7436 11.7437  -2
   0   9   5 12.7436 11.7437   1
  -1  -9   5 511.741 22.3171  -2
   1   9   5 511.741 22.3171   1
  -2  -9   6 183.871 23.7676  -2
   2   9   5 183.871 23.7676   1
  -3  -9   6 19.1464 17.1044  -2
   3   9   5 19.1464 17.1044   1
  -4  -9   6-20.3751 25.9148  -2
   4   9   5-20.3751 25.9148   1
   0 -10   5 355.428 16.0710  -2
   0  10   5 355.428 16.0710   1
  -1 -10   5 801.752 24.6930  -2
   1  10   5 801.752 24.6930   1
  -2 -10   6 347.649 26.5883  -2
   2  10   5 347.649 26.5883   1
  -3 -10   6 37.3154 18.6576  -2
   3  10   5 37.3154 18.6576   1
   0 -11   5 55.4200 13.4481  -2
   0  11   5 55.4200 13.4481   1
  -1 -11   5 77.3373 18.5823  -2
   1  11   5 77.3373 18.5823   1
  -2 -11   6 9.61401 23.2675  -2
   2  11   5 9.61401 23.2675   1
  -3 -11   6-1.15828 19.2500  -2
   3  11   5-1.15828 19.2500   1
   1 -12   5 1174.25 31.0671  -2
  -1  12   5 1174.25 31.0671   1
   0 -12   5 228.856 15.6413  -2
   0  12   5 228.856 15.6413   1
  -1 -12   5 970.836 28.5190  -2
   1  12   5 970.836 28.5190   1
  -2 -12   6 20.9771 21.9995  -2
   2  12   5 20.9771 21.9995   1
  -3 -12   6-9.79359 20.1893  -2
   3  12   5-9.79359 20.1893   1
   1 -13   5 17.6528 16.5189  -2
  -1  13   5 17.6528 16.5189   1
   0 -13   5 1.52453 12.3183  -2
   0  13   5 1.52453 12.3183   1
  -1 -13   5 24.2066 19.1461  -2
   1  13   5 24.2066 19.1461   1
  -2 -13   6 2.00004 23.3602  -2
   2  13   5 2.00004 23.3602   1
  -3 -13   6 11.4237 17.3115  -2
   3  13   5 11.4237 17.3115   1
   1 -14   5 41.6825 18.6531  -2
  -1  14   5 41.6825 18.6531   1
   0 -14   5 18.7210 13.9058  -2
   0  14   5 18.7210 13.9058   1
  -1 -14   5 13.6061 19.4978  -2
   1  14   5 13.6061 19.4978   1
  -2 -14   6 16.0613 22.8802  -2
   2  14   5 16.0613 22.8802   1
   1 -15   5 46.7128 18.1517  -2
  -1  15   5 46.7128 18.1517   1
   0 -15   5 1.98091 15.0077  -2
   0  15   5 1.98091 15.0077   1
  -1 -15   5-0.97611 20.0581  -2
   1  15   5-0.97611 20.0581   1
  -2 -15   6 50.4322 26.1013  -2
   2  15   5 50.4322 26.1013   1
   1 -16   5 12.5052 19.6391  -2
  -1  16   5 12.5052 19.6391   1
   0 -16   5 58.6172 15.6931  -2
   0  16   5 58.6172 15.6931   1
  -1 -16   5 15.8607 20.4736  -2
   1  16   5 15.8607 20.4736   1
  -2 -16   6 46.0192 23.4833  -2
   2  16   5 46.0192 23.4833   1
   0 -17   5 26.6140 16.3226  -2
   0  17   5 26.6140 16.3226   1
  -1 -17   5-9.20247 21.2417  -2
   1  17   5-9.20247 21.2417   1
  -1   4   6 168.692 18.6725  -2
   1  -4   6 168.692 18.6725   1
  -2   4   7 35.9032 24.0628  -2
   2  -4   6 35.9032 24.0628   1
  -3   4   7 170.151 22.4167  -2
   3  -4   6 170.151 22.4167   1
   0   3   6 179.629 8.54111  -2
   0  -3   6 179.629 8.54111   1
  -1   3   6 291.982 20.0537  -2
   1  -3   6 291.982 20.0537   1
  -2   3   7 20.8383 23.8035  -2
   2  -3   6 20.8383 23.8035   1
  -3   3   7 48.9664 19.5794  -2
   3  -3   6 48.9664 19.5794   1
   0   2   6 1530.51 15.3237  -2
   0  -2   6 1530.51 15.3237   1
  -1   2   6 794.329 23.5924  -2
   1  -2   6 794.329 23.5924   1
  -2   2   7 69.0060 24.5809  -2
   2  -2   6 69.0060 24.5809   1
  -3   2   7 635.322 27.9596  -2
   3  -2   6 635.322 27.9596   1
  -4   2   7 172.828 31.5882  -2
   4  -2   6 172.828 31.5882   1
  -1  -1   6 58.4183 2.94795   1
   0   1   6 28.8919 7.59495  -2
   0  -1   6 28.8919 7.59495   1
  -1   1   6 153.084 18.8354  -2
   1  -1   6 153.084 18.8354   1
  -2   1   7 140.258 22.6614  -2
   2  -1   6 140.258 22.6614   1
  -3   1   7 32.4824 18.8447  -2
   3  -1   6 32.4824 18.8447   1
  -4   1   7 29.9513 29.3467  -2
   4  -1   6 29.9513 29.3467   1
   0   0   6 0.24118 7.80703  -2
   0   0   6 0.24118 7.80703   1
  -1   0   6 547.431 21.6383  -2
   1   0   6 547.431 21.6383   1
  -2   0   7 1019.22 34.3851  -2
   2   0   6 1019.22 34.3851   1
  -3   0   7 75.3409 20.7997  -2
   3   0   6 75.3409 20.7997   1
  -4   0   7-7.11312 30.4788  -2
   4   0   6-7.11312 30.4788   1
   0  -1   6 27.0700 7.98473  -2
   0   1   6 27.0700 7.98473   1
  -1  -1   6 193.741 18.9191  -2
   1   1   6 193.741 18.9191   1
  -2  -1   7 154.129 23.5771  -2
   2   1   6 154.129 23.5771   1
  -3  -1   7 38.7184 20.2750  -2
   3   1   6 38.7184 20.2750   1
  -4  -1   7 49.1836 29.8258  -2
   4   1   6 49.1836 29.8258   1
   0  -2   6 1522.14 16.5529  -2
   0   2   6 1522.14 16.5529   1
  -1  -2   6 848.566 23.1478  -2
   1   2   6 848.566 23.1478   1
  -2  -2   7 69.2050 20.2377  -2
   2   2   6 69.2050 20.2377   1
  -3  -2   7 704.666 28.9576  -2
   3   2   6 704.666 28.9576   1
  -4  -2   7 155.012 31.5348  -2
   4   2   6 155.012 31.5348   1
   0  -3   6 172.347 9.44802  -2
   0   3   6 172.347 9.44802   1
  -1  -3   6 285.623 19.4225  -2
   1   3   6 285.623 19.4225   1
  -2  -3   7 41.2165 23.9890  -2
   2   3   6 41.2165 23.9890   1
  -3  -3   7 73.6926 20.2445  -2
   3   3   6 73.6926 20.2445   1
  -4  -3   7 66.4452 30.5630  -2
   4   3   6 66.4452 30.5630   1
   0  -4   6 1198.31 16.9366  -2
   0   4   6 1198.31 16.9366   1
  -1  -4   6 177.051 18.4518  -2
   1   4   6 177.051 18.4518   1
  -2  -4   7 46.0605 19.0707  -2
   2   4   6 46.0605 19.0707   1
  -3  -4   7 182.941 23.4999  -2
   3   4   6 182.941 23.4999   1
  -4  -4   7 201.368 31.5974  -2
   4   4   6 201.368 31.5974   1
   0  -5   6-2.94301 9.21617  -2
   0   5   6-2.94301 9.21617   1
  -1  -5   6 56.8043 16.7493  -2
   1   5   6 56.8043 16.7493   1
  -2  -5   7 41.7123 19.7610  -2
   2   5   6 41.7123 19.7610   1
  -3  -5   7 9.58920 21.0724  -2
   3   5   6 9.58920 21.0724   1
  -4  -5   7 30.3869 29.1660  -2
   4   5   6 30.3869 29.1660   1
   0  -6   6 107.197 10.6329  -2
   0   6   6 107.197 10.6329   1
  -1  -6   6 293.957 19.6521  -2
   1   6   6 293.957 19.6521   1
  -2  -6   7 73.5029 23.1472  -2
   2   6   6 73.5029 23.1472   1
  -3  -6   7 157.790 22.5244  -2
   3   6   6 157.790 22.5244   1
  -4  -6   7-6.34984 29.4166  -2
   4   6   6-6.34984 29.4166   1
   0  -7   6 75.5713 11.4198  -2
   0   7   6 75.5713 11.4198   1
  -1  -7   6 61.8277 17.7405  -2
   1   7   6 61.8277 17.7405   1
  -2  -7   7 22.4673 16.0676  -2
   2   7   6 22.4673 16.0676   1
  -3  -7   7 42.5539 19.5791  -2
   3   7   6 42.5539 19.5791   1
  -4  -7   7 4.63406 27.2999  -2
   4   7   6 4.63406 27.2999   1
   0  -8   6 787.802 18.9107  -2
   0   8   6 787.802 18.9107   1
  -1  -8   6 2.14608 18.1700  -2
   1   8   6 2.14608 18.1700   1
  -2  -8   7 212.574 21.0013  -2
   2   8   6 212.574 21.0013   1
  -3  -8   7 23.9262 19.2569  -2
   3   8   6 23.9262 19.2569   1
  -4  -8   7-0.00716 29.2223  -2
   4   8   6-0.00716 29.2223   1
   0  -9   6-7.46487 11.4925  -2
   0   9   6-7.46487 11.4925   1
  -1  -9   6 49.3199 19.0712  -2
   1   9   6 49.3199 19.0712   1
  -2  -9   7-1.71758 30.2808  -2
   2   9   6-1.71758 30.2808   1
  -3  -9   7 8.82057 19.0250  -2
   3   9   6 8.82057 19.0250   1
   0 -10   6 929.477 21.8248  -2
   0  10   6 929.477 21.8248   1
  -1 -10   6 375.445 23.5772  -2
   1  10   6 375.445 23.5772   1
  -2 -10   7 59.2887 21.6472  -2
   2  10   6 59.2887 21.6472   1
  -3 -10   7 66.7656 19.5660  -2
   3  10   6 66.7656 19.5660   1
   1 -11   6 36.4011 16.7290  -2
  -1  11   6 36.4011 16.7290   1
   0 -11   6 337.159 17.2876  -2
   0  11   6 337.159 17.2876   1
  -1 -11   6 3.89145 18.9411  -2
   1  11   6 3.89145 18.9411   1
  -2 -11   7 31.0369 22.4560  -2
   2  11   6 31.0369 22.4560   1
  -3 -11   7 14.4466 20.1138  -2
   3  11   6 14.4466 20.1138   1
   1 -12   6 133.547 18.9119  -2
  -1  12   6 133.547 18.9119   1
   0 -12   6 80.5280 14.3067  -2
   0  12   6 80.5280 14.3067   1
  -1 -12   6 90.0044 21.2297  -2
   1  12   6 90.0044 21.2297   1
  -2 -12   7 11.2353 24.6711  -2
   2  12   6 11.2353 24.6711   1
  -3 -12   7 38.7432 20.3597  -2
   3  12   6 38.7432 20.3597   1
   1 -13   6 99.0254 18.5448  -2
  -1  13   6 99.0254 18.5448   1
   0 -13   6 36.7051 13.6419  -2
   0  13   6 36.7051 13.6419   1
  -1 -13   6 93.1880 21.7507  -2
   1  13   6 93.1880 21.7507   1
  -2 -13   7 1.75017 24.7636  -2
   2  13   6 1.75017 24.7636   1
  -3 -13   7 13.6368 20.2475  -2
   3  13   6 13.6368 20.2475   1
   1 -14   6-3.10149 20.2874  -2
  -1  14   6-3.10149 20.2874   1
   0 -14   6-0.06385 13.6853  -2
   0  14   6-0.06385 13.6853   1
  -1 -14   6 5.30051 21.0801  -2
   1  14   6 5.30051 21.0801   1
  -2 -14   7 28.8333 25.4953  -2
   2  14   6 28.8333 25.4953   1
   1 -15   6 21.5828 19.0585  -2
  -1  15   6 21.5828 19.0585   1
   0 -15   6-2.22731 13.4957  -2
   0  15   6-2.22731 13.4957   1
  -1 -15   6 35.5717 21.9755  -2
   1  15   6 35.5717 21.9755   1
  -2 -15   7-4.82983 26.2223  -2
   2  15   6-4.82983 26.2223   1
   1 -16   6 40.0789 20.5870  -2
  -1  16   6 40.0789 20.5870   1
   0 -16   6 6.76210 15.6091  -2
   0  16   6 6.76210 15.6091   1
  -1 -16   6 63.4993 22.6275  -2
   1  16   6 63.4993 22.6275   1
  -1   4   7 215.228 18.7312  -2
   1  -4   7 215.228 18.7312   1
  -2   4   8 77.3628 21.1132  -2
   2  -4   7 77.3628 21.1132   1
  -3   4   8 8.87437 19.4800  -2
   3  -4   7 8.87437 19.4800   1
   0   3   7 1154.41 14.7265  -2
   0  -3   7 1154.41 14.7265   1
  -1   3   7 1417.00 26.8163  -2
   1  -3   7 1417.00 26.8163   1
  -2   3   8 51.0578 20.6518  -2
   2  -3   7 51.0578 20.6518   1
  -3   3   8 106.262 21.4453  -2
   3  -3   7 106.262 21.4453   1
  -4   3   8 172.928 32.2444  -2
   4  -3   7 172.928 32.2444   1
   0   2   7 988.482 13.9299  -2
   0  -2   7 988.482 13.9299   1
  -1   2   7 256.117 18.8178  -2
   1  -2   7 256.117 18.8178   1
  -2   2   8 11.9669 16.6097  -2
   2  -2   7 11.9669 16.6097   1
  -3   2   8 165.261 21.2320  -2
   3  -2   7 165.261 21.2320   1
  -4   2   8 27.2785 23.1436  -2
   4  -2   7 27.2785 23.1436   1
  -1  -1   7-0.39205 2.56179   1
   0   1   7 7.22211 7.49682  -2
   0  -1   7 7.22211 7.49682   1
  -1   1   7 94.6678 17.7992  -2
   1  -1   7 94.6678 17.7992   1
  -2   1   8 140.722 20.3236  -2
   2  -1   7 140.722 20.3236   1
  -3   1   8 251.098 24.0441  -2
   3  -1   7 251.098 24.0441   1
  -4   1   8 37.4704 30.3241  -2
   4  -1   7 37.4704 30.3241   1
  -1   0   7 0.48901 3.91669   1
   0   0   7 0.92441 7.38390  -2
   0   0   7 0.92441 7.38390   1
  -1   0   7 4.02626 17.6253  -2
   1   0   7 4.02626 17.6253   1
  -2   0   8 224.323 26.7839  -2
   2   0   7 224.323 26.7839   1
  -3   0   8 27.3179 19.7156  -2
   3   0   7 27.3179 19.7156   1
  -4   0   8 0.26138 29.5470  -2
   4   0   7 0.26138 29.5470   1
  -1   1   7 7.40707 4.56737   1
   0  -1   7-0.59205 7.45013  -2
   0   1   7-0.59205 7.45013   1
  -1  -1   7 115.472 17.8115  -2
   1   1   7 115.472 17.8115   1
  -2  -1   8 144.470 21.5819  -2
   2   1   7 144.470 21.5819   1
  -3  -1   8 273.303 23.7297  -2
   3   1   7 273.303 23.7297   1
  -4  -1   8 11.9737 30.0036  -2
   4   1   7 11.9737 30.0036   1
  -1   2   7 40.7971 6.08458   1
   0  -2   7 1045.79 15.5002  -2
   0   2   7 1045.79 15.5002   1
  -1  -2   7 278.247 19.9410  -2
   1   2   7 278.247 19.9410   1
  -2  -2   8 13.6089 21.6973  -2
   2   2   7 13.6089 21.6973   1
  -3  -2   8 182.078 22.9673  -2
   3   2   7 182.078 22.9673   1
  -4  -2   8 61.3713 29.3051  -2
   4   2   7 61.3713 29.3051   1
   0  -3   7 1162.81 16.5615  -2
   0   3   7 1162.81 16.5615   1
  -1  -3   7 1358.81 26.4002  -2
   1   3   7 1358.81 26.4002   1
  -2  -3   8 26.0447 24.3878  -2
   2   3   7 26.0447 24.3878   1
  -3  -3   8 85.2237 22.4146  -2
   3   3   7 85.2237 22.4146   1
  -4  -3   8 204.741 33.0725  -2
   4   3   7 204.741 33.0725   1
   0  -4   7 3750.17 28.2059  -2
   0   4   7 3750.17 28.2059   1
  -1  -4   7 216.939 19.3608  -2
   1   4   7 216.939 19.3608   1
  -2  -4   8 92.6663 22.5946  -2
   2   4   7 92.6663 22.5946   1
  -3  -4   8 1.03558 20.3181  -2
   3   4   7 1.03558 20.3181   1
  -4  -4   8 0.28834 29.5665  -2
   4   4   7 0.28834 29.5665   1
   0  -5   7 1044.85 17.8327  -2
   0   5   7 1044.85 17.8327   1
  -1  -5   7 227.773 20.0333  -2
   1   5   7 227.773 20.0333   1
  -2  -5   8 68.6405 21.7192  -2
   2   5   7 68.6405 21.7192   1
  -3  -5   8 58.2478 19.8045  -2
   3   5   7 58.2478 19.8045   1
  -4  -5   8 60.6706 31.4244  -2
   4   5   7 60.6706 31.4244   1
   0  -6   7-0.45100 9.52273  -2
   0   6   7-0.45100 9.52273   1
  -1  -6   7 59.7604 18.1252  -2
   1   6   7 59.7604 18.1252   1
  -2  -6   8 48.1422 24.0159  -2
   2   6   7 48.1422 24.0159   1
  -3  -6   8 9.83288 17.9681  -2
   3   6   7 9.83288 17.9681   1
  -4  -6   8 13.4951 30.7361  -2
   4   6   7 13.4951 30.7361   1
   1  -7   7 108.754 15.0909  -2
  -1   7   7 108.754 15.0909   1
   0  -7   7 52.2444 11.5902  -2
   0   7   7 52.2444 11.5902   1
  -1  -7   7 39.2559 18.5522  -2
   1   7   7 39.2559 18.5522   1
  -2  -7   8 6.75656 24.5380  -2
   2   7   7 6.75656 24.5380   1
  -3  -7   8 86.9174 20.8937  -2
   3   7   7 86.9174 20.8937   1
  -4  -7   8 20.3603 31.8911  -2
   4   7   7 20.3603 31.8911   1
   1  -8   7 95.3216 15.8417  -2
  -1   8   7 95.3216 15.8417   1
   0  -8   7 21.3558 11.1575  -2
   0   8   7 21.3558 11.1575   1
  -1  -8   7 38.5187 18.3441  -2
   1   8   7 38.5187 18.3441   1
  -2  -8   8 15.3235 21.0207  -2
   2   8   7 15.3235 21.0207   1
  -3  -8   8 14.8384 20.2760  -2
   3   8   7 14.8384 20.2760   1
   1  -9   7 367.067 18.2696  -2
  -1   9   7 367.067 18.2696   1
   0  -9   7 41.4382 12.4835  -2
   0   9   7 41.4382 12.4835   1
  -1  -9   7 349.849 22.3356  -2
   1   9   7 349.849 22.3356   1
  -2  -9   8 188.564 26.6538  -2
   2   9   7 188.564 26.6538   1
  -3  -9   8 49.2474 20.8095  -2
   3   9   7 49.2474 20.8095   1
   1 -10   7 237.490 19.2902  -2
  -1  10   7 237.490 19.2902   1
   0 -10   7 1196.01 24.5284  -2
   0  10   7 1196.01 24.5284   1
  -1 -10   7 185.126 20.2263  -2
   1  10   7 185.126 20.2263   1
  -2 -10   8 20.5087 24.0760  -2
   2  10   7 20.5087 24.0760   1
  -3 -10   8 29.7459 20.8067  -2
   3  10   7 29.7459 20.8067   1
   1 -11   7 873.671 25.7481  -2
  -1  11   7 873.671 25.7481   1
   0 -11   7 1419.60 27.1949  -2
   0  11   7 1419.60 27.1949   1
  -1 -11   7 492.370 24.7057  -2
   1  11   7 492.370 24.7057   1
  -2 -11   8 29.2389 24.1239  -2
   2  11   7 29.2389 24.1239   1
  -3 -11   8 20.4902 20.5632  -2
   3  11   7 20.4902 20.5632   1
   1 -12   7 110.116 19.3384  -2
  -1  12   7 110.116 19.3384   1
   0 -12   7 449.297 18.9836  -2
   0  12   7 449.297 18.9836   1
  -1 -12   7 104.421 22.1210  -2
   1  12   7 104.421 22.1210   1
  -2 -12   8 16.5554 21.0025  -2
   2  12   7 16.5554 21.0025   1
  -3 -12   8 0.10897 19.6647  -2
   3  12   7 0.10897 19.6647   1
   1 -13   7 6.53386 15.5498  -2
  -1  13   7 6.53386 15.5498   1
   0 -13   7 248.289 17.6836  -2
   0  13   7 248.289 17.6836   1
  -1 -13   7 18.4185 22.2396  -2
   1  13   7 18.4185 22.2396   1
  -2 -13   8-0.35754 26.7422  -2
   2  13   7-0.35754 26.7422   1
   1 -14   7 25.0159 20.6739  -2
  -1  14   7 25.0159 20.6739   1
   0 -14   7 96.0254 16.1189  -2
   0  14   7 96.0254 16.1189   1
  -1 -14   7-4.21305 23.2614  -2
   1  14   7-4.21305 23.2614   1
  -2 -14   8 54.5384 25.2480  -2
   2  14   7 54.5384 25.2480   1
   1 -15   7 24.4500 19.5432  -2
  -1  15   7 24.4500 19.5432   1
   0 -15   7-2.26513 14.5064  -2
   0  15   7-2.26513 14.5064   1
  -1 -15   7-10.6874 24.2912  -2
   1  15   7-10.6874 24.2912   1
   0 -16   7-23.3370 16.0932  -2
   0  16   7-23.3370 16.0932   1
  -1 -16   7-13.8836 23.6483  -2
   1  16   7-13.8836 23.6483   1
  -2   5   9 39.9986 19.4383  -2
   2  -5   8 39.9986 19.4383   1
  -1   4   8 97.9461 16.1214  -2
   1  -4   8 97.9461 16.1214   1
  -2   4   9 78.6007 24.6545  -2
   2  -4   8 78.6007 24.6545   1
  -3   4   9 20.1133 19.7602  -2
   3  -4   8 20.1133 19.7602   1
   0   3   8 100.156 8.27867  -2
   0  -3   8 100.156 8.27867   1
  -1   3   8 829.675 24.2012  -2
   1  -3   8 829.675 24.2012   1
  -2   3   9 39.2768 20.7175  -2
   2  -3   8 39.2768 20.7175   1
  -3   3   9 150.774 20.7606  -2
   3  -3   8 150.774 20.7606   1
  -4   3   9 200.529 33.0068  -2
   4  -3   8 200.529 33.0068   1
   0   2   8 32.0413 8.40520  -2
   0  -2   8 32.0413 8.40520   1
  -1   2   8 124.497 18.9516  -2
   1  -2   8 124.497 18.9516   1
  -2   2   9 22.9488 23.7484  -2
   2  -2   8 22.9488 23.7484   1
  -3   2   9 47.8759 21.0917  -2
   3  -2   8 47.8759 21.0917   1
  -4   2   9-11.0703 29.6679  -2
   4  -2   8-11.0703 29.6679   1
   0   1   8 182.355 9.73351  -2
   0  -1   8 182.355 9.73351   1
  -1   1   8 58.3120 18.5986  -2
   1  -1   8 58.3120 18.5986   1
  -2   1   9 287.239 27.9227  -2
   2  -1   8 287.239 27.9227   1
  -3   1   9 87.3306 20.6761  -2
   3  -1   8 87.3306 20.6761   1
  -4   1   9 4.11876 30.4374  -2
   4  -1   8 4.11876 30.4374   1
   1   0   8 270.484 7.76303  -2
  -1   0   8 270.484 7.76303   1
   0   0   8 215.658 10.4058  -2
   0   0   8 215.658 10.4058   1
  -1   0   8 192.783 19.5287  -2
   1   0   8 192.783 19.5287   1
  -2   0   9 52.4027 25.4785  -2
   2   0   8 52.4027 25.4785   1
  -3   0   9 10.5555 19.8476  -2
   3   0   8 10.5555 19.8476   1
  -4   0   9 5.64996 29.6728  -2
   4   0   8 5.64996 29.6728   1
   1  -1   8 58.8196 8.05149  -2
  -1   1   8 58.8196 8.05149   1
   0  -1   8 200.280 10.3026  -2
   0   1   8 200.280 10.3026   1
  -1  -1   8 46.1194 19.0232  -2
   1   1   8 46.1194 19.0232   1
  -2  -1   9 273.454 28.4020  -2
   2   1   8 273.454 28.4020   1
  -3  -1   9 93.8176 21.3967  -2
   3   1   8 93.8176 21.3967   1
  -4  -1   9 26.4883 31.8187  -2
   4   1   8 26.4883 31.8187   1
  -1   2   8 183.884 7.48079   1
   0  -2   8 31.2843 8.77654  -2
   0   2   8 31.2843 8.77654   1
  -1  -2   8 131.219 19.4872  -2
   1   2   8 131.219 19.4872   1
  -2  -2   9 43.0742 22.4200  -2
   2   2   8 43.0742 22.4200   1
  -3  -2   9 49.1505 22.5610  -2
   3   2   8 49.1505 22.5610   1
  -4  -2   9 28.1024 28.4256  -2
   4   2   8 28.1024 28.4256   1
  -1   3   8 921.447 13.8242   1
   0  -3   8 94.5893 9.39864  -2
   0   3   8 94.5893 9.39864   1
  -1  -3   8 813.460 24.3785  -2
   1   3   8 813.460 24.3785   1
  -2  -3   9 47.6389 22.9727  -2
   2   3   8 47.6389 22.9727   1
  -3  -3   9 146.839 22.4055  -2
   3   3   8 146.839 22.4055   1
  -4  -3   9 161.734 33.7973  -2
   4   3   8 161.734 33.7973   1
  -1   4   8 22.2574 7.25034   1
   0  -4   8 539.318 13.7730  -2
   0   4   8 539.318 13.7730   1
  -1  -4   8 102.924 19.0922  -2
   1   4   8 102.924 19.0922   1
  -2  -4   9 126.835 24.3202  -2
   2   4   8 126.835 24.3202   1
  -3  -4   9 15.5326 21.4343  -2
   3   4   8 15.5326 21.4343   1
  -4  -4   9 29.2798 29.6839  -2
   4   4   8 29.2798 29.6839   1
  -1   5   8 32.0209 8.54770   1
   0  -5   8 172.305 11.7145  -2
   0   5   8 172.305 11.7145   1
  -1  -5   8 157.601 20.3292  -2
   1   5   8 157.601 20.3292   1
  -2  -5   9 67.6484 22.0291  -2
   2   5   8 67.6484 22.0291   1
  -3  -5   9 102.791 22.7596  -2
   3   5   8 102.791 22.7596   1
  -4  -5   9 85.5254 30.5426  -2
   4   5   8 85.5254 30.5426   1
   1  -6   8 77.6229 13.5931  -2
  -1   6   8 77.6229 13.5931   1
   0  -6   8 35.1710 10.4214  -2
   0   6   8 35.1710 10.4214   1
  -1  -6   8 80.8968 19.4923  -2
   1   6   8 80.8968 19.4923   1
  -2  -6   9 19.7283 19.5023  -2
   2   6   8 19.7283 19.5023   1
  -3  -6   9 18.5790 19.5286  -2
   3   6   8 18.5790 19.5286   1
   1  -7   8 70.2265 12.7170  -2
  -1   7   8 70.2265 12.7170   1
   0  -7   8 19.3634 11.2532  -2
   0   7   8 19.3634 11.2532   1
  -1  -7   8 41.6208 18.3534  -2
   1   7   8 41.6208 18.3534   1
  -2  -7   9 68.5154 23.1259  -2
   2   7   8 68.5154 23.1259   1
  -3  -7   9 15.6677 19.2375  -2
   3   7   8 15.6677 19.2375   1
   1  -8   8 186.278 16.3045  -2
  -1   8   8 186.278 16.3045   1
   0  -8   8 101.097 12.8516  -2
   0   8   8 101.097 12.8516   1
  -1  -8   8 136.043 20.6868  -2
   1   8   8 136.043 20.6868   1
  -2  -8   9 35.7788 22.8137  -2
   2   8   8 35.7788 22.8137   1
  -3  -8   9 1.65083 19.1979  -2
   3   8   8 1.65083 19.1979   1
   1  -9   8 1147.59 24.8923  -2
  -1   9   8 1147.59 24.8923   1
   0  -9   8-10.4168 12.0878  -2
   0   9   8-10.4168 12.0878   1
  -1  -9   8 1035.14 28.7503  -2
   1   9   8 1035.14 28.7503   1
  -2  -9   9 172.520 24.9215  -2
   2   9   8 172.520 24.9215   1
  -3  -9   9 14.8235 21.4008  -2
   3   9   8 14.8235 21.4008   1
   1 -10   8 153.420 18.0535  -2
  -1  10   8 153.420 18.0535   1
   0 -10   8 155.487 15.1125  -2
   0  10   8 155.487 15.1125   1
  -1 -10   8 130.326 21.0196  -2
   1  10   8 130.326 21.0196   1
  -2 -10   9 32.4987 22.9866  -2
   2  10   8 32.4987 22.9866   1
  -3 -10   9 34.5953 20.2681  -2
   3  10   8 34.5953 20.2681   1
   1 -11   8 370.989 20.2244  -2
  -1  11   8 370.989 20.2244   1
   0 -11   8 25.5301 13.4908  -2
   0  11   8 25.5301 13.4908   1
  -1 -11   8 391.452 24.8606  -2
   1  11   8 391.452 24.8606   1
  -2 -11   9 3.31802 27.5233  -2
   2  11   8 3.31802 27.5233   1
  -3 -11   9 40.1014 20.9596  -2
   3  11   8 40.1014 20.9596   1
   1 -12   8 58.6233 16.4139  -2
  -1  12   8 58.6233 16.4139   1
   0 -12   8-8.36727 13.3597  -2
   0  12   8-8.36727 13.3597   1
  -1 -12   8 70.2085 21.7125  -2
   1  12   8 70.2085 21.7125   1
  -2 -12   9-3.44705 27.5886  -2
   2  12   8-3.44705 27.5886   1
   1 -13   8 67.9165 17.2111  -2
  -1  13   8 67.9165 17.2111   1
   0 -13   8 1.25252 13.7886  -2
   0  13   8 1.25252 13.7886   1
  -1 -13   8 85.7278 22.7697  -2
   1  13   8 85.7278 22.7697   1
  -2 -13   9-17.2007 25.8529  -2
   2  13   8-17.2007 25.8529   1
   1 -14   8 29.5822 18.4911  -2
  -1  14   8 29.5822 18.4911   1
   0 -14   8 68.8293 15.5004  -2
   0  14   8 68.8293 15.5004   1
  -1 -14   8 40.2975 23.5469  -2
   1  14   8 40.2975 23.5469   1
  -2 -14   9-19.4024 27.1988  -2
   2  14   8-19.4024 27.1988   1
   1 -15   8 31.1685 18.3827  -2
  -1  15   8 31.1685 18.3827   1
   0 -15   8 6.53281 14.8978  -2
   0  15   8 6.53281 14.8978   1
  -1 -15   8 55.3566 24.7716  -2
   1  15   8 55.3566 24.7716   1
   0 -16   8-5.94298 14.9877  -2
   0  16   8-5.94298 14.9877   1
  -1   5   9 371.173 20.1614  -2
   1  -5   9 371.173 20.1614   1
  -2   5  10 5.37014 24.0607  -2
   2  -5   9 5.37014 24.0607   1
  -3   5  10 7.70073 18.9093  -2
   3  -5   9 7.70073 18.9093   1
   0   4   9 1068.12 15.6206  -2
   0  -4   9 1068.12 15.6206   1
  -1   4   9 8.41927 17.2076  -2
   1  -4   9 8.41927 17.2076   1
  -2   4  10 19.5823 23.0477  -2
   2  -4   9 19.5823 23.0477   1
  -3   4  10 67.2971 20.2570  -2
   3  -4   9 67.2971 20.2570   1
   0   3   9 2100.57 20.7214  -2
   0  -3   9 2100.57 20.7214   1
  -1   3   9 1077.25 23.8981  -2
   1  -3   9 1077.25 23.8981   1
  -2   3  10-5.00606 23.7630  -2
   2  -3   9-5.00606 23.7630   1
  -3   3  10 24.9328 19.4670  -2
   3  -3   9 24.9328 19.4670   1
   0   2   9 253.300 10.6985  -2
   0  -2   9 253.300 10.6985   1
  -1   2   9 9.09021 18.2006  -2
   1  -2   9 9.09021 18.2006   1
  -2   2  10 94.0234 26.1548  -2
   2  -2   9 94.0234 26.1548   1
  -3   2  10 189.479 22.8993  -2
   3  -2   9 189.479 22.8993   1
  -4   2  10 17.9739 30.1177  -2
   4  -2   9 17.9739 30.1177   1
   0   1   9 455.593 12.7121  -2
   0  -1   9 455.593 12.7121   1
  -1   1   9 306.697 20.9077  -2
   1  -1   9 306.697 20.9077   1
  -2   1  10 157.988 22.4848  -2
   2  -1   9 157.988 22.4848   1
  -3   1  10 57.7749 22.4862  -2
   3  -1   9 57.7749 22.4862   1
  -4   1  10 30.7590 31.5183  -2
   4  -1   9 30.7590 31.5183   1
   0   0   9 6.10913 8.26965  -2
   0   0   9 6.10913 8.26965   1
  -1   0   9 0.28464 18.1705  -2
   1   0   9 0.28464 18.1705   1
  -2   0  10 410.140 30.1434  -2
   2   0   9 410.140 30.1434   1
  -3   0  10 81.9208 21.6548  -2
   3   0   9 81.9208 21.6548   1
  -4   0  10-8.65483 31.4614  -2
   4   0   9-8.65483 31.4614   1
   1  -1   9 280.717 9.86947  -2
  -1   1   9 280.717 9.86947   1
   0  -1   9 477.100 12.9291  -2
   0   1   9 477.100 12.9291   1
  -1  -1   9 307.432 21.4361  -2
   1   1   9 307.432 21.4361   1
  -2  -1  10 175.333 22.0312  -2
   2   1   9 175.333 22.0312   1
  -3  -1  10 60.4746 21.3452  -2
   3   1   9 60.4746 21.3452   1
  -4  -1  10 47.0626 31.2669  -2
   4   1   9 47.0626 31.2669   1
   1  -2   9-1.12471 8.80245  -2
  -1   2   9-1.12471 8.80245   1
   0  -2   9 264.266 11.6692  -2
   0   2   9 264.266 11.6692   1
  -1  -2   9 3.30160 18.5194  -2
   1   2   9 3.30160 18.5194   1
  -2  -2  10 106.897 26.9120  -2
   2   2   9 106.897 26.9120   1
  -3  -2  10 235.724 23.7446  -2
   3   2   9 235.724 23.7446   1
  -4  -2  10-2.65138 33.7305  -2
   4   2   9-2.65138 33.7305   1
   1  -3   9 828.688 14.3976  -2
  -1   3   9 828.688 14.3976   1
   0  -3   9 2084.05 23.4598  -2
   0   3   9 2084.05 23.4598   1
  -1  -3   9 1117.33 26.1924  -2
   1   3   9 1117.33 26.1924   1
  -2  -3  10-8.04894 24.1416  -2
   2   3   9-8.04894 24.1416   1
  -3  -3  10 35.9396 22.6899  -2
   3   3   9 35.9396 22.6899   1
   1  -4   9 26.0438 11.0565  -2
  -1   4   9 26.0438 11.0565   1
   0  -4   9 1004.59 18.3797  -2
   0   4   9 1004.59 18.3797   1
  -1  -4   9 6.15203 18.7673  -2
   1   4   9 6.15203 18.7673   1
  -2  -4  10 22.3194 21.1765  -2
   2   4   9 22.3194 21.1765   1
  -3  -4  10 53.0030 22.9591  -2
   3   4   9 53.0030 22.9591   1
   1  -5   9 348.481 15.5633  -2
  -1   5   9 348.481 15.5633   1
   0  -5   9 708.145 16.4605  -2
   0   5   9 708.145 16.4605   1
  -1  -5   9 423.050 22.5988  -2
   1   5   9 423.050 22.5988   1
  -2  -5  10 20.9109 25.5856  -2
   2   5   9 20.9109 25.5856   1
  -3  -5  10 5.96982 20.8607  -2
   3   5   9 5.96982 20.8607   1
   1  -6   9 45.0202 12.9243  -2
  -1   6   9 45.0202 12.9243   1
   0  -6   9 12.8087 10.4987  -2
   0   6   9 12.8087 10.4987   1
  -1  -6   9 68.2505 19.4781  -2
   1   6   9 68.2505 19.4781   1
  -2  -6  10 92.0471 24.1329  -2
   2   6   9 92.0471 24.1329   1
  -3  -6  10 99.4520 21.9353  -2
   3   6   9 99.4520 21.9353   1
   1  -7   9 88.0861 15.1387  -2
  -1   7   9 88.0861 15.1387   1
   0  -7   9-3.64654 10.5442  -2
   0   7   9-3.64654 10.5442   1
  -1  -7   9 100.512 20.9182  -2
   1   7   9 100.512 20.9182   1
  -2  -7  10 65.8120 24.2520  -2
   2   7   9 65.8120 24.2520   1
  -3  -7  10 45.7383 20.8387  -2
   3   7   9 45.7383 20.8387   1
   1  -8   9 18.9783 14.9999  -2
  -1   8   9 18.9783 14.9999   1
   0  -8   9 133.164 13.1269  -2
   0   8   9 133.164 13.1269   1
  -1  -8   9 10.6968 20.6980  -2
   1   8   9 10.6968 20.6980   1
  -2  -8  10 183.924 26.8918  -2
   2   8   9 183.924 26.8918   1
  -3  -8  10 34.8952 22.1415  -2
   3   8   9 34.8952 22.1415   1
   1  -9   9 373.356 18.5884  -2
  -1   9   9 373.356 18.5884   1
   0  -9   9 63.7358 13.8000  -2
   0   9   9 63.7358 13.8000   1
  -1  -9   9 396.529 24.5482  -2
   1   9   9 396.529 24.5482   1
  -2  -9  10 30.9210 19.6060  -2
   2   9   9 30.9210 19.6060   1
  -3  -9  10 7.24048 21.6037  -2
   3   9   9 7.24048 21.6037   1
   1 -10   9 17.4972 15.5592  -2
  -1  10   9 17.4972 15.5592   1
   0 -10   9 290.333 16.6245  -2
   0  10   9 290.333 16.6245   1
  -1 -10   9 14.6358 20.0060  -2
   1  10   9 14.6358 20.0060   1
  -2 -10  10 45.6959 24.3951  -2
   2  10   9 45.6959 24.3951   1
  -3 -10  10 26.7965 21.9150  -2
   3  10   9 26.7965 21.9150   1
   1 -11   9 494.717 20.6632  -2
  -1  11   9 494.717 20.6632   1
   0 -11   9 2082.77 32.4961  -2
   0  11   9 2082.77 32.4961   1
  -1 -11   9 789.945 29.4434  -2
   1  11   9 789.945 29.4434   1
  -2 -11  10-20.5853 25.8527  -2
   2  11   9-20.5853 25.8527   1
   1 -12   9 19.0329 15.7202  -2
  -1  12   9 19.0329 15.7202   1
   0 -12   9 58.6255 15.1787  -2
   0  12   9 58.6255 15.1787   1
  -1 -12   9 36.6354 21.4820  -2
   1  12   9 36.6354 21.4820   1
  -2 -12  10 42.5557 22.6716  -2
   2  12   9 42.5557 22.6716   1
   2 -13   8 27.8381 18.9222  -2
  -2  13   9 27.8381 18.9222   1
   1 -13   9 61.0125 19.0373  -2
  -1  13   9 61.0125 19.0373   1
   0 -13   9 72.7128 13.7484  -2
   0  13   9 72.7128 13.7484   1
  -1 -13   9 70.0627 21.1769  -2
   1  13   9 70.0627 21.1769   1
  -2 -13  10 20.0050 28.5768  -2
   2  13   9 20.0050 28.5768   1
   2 -14   8 23.3423 20.0102  -2
  -2  14   9 23.3423 20.0102   1
   1 -14   9-12.6321 20.1627  -2
  -1  14   9-12.6321 20.1627   1
   0 -14   9 45.4926 16.2183  -2
   0  14   9 45.4926 16.2183   1
  -1 -14   9 19.6887 22.5111  -2
   1  14   9 19.6887 22.5111   1
   1 -15   9 0.95356 20.1100  -2
  -1  15   9 0.95356 20.1100   1
   0 -15   9 8.45384 13.7053  -2
   0  15   9 8.45384 13.7053   1
  -1 -15   9-1.17032 24.2422  -2
   1  15   9-1.17032 24.2422   1
  -1   5  10 28.7451 17.3432  -2
   1  -5  10 28.7451 17.3432   1
  -2   5  11 75.5335 19.6047  -2
   2  -5  10 75.5335 19.6047   1
  -3   5  11 55.8655 20.1190  -2
   3  -5  10 55.8655 20.1190   1
  -1   4  10 262.836 20.0416  -2
   1  -4  10 262.836 20.0416   1
  -2   4  11 13.8676 24.6809  -2
   2  -4  10 13.8676 24.6809   1
  -3   4  11 9.25971 19.0855  -2
   3  -4  10 9.25971 19.0855   1
   0   3  10 212.144 10.4720  -2
   0  -3  10 212.144 10.4720   1
  -1   3  10 334.893 20.0841  -2
   1  -3  10 334.893 20.0841   1
  -2   3  11 3.50105 25.2599  -2
   2  -3  10 3.50105 25.2599   1
  -3   3  11 25.4051 19.8287  -2
   3  -3  10 25.4051 19.8287   1
   0   2  10 10.3682 8.55746  -2
   0  -2  10 10.3682 8.55746   1
  -1   2  10 97.6971 19.2078  -2
   1  -2  10 97.6971 19.2078   1
  -2   2  11 134.463 26.5887  -2
   2  -2  10 134.463 26.5887   1
  -3   2  11 164.875 21.5899  -2
   3  -2  10 164.875 21.5899   1
   0   1  10 90.7680 10.1121  -2
   0  -1  10 90.7680 10.1121   1
  -1   1  10 282.553 20.8687  -2
   1  -1  10 282.553 20.8687   1
  -2   1  11 94.5713 21.1553  -2
   2  -1  10 94.5713 21.1553   1
  -3   1  11 0.61760 18.8971  -2
   3  -1  10 0.61760 18.8971   1
   0   0  10 24.1222 9.06959  -2
   0   0  10 24.1222 9.06959   1
  -1   0  10 415.301 22.5890  -2
   1   0  10 415.301 22.5890   1
  -2   0  11 10.0844 21.8143  -2
   2   0  10 10.0844 21.8143   1
  -3   0  11 32.9631 19.0656  -2
   3   0  10 32.9631 19.0656   1
   0  -1  10 99.0328 10.5771  -2
   0   1  10 99.0328 10.5771   1
  -1  -1  10 301.845 21.8515  -2
   1   1  10 301.845 21.8515   1
  -2  -1  11 73.7021 23.5431  -2
   2   1  10 73.7021 23.5431   1
  -3  -1  11 5.84840 21.3877  -2
   3   1  10 5.84840 21.3877   1
   1  -2  10 121.275 10.1641  -2
  -1   2  10 121.275 10.1641   1
   0  -2  10 13.8858 9.07957  -2
   0   2  10 13.8858 9.07957   1
  -1  -2  10 109.627 20.1339  -2
   1   2  10 109.627 20.1339   1
  -2  -2  11 146.217 27.0015  -2
   2   2  10 146.217 27.0015   1
  -3  -2  11 210.309 23.6238  -2
   3   2  10 210.309 23.6238   1
   1  -3  10 277.688 12.4724  -2
  -1   3  10 277.688 12.4724   1
   0  -3  10 231.887 12.2173  -2
   0   3  10 231.887 12.2173   1
  -1  -3  10 370.516 22.8596  -2
   1   3  10 370.516 22.8596   1
  -2  -3  11 3.53275 26.3644  -2
   2   3  10 3.53275 26.3644   1
  -3  -3  11 30.2955 21.4514  -2
   3   3  10 30.2955 21.4514   1
   1  -4  10 306.111 14.4077  -2
  -1   4  10 306.111 14.4077   1
   0  -4  10 169.684 12.0703  -2
   0   4  10 169.684 12.0703   1
  -1  -4  10 291.526 21.6200  -2
   1   4  10 291.526 21.6200   1
  -2  -4  11 28.1806 22.7990  -2
   2   4  10 28.1806 22.7990   1
  -3  -4  11 12.1844 21.2987  -2
   3   4  10 12.1844 21.2987   1
   1  -5  10 32.6935 12.8243  -2
  -1   5  10 32.6935 12.8243   1
   0  -5  10 20.8975 9.89703  -2
   0   5  10 20.8975 9.89703   1
  -1  -5  10 53.4037 20.0556  -2
   1   5  10 53.4037 20.0556   1
  -2  -5  11 72.2441 21.2409  -2
   2   5  10 72.2441 21.2409   1
  -3  -5  11 14.3702 20.7057  -2
   3   5  10 14.3702 20.7057   1
   1  -6  10 140.735 14.7887  -2
  -1   6  10 140.735 14.7887   1
   0  -6  10 93.6008 11.7504  -2
   0   6  10 93.6008 11.7504   1
  -1  -6  10 168.069 20.6271  -2
   1   6  10 168.069 20.6271   1
  -2  -6  11 51.7453 23.8885  -2
   2   6  10 51.7453 23.8885   1
  -3  -6  11 53.3122 23.1546  -2
   3   6  10 53.3122 23.1546   1
   1  -7  10 16.4810 11.1680  -2
  -1   7  10 16.4810 11.1680   1
   0  -7  10 70.0730 11.3548  -2
   0   7  10 70.0730 11.3548   1
  -1  -7  10 15.6461 19.9496  -2
   1   7  10 15.6461 19.9496   1
  -2  -7  11 24.7472 22.7971  -2
   2   7  10 24.7472 22.7971   1
  -3  -7  11 24.6146 22.6348  -2
   3   7  10 24.6146 22.6348   1
   1  -8  10 13.5769 14.7796  -2
  -1   8  10 13.5769 14.7796   1
   0  -8  10 268.432 14.3430  -2
   0   8  10 268.432 14.3430   1
  -1  -8  10 8.05735 20.6165  -2
   1   8  10 8.05735 20.6165   1
  -2  -8  11 40.1404 25.5468  -2
   2   8  10 40.1404 25.5468   1
  -3  -8  11 27.2042 22.2837  -2
   3   8  10 27.2042 22.2837   1
   1  -9  10 12.4242 15.0111  -2
  -1   9  10 12.4242 15.0111   1
   0  -9  10 5.84644 10.7968  -2
   0   9  10 5.84644 10.7968   1
  -1  -9  10 10.6560 20.8895  -2
   1   9  10 10.6560 20.8895   1
  -2  -9  11 152.072 24.0330  -2
   2   9  10 152.072 24.0330   1
  -3  -9  11 17.8665 25.1999  -2
   3   9  10 17.8665 25.1999   1
   1 -10  10 40.3363 15.2328  -2
  -1  10  10 40.3363 15.2328   1
   0 -10  10 149.738 13.5462  -2
   0  10  10 149.738 13.5462   1
  -1 -10  10 59.3115 21.9015  -2
   1  10  10 59.3115 21.9015   1
  -2 -10  11 157.351 27.7391  -2
   2  10  10 157.351 27.7391   1
   2 -11   9 41.6140 17.5558  -2
  -2  11  10 41.6140 17.5558   1
   1 -11  10 15.0915 17.7036  -2
  -1  11  10 15.0915 17.7036   1
   0 -11  10 127.436 14.9270  -2
   0  11  10 127.436 14.9270   1
  -1 -11  10 40.6319 21.5218  -2
   1  11  10 40.6319 21.5218   1
  -2 -11  11 15.7532 23.1202  -2
   2  11  10 15.7532 23.1202   1
   2 -12   9 46.7867 18.5469  -2
  -2  12  10 46.7867 18.5469   1
   1 -12  10 123.402 19.2799  -2
  -1  12  10 123.402 19.2799   1
   0 -12  10 111.709 15.4294  -2
   0  12  10 111.709 15.4294   1
  -1 -12  10 124.619 23.1767  -2
   1  12  10 124.619 23.1767   1
  -2 -12  11-40.1257 27.9112  -2
   2  12  10-40.1257 27.9112   1
   2 -13   9 26.9941 18.8920  -2
  -2  13  10 26.9941 18.8920   1
   1 -13  10 51.8477 16.3020  -2
  -1  13  10 51.8477 16.3020   1
   0 -13  10 7.31885 13.6529  -2
   0  13  10 7.31885 13.6529   1
  -1 -13  10 52.0996 22.1005  -2
   1  13  10 52.0996 22.1005   1
   1 -14  10 57.4759 21.0712  -2
  -1  14  10 57.4759 21.0712   1
   0 -14  10 0.47470 12.3941  -2
   0  14  10 0.47470 12.3941   1
  -1 -14  10 70.3010 23.7824  -2
   1  14  10 70.3010 23.7824   1
   0 -15  10 7.46496 14.3807  -2
   0  15  10 7.46496 14.3807   1
  -1   5  11 151.167 19.1762  -2
   1  -5  11 151.167 19.1762   1
  -2   5  12 38.6908 19.7450  -2
   2  -5  11 38.6908 19.7450   1
  -3   5  12 33.2162 19.8179  -2
   3  -5  11 33.2162 19.8179   1
  -1   4  11 617.607 20.2958  -2
   1  -4  11 617.607 20.2958   1
  -2   4  12 56.1400 23.9983  -2
   2  -4  11 56.1400 23.9983   1
  -3   4  12 67.2158 21.1292  -2
   3  -4  11 67.2158 21.1292   1
  -1   3  11-0.46846 18.0816  -2
   1  -3  11-0.46846 18.0816   1
  -2   3  12 22.5649 20.3592  -2
   2  -3  11 22.5649 20.3592   1
  -3   3  12 19.0522 21.2580  -2
   3  -3  11 19.0522 21.2580   1
  -1   2  11 49.8870 18.7781  -2
   1  -2  11 49.8870 18.7781   1
  -2   2  12 418.406 26.6515  -2
   2  -2  11 418.406 26.6515   1
  -3   2  12 26.7197 20.1598  -2
   3  -2  11 26.7197 20.1598   1
   0   1  11 63.2473 9.91996  -2
   0  -1  11 63.2473 9.91996   1
  -1   1  11 210.909 21.1911  -2
   1  -1  11 210.909 21.1911   1
  -2   1  12 57.1507 26.0243  -2
   2  -1  11 57.1507 26.0243   1
  -3   1  12 6.02931 21.5941  -2
   3  -1  11 6.02931 21.5941   1
   0   0  11-1.54459 9.42079  -2
   0   0  11-1.54459 9.42079   1
  -1   0  11-9.60653 18.7787  -2
   1   0  11-9.60653 18.7787   1
  -2   0  12 435.032 31.9074  -2
   2   0  11 435.032 31.9074   1
  -3   0  12 26.2185 20.5755  -2
   3   0  11 26.2185 20.5755   1
   0  -1  11 48.2417 9.88223  -2
   0   1  11 48.2417 9.88223   1
  -1  -1  11 237.253 21.4617  -2
   1   1  11 237.253 21.4617   1
  -2  -1  12 79.4895 26.2064  -2
   2   1  11 79.4895 26.2064   1
  -3  -1  12-11.4697 19.9805  -2
   3   1  11-11.4697 19.9805   1
   0  -2  11 0.44813 9.84953  -2
   0   2  11 0.44813 9.84953   1
  -1  -2  11 55.6653 20.1990  -2
   1   2  11 55.6653 20.1990   1
  -2  -2  12 444.075 27.9518  -2
   2   2  11 444.075 27.9518   1
  -3  -2  12 15.5377 20.1376  -2
   3   2  11 15.5377 20.1376   1
   1  -3  11-4.28939 10.6364  -2
  -1   3  11-4.28939 10.6364   1
   0  -3  11 15.2383 10.1755  -2
   0   3  11 15.2383 10.1755   1
  -1  -3  11 13.2893 19.0975  -2
   1   3  11 13.2893 19.0975   1
  -2  -3  12 62.4540 22.2342  -2
   2   3  11 62.4540 22.2342   1
  -3  -3  12 24.4370 22.4317  -2
   3   3  11 24.4370 22.4317   1
   1  -4  11 448.825 15.4934  -2
  -1   4  11 448.825 15.4934   1
   0  -4  11 29.0035 10.6361  -2
   0   4  11 29.0035 10.6361   1
  -1  -4  11 677.891 24.8733  -2
   1   4  11 677.891 24.8733   1
  -2  -4  12 88.5580 21.4445  -2
   2   4  11 88.5580 21.4445   1
  -3  -4  12 105.240 22.2581  -2
   3   4  11 105.240 22.2581   1
   1  -5  11 152.277 13.0015  -2
  -1   5  11 152.277 13.0015   1
   0  -5  11 15.8782 10.5970  -2
   0   5  11 15.8782 10.5970   1
  -1  -5  11 151.045 20.5593  -2
   1   5  11 151.045 20.5593   1
  -2  -5  12 21.7021 26.3430  -2
   2   5  11 21.7021 26.3430   1
  -3  -5  12 28.1708 22.4124  -2
   3   5  11 28.1708 22.4124   1
   1  -6  11 8.53472 13.3086  -2
  -1   6  11 8.53472 13.3086   1
   0  -6  11 250.048 14.2250  -2
   0   6  11 250.048 14.2250   1
  -1  -6  11 14.8975 19.5002  -2
   1   6  11 14.8975 19.5002   1
  -2  -6  12 218.874 25.4854  -2
   2   6  11 218.874 25.4854   1
  -3  -6  12 15.7817 19.6805  -2
   3   6  11 15.7817 19.6805   1
   2  -7  10 59.5429 15.4488  -2
  -2   7  11 59.5429 15.4488   1
   1  -7  11 27.3318 14.9967  -2
  -1   7  11 27.3318 14.9967   1
   0  -7  11 6.40886 11.1992  -2
   0   7  11 6.40886 11.1992   1
  -1  -7  11 34.6877 19.5137  -2
   1   7  11 34.6877 19.5137   1
  -2  -7  12 26.3079 27.2048  -2
   2   7  11 26.3079 27.2048   1
  -3  -7  12 26.7805 20.5475  -2
   3   7  11 26.7805 20.5475   1
   2  -8  10 70.3049 15.3375  -2
  -2   8  11 70.3049 15.3375   1
   1  -8  11 9.69593 16.2113  -2
  -1   8  11 9.69593 16.2113   1
   0  -8  11 28.6056 11.8866  -2
   0   8  11 28.6056 11.8866   1
  -1  -8  11 5.07222 19.2396  -2
   1   8  11 5.07222 19.2396   1
  -2  -8  12 192.927 28.5879  -2
   2   8  11 192.927 28.5879   1
  -3  -8  12 98.2857 24.5248  -2
   3   8  11 98.2857 24.5248   1
   2  -9  10 193.231 17.2669  -2
  -2   9  11 193.231 17.2669   1
   1  -9  11 235.347 15.8038  -2
  -1   9  11 235.347 15.8038   1
   0  -9  11-3.56056 11.8924  -2
   0   9  11-3.56056 11.8924   1
  -1  -9  11 214.869 23.4334  -2
   1   9  11 214.869 23.4334   1
  -2  -9  12-6.51832 24.6809  -2
   2   9  11-6.51832 24.6809   1
   2 -10  10 187.729 18.6546  -2
  -2  10  11 187.729 18.6546   1
   1 -10  11 256.301 19.0839  -2
  -1  10  11 256.301 19.0839   1
   0 -10  11 31.3387 13.5142  -2
   0  10  11 31.3387 13.5142   1
  -1 -10  11 331.366 25.3734  -2
   1  10  11 331.366 25.3734   1
  -2 -10  12 233.541 24.0099  -2
   2  10  11 233.541 24.0099   1
   2 -11  10 29.4118 17.8176  -2
  -2  11  11 29.4118 17.8176   1
   1 -11  11-3.05287 24.2355  -2
  -1  11  11-3.05287 24.2355   1
   0 -11  11 2.56597 12.1518  -2
   0  11  11 2.56597 12.1518   1
  -1 -11  11-2.18263 22.7822  -2
   1  11  11-2.18263 22.7822   1
  -2 -11  12 3.93316 23.0405  -2
   2  11  11 3.93316 23.0405   1
   2 -12  10 3.13202 18.4292  -2
  -2  12  11 3.13202 18.4292   1
   1 -12  11 200.717 18.7138  -2
  -1  12  11 200.717 18.7138   1
   0 -12  11 14.6743 13.9881  -2
   0  12  11 14.6743 13.9881   1
  -1 -12  11 419.416 28.0474  -2
   1  12  11 419.416 28.0474   1
  -2 -12  12 112.703 25.3292  -2
   2  12  11 112.703 25.3292   1
   2 -13  10 29.7058 18.5188  -2
  -2  13  11 29.7058 18.5188   1
   1 -13  11-13.5452 21.9853  -2
  -1  13  11-13.5452 21.9853   1
   0 -13  11 6.13582 14.5126  -2
   0  13  11 6.13582 14.5126   1
  -1 -13  11 3.23251 21.8842  -2
   1  13  11 3.23251 21.8842   1
   1 -14  11 26.1488 21.5321  -2
  -1  14  11 26.1488 21.5321   1
   0 -14  11 90.9798 15.4692  -2
   0  14  11 90.9798 15.4692   1
  -1 -14  11 53.0350 23.7372  -2
   1  14  11 53.0350 23.7372   1
  -2   5  13 41.2271 24.3565  -2
   2  -5  12 41.2271 24.3565   1
  -3   5  13-8.81645 20.7427  -2
   3  -5  12-8.81645 20.7427   1
  -1   4  12 147.616 18.8666  -2
   1  -4  12 147.616 18.8666   1
  -2   4  13 13.5322 25.0217  -2
   2  -4  12 13.5322 25.0217   1
  -3   4  13 3.87883 19.3480  -2
   3  -4  12 3.87883 19.3480   1
  -1   3  12 46.7553 18.5662  -2
   1  -3  12 46.7553 18.5662   1
  -2   3  13 47.5585 19.4249  -2
   2  -3  12 47.5585 19.4249   1
  -3   3  13 16.2173 20.7436  -2
   3  -3  12 16.2173 20.7436   1
  -1   2  12 71.7645 18.5711  -2
   1  -2  12 71.7645 18.5711   1
  -2   2  13 201.495 23.5680  -2
   2  -2  12 201.495 23.5680   1
  -3   2  13 43.1515 21.4825  -2
   3  -2  12 43.1515 21.4825   1
  -1   1  12 158.153 20.6720  -2
   1  -1  12 158.153 20.6720   1
  -2   1  13 125.170 26.3168  -2
   2  -1  12 125.170 26.3168   1
  -3   1  13 20.5870 22.0612  -2
   3  -1  12 20.5870 22.0612   1
   0   0  12 2.79206 9.13566  -2
   0   0  12 2.79206 9.13566   1
  -1   0  12 624.719 25.4043  -2
   1   0  12 624.719 25.4043   1
  -2   0  13 12.8564 24.6359  -2
   2   0  12 12.8564 24.6359   1
  -3   0  13 111.971 22.7312  -2
   3   0  12 111.971 22.7312   1
   0  -1  12 15.7725 9.41854  -2
   0   1  12 15.7725 9.41854   1
  -1  -1  12 143.664 21.2561  -2
   1   1  12 143.664 21.2561   1
  -2  -1  13 114.703 28.5755  -2
   2   1  12 114.703 28.5755   1
  -3  -1  13 15.4662 21.5464  -2
   3   1  12 15.4662 21.5464   1
   0  -2  12 858.643 18.5631  -2
   0   2  12 858.643 18.5631   1
  -1  -2  12 78.2353 19.3751  -2
   1   2  12 78.2353 19.3751   1
  -2  -2  13 210.241 24.2748  -2
   2   2  12 210.241 24.2748   1
  -3  -2  13 13.3370 20.8456  -2
   3   2  12 13.3370 20.8456   1
   0  -3  12 10.5035 10.7634  -2
   0   3  12 10.5035 10.7634   1
  -1  -3  12 32.3422 18.9406  -2
   1   3  12 32.3422 18.9406   1
  -2  -3  13 36.6389 26.8934  -2
   2   3  12 36.6389 26.8934   1
  -3  -3  13-15.9078 19.3951  -2
   3   3  12-15.9078 19.3951   1
   0  -4  12 23.7920 11.5332  -2
   0   4  12 23.7920 11.5332   1
  -1  -4  12 158.584 21.0936  -2
   1   4  12 158.584 21.0936   1
  -2  -4  13 19.0985 26.5088  -2
   2   4  12 19.0985 26.5088   1
  -3  -4  13 0.11273 20.0790  -2
   3   4  12 0.11273 20.0790   1
   1  -5  12 7.87430 13.3273  -2
  -1   5  12 7.87430 13.3273   1
   0  -5  12 158.051 13.3576  -2
   0   5  12 158.051 13.3576   1
  -1  -5  12 22.4177 19.7286  -2
   1   5  12 22.4177 19.7286   1
  -2  -5  13 58.3346 24.1964  -2
   2   5  12 58.3346 24.1964   1
  -3  -5  13-15.3418 20.3424  -2
   3   5  12-15.3418 20.3424   1
   1  -6  12-1.89073 16.6183  -2
  -1   6  12-1.89073 16.6183   1
   0  -6  12 232.858 14.4086  -2
   0   6  12 232.858 14.4086   1
  -1  -6  12 13.7412 20.8659  -2
   1   6  12 13.7412 20.8659   1
  -2  -6  13 95.7494 25.6585  -2
   2   6  12 95.7494 25.6585   1
  -3  -6  13 4.59852 22.5254  -2
   3   6  12 4.59852 22.5254   1
   1  -7  12 101.221 15.9632  -2
  -1   7  12 101.221 15.9632   1
   0  -7  12 12.1506 11.7203  -2
   0   7  12 12.1506 11.7203   1
  -1  -7  12 68.0648 20.7118  -2
   1   7  12 68.0648 20.7118   1
  -2  -7  13-21.8435 26.1333  -2
   2   7  12-21.8435 26.1333   1
  -3  -7  13 16.8422 20.7152  -2
   3   7  12 16.8422 20.7152   1
   1  -8  12 48.3056 16.1052  -2
  -1   8  12 48.3056 16.1052   1
   0  -8  12 109.847 13.6009  -2
   0   8  12 109.847 13.6009   1
  -1  -8  12 18.8900 20.0588  -2
   1   8  12 18.8900 20.0588   1
  -2  -8  13 15.6589 27.6780  -2
   2   8  12 15.6589 27.6780   1
   2  -9  11 10.0224 15.5189  -2
  -2   9  12 10.0224 15.5189   1
   1  -9  12 89.8933 18.2725  -2
  -1   9  12 89.8933 18.2725   1
   0  -9  12 2.19463 12.1817  -2
   0   9  12 2.19463 12.1817   1
  -1  -9  12 51.8829 20.8395  -2
   1   9  12 51.8829 20.8395   1
  -2  -9  13 35.4392 19.2174  -2
   2   9  12 35.4392 19.2174   1
   2 -10  11 160.572 18.4227  -2
  -2  10  12 160.572 18.4227   1
   1 -10  12-12.9861 16.4648  -2
  -1  10  12-12.9861 16.4648   1
   0 -10  12 79.3375 14.6166  -2
   0  10  12 79.3375 14.6166   1
  -1 -10  12 4.10898 22.2296  -2
   1  10  12 4.10898 22.2296   1
  -2 -10  13 21.4431 24.7541  -2
   2  10  12 21.4431 24.7541   1
   2 -11  11 3.76094 17.7759  -2
  -2  11  12 3.76094 17.7759   1
   1 -11  12 12.3758 18.7257  -2
  -1  11  12 12.3758 18.7257   1
   0 -11  12 22.2841 12.5128  -2
   0  11  12 22.2841 12.5128   1
  -1 -11  12 12.8941 22.0221  -2
   1  11  12 12.8941 22.0221   1
  -2 -11  13-0.90902 27.5545  -2
   2  11  12-0.90902 27.5545   1
   2 -12  11 104.250 19.7894  -2
  -2  12  12 104.250 19.7894   1
   1 -12  12 39.0555 20.0807  -2
  -1  12  12 39.0555 20.0807   1
   0 -12  12 9.03757 14.1428  -2
   0  12  12 9.03757 14.1428   1
  -1 -12  12 91.5151 22.8361  -2
   1  12  12 91.5151 22.8361   1
   2 -13  11-13.3767 19.4455  -2
  -2  13  12-13.3767 19.4455   1
   1 -13  12 18.3718 16.9268  -2
  -1  13  12 18.3718 16.9268   1
   0 -13  12 3.67089 14.2467  -2
   0  13  12 3.67089 14.2467   1
  -1 -13  12 38.8023 24.0962  -2
   1  13  12 38.8023 24.0962   1
   0 -14  12 8.81610 14.3801  -2
   0  14  12 8.81610 14.3801   1
  -2   5  14 50.2969 25.2988  -2
   2  -5  13 50.2969 25.2988   1
  -3   5  14 30.3371 21.2831  -2
   3  -5  13 30.3371 21.2831   1
  -2   4  14 13.4260 22.9740  -2
   2  -4  13 13.4260 22.9740   1
  -3   4  14 24.8994 19.8188  -2
   3  -4  13 24.8994 19.8188   1
  -2   3  14 32.8971 24.6325  -2
   2  -3  13 32.8971 24.6325   1
  -3   3  14 7.36795 19.0182  -2
   3  -3  13 7.36795 19.0182   1
  -1   2  13 24.0350 18.9964  -2
   1  -2  13 24.0350 18.9964   1
  -2   2  14 20.8176 24.9976  -2
   2  -2  13 20.8176 24.9976   1
  -3   2  14 7.92283 19.2883  -2
   3  -2  13 7.92283 19.2883   1
  -1   1  13 147.830 21.2310  -2
   1  -1  13 147.830 21.2310   1
  -2   1  14 27.1886 20.8033  -2
   2  -1  13 27.1886 20.8033   1
  -3   1  14 23.7025 22.0234  -2
   3  -1  13 23.7025 22.0234   1
  -1   0  13 8.01910 19.1001  -2
   1   0  13 8.01910 19.1001   1
  -2   0  14 16.1741 20.0830  -2
   2   0  13 16.1741 20.0830   1
  -3   0  14 13.9903 21.0513  -2
   3   0  13 13.9903 21.0513   1
  -1  -1  13 130.843 21.8363  -2
   1   1  13 130.843 21.8363   1
  -2  -1  14 14.3865 25.9879  -2
   2   1  13 14.3865 25.9879   1
  -3  -1  14 23.6927 22.3192  -2
   3   1  13 23.6927 22.3192   1
   0  -2  13 5.54003 10.8588  -2
   0   2  13 5.54003 10.8588   1
  -1  -2  13 13.2537 20.7942  -2
   1   2  13 13.2537 20.7942   1
  -2  -2  14 13.1805 26.7588  -2
   2   2  13 13.1805 26.7588   1
  -3  -2  14 19.9078 23.3308  -2
   3   2  13 19.9078 23.3308   1
   0  -3  13 5.21234 10.9188  -2
   0   3  13 5.21234 10.9188   1
  -1  -3  13 22.0161 19.9284  -2
   1   3  13 22.0161 19.9284   1
  -2  -3  14 56.5175 22.2377  -2
   2   3  13 56.5175 22.2377   1
  -3  -3  14-2.07458 22.5721  -2
   3   3  13-2.07458 22.5721   1
   0  -4  13 64.8765 12.2552  -2
   0   4  13 64.8765 12.2552   1
  -1  -4  13 6.89037 19.4739  -2
   1   4  13 6.89037 19.4739   1
  -2  -4  14 23.3909 22.8662  -2
   2   4  13 23.3909 22.8662   1
  -3  -4  14 5.17317 19.2881  -2
   3   4  13 5.17317 19.2881   1
   0  -5  13 10.0978 11.7922  -2
   0   5  13 10.0978 11.7922   1
  -1  -5  13 84.9403 21.5655  -2
   1   5  13 84.9403 21.5655   1
  -2  -5  14 61.4436 27.2482  -2
   2   5  13 61.4436 27.2482   1
  -3  -5  14 40.7429 23.6208  -2
   3   5  13 40.7429 23.6208   1
   1  -6  13 19.9092 12.4456  -2
  -1   6  13 19.9092 12.4456   1
   0  -6  13 39.4419 11.9405  -2
   0   6  13 39.4419 11.9405   1
  -1  -6  13 21.4918 20.5631  -2
   1   6  13 21.4918 20.5631   1
  -2  -6  14-16.7056 27.5600  -2
   2   6  13-16.7056 27.5600   1
  -3  -6  14 9.76229 23.6917  -2
   3   6  13 9.76229 23.6917   1
   1  -7  13 36.6893 12.8850  -2
  -1   7  13 36.6893 12.8850   1
   0  -7  13 136.175 14.1066  -2
   0   7  13 136.175 14.1066   1
  -1  -7  13 69.9989 22.5471  -2
   1   7  13 69.9989 22.5471   1
  -2  -7  14 7.85285 27.7190  -2
   2   7  13 7.85285 27.7190   1
   1  -8  13 5.45738 17.2935  -2
  -1   8  13 5.45738 17.2935   1
   0  -8  13 28.2007 12.7034  -2
   0   8  13 28.2007 12.7034   1
  -1  -8  13 1.51037 21.2221  -2
   1   8  13 1.51037 21.2221   1
  -2  -8  14-9.73034 27.7648  -2
   2   8  13-9.73034 27.7648   1
   1  -9  13 105.914 15.5656  -2
  -1   9  13 105.914 15.5656   1
   0  -9  13 153.087 14.6826  -2
   0   9  13 153.087 14.6826   1
  -1  -9  13 53.9740 21.6913  -2
   1   9  13 53.9740 21.6913   1
  -2  -9  14 34.8474 28.0383  -2
   2   9  13 34.8474 28.0383   1
   1 -10  13-3.93601 15.6719  -2
  -1  10  13-3.93601 15.6719   1
   0 -10  13 81.0062 14.1255  -2
   0  10  13 81.0062 14.1255   1
  -1 -10  13-7.78716 22.1731  -2
   1  10  13-7.78716 22.1731   1
  -2 -10  14 27.7913 20.8455  -2
   2  10  13 27.7913 20.8455   1
   2 -11  12 10.0450 17.7494  -2
  -2  11  13 10.0450 17.7494   1
   1 -11  13 14.0000 15.2932  -2
  -1  11  13 14.0000 15.2932   1
   0 -11  13 15.6862 12.2223  -2
   0  11  13 15.6862 12.2223   1
  -1 -11  13 50.3799 23.6791  -2
   1  11  13 50.3799 23.6791   1
   2 -12  12 64.8199 18.5771  -2
  -2  12  13 64.8199 18.5771   1
   1 -12  13 15.0615 18.3589  -2
  -1  12  13 15.0615 18.3589   1
   0 -12  13 10.5039 14.6652  -2
   0  12  13 10.5039 14.6652   1
  -1 -12  13 26.2078 23.5268  -2
   1  12  13 26.2078 23.5268   1
   1 -13  13 12.2480 20.8485  -2
  -1  13  13 12.2480 20.8485   1
   0 -13  13 88.9227 16.4273  -2
   0  13  13 88.9227 16.4273   1
  -3   5  15 43.7841 19.5661  -2
   3  -5  14 43.7841 19.5661   1
  -2   4  15 19.4116 24.3837  -2
   2  -4  14 19.4116 24.3837   1
  -3   4  15-5.26805 18.8298  -2
   3  -4  14-5.26805 18.8298   1
  -2   3  15-2.70322 28.3456  -2
   2  -3  14-2.70322 28.3456   1
  -3   3  15-5.45780 19.4583  -2
   3  -3  14-5.45780 19.4583   1
  -2   2  15 3.99049 25.5178  -2
   2  -2  14 3.99049 25.5178   1
  -3   2  15 17.4661 20.3954  -2
   3  -2  14 17.4661 20.3954   1
  -1   1  14 1370.44 31.9419  -2
   1  -1  14 1370.44 31.9419   1
  -2   1  15-1.51842 27.4640  -2
   2  -1  14-1.51842 27.4640   1
  -3   1  15 22.4801 20.5470  -2
   3  -1  14 22.4801 20.5470   1
  -1   0  14 112.589 21.5193  -2
   1   0  14 112.589 21.5193   1
  -2   0  15-0.19437 29.1579  -2
   2   0  14-0.19437 29.1579   1
  -1  -1  14 1340.32 32.6287  -2
   1   1  14 1340.32 32.6287   1
  -2  -1  15 12.3977 21.8899  -2
   2   1  14 12.3977 21.8899   1
  -3  -1  15 39.7293 22.4826  -2
   3   1  14 39.7293 22.4826   1
  -1  -2  14 3.20428 20.7896  -2
   1   2  14 3.20428 20.7896   1
  -2  -2  15-9.05415 25.6607  -2
   2   2  14-9.05415 25.6607   1
  -3  -2  15-7.04094 19.0692  -2
   3   2  14-7.04094 19.0692   1
   0  -3  14 104.525 13.0462  -2
   0   3  14 104.525 13.0462   1
  -1  -3  14 36.2142 19.8813  -2
   1   3  14 36.2142 19.8813   1
  -2  -3  15 10.5539 26.3395  -2
   2   3  14 10.5539 26.3395   1
  -3  -3  15 11.7296 20.3983  -2
   3   3  14 11.7296 20.3983   1
   0  -4  14 16.4941 11.6228  -2
   0   4  14 16.4941 11.6228   1
  -1  -4  14 104.486 21.1299  -2
   1   4  14 104.486 21.1299   1
  -2  -4  15 23.6734 27.0047  -2
   2   4  14 23.6734 27.0047   1
  -3  -4  15 1.41215 22.1008  -2
   3   4  14 1.41215 22.1008   1
   0  -5  14 12.9226 11.9948  -2
   0   5  14 12.9226 11.9948   1
  -1  -5  14 29.8771 20.6768  -2
   1   5  14 29.8771 20.6768   1
  -2  -5  15 51.1113 22.7563  -2
   2   5  14 51.1113 22.7563   1
   0  -6  14 6.65826 11.6837  -2
   0   6  14 6.65826 11.6837   1
  -1  -6  14 35.7843 21.0611  -2
   1   6  14 35.7843 21.0611   1
  -2  -6  15 20.1087 23.6742  -2
   2   6  14 20.1087 23.6742   1
   0  -7  14 237.386 16.3610  -2
   0   7  14 237.386 16.3610   1
  -1  -7  14 213.451 23.8359  -2
   1   7  14 213.451 23.8359   1
  -2  -7  15 14.0325 28.7679  -2
   2   7  14 14.0325 28.7679   1
   1  -8  14 53.9313 15.0513  -2
  -1   8  14 53.9313 15.0513   1
   0  -8  14 30.2673 13.7020  -2
   0   8  14 30.2673 13.7020   1
  -1  -8  14 120.518 24.6036  -2
   1   8  14 120.518 24.6036   1
  -2  -8  15 37.7783 20.2580  -2
   2   8  14 37.7783 20.2580   1
   1  -9  14 53.7899 13.6181  -2
  -1   9  14 53.7899 13.6181   1
   0  -9  14 141.482 16.3988  -2
   0   9  14 141.482 16.3988   1
  -1  -9  14 6.09726 21.1778  -2
   1   9  14 6.09726 21.1778   1
  -2  -9  15-7.74179 34.1324  -2
   2   9  14-7.74179 34.1324   1
   1 -10  14-8.74061 17.3447  -2
  -1  10  14-8.74061 17.3447   1
   0 -10  14-7.32522 12.9887  -2
   0  10  14-7.32522 12.9887   1
  -1 -10  14 21.0590 21.3922  -2
   1  10  14 21.0590 21.3922   1
   1 -11  14 3.07310 17.9495  -2
  -1  11  14 3.07310 17.9495   1
   0 -11  14 14.4887 13.5818  -2
   0  11  14 14.4887 13.5818   1
  -1 -11  14 20.4531 21.6749  -2
   1  11  14 20.4531 21.6749   1
   1 -12  14-3.11919 19.1576  -2
  -1  12  14-3.11919 19.1576   1
   0 -12  14 19.3106 14.9164  -2
   0  12  14 19.3106 14.9164   1
  -1 -12  14 17.3386 23.8021  -2
   1  12  14 17.3386 23.8021   1
   0 -13  14 27.5745 14.4687  -2
   0  13  14 27.5745 14.4687   1
  -3   5  16 17.4945 18.4014  -2
   3  -5  15 17.4945 18.4014   1
  -3   4  16 51.7581 20.8053  -2
   3  -4  15 51.7581 20.8053   1
  -3   3  16-14.6795 19.4427  -2
   3  -3  15-14.6795 19.4427   1
  -2   2  16 14.8302 25.1302  -2
   2  -2  15 14.8302 25.1302   1
  -3   2  16 17.4803 18.2091  -2
   3  -2  15 17.4803 18.2091   1
  -2   1  16 18.7293 21.2575  -2
   2  -1  15 18.7293 21.2575   1
  -3   1  16 24.9794 21.0014  -2
   3  -1  15 24.9794 21.0014   1
  -2   0  16 34.1785 26.0046  -2
   2   0  15 34.1785 26.0046   1
  -3   0  16 4.18265 19.2961  -2
   3   0  15 4.18265 19.2961   1
  -1  -1  15 145.382 22.7056  -2
   1   1  15 145.382 22.7056   1
  -2  -1  16 44.1161 22.0635  -2
   2   1  15 44.1161 22.0635   1
  -3  -1  16 24.6897 20.2519  -2
   3   1  15 24.6897 20.2519   1
  -1  -2  15 52.8474 21.1455  -2
   1   2  15 52.8474 21.1455   1
  -2  -2  16 5.49672 27.7260  -2
   2   2  15 5.49672 27.7260   1
  -3  -2  16 10.2136 20.6010  -2
   3   2  15 10.2136 20.6010   1
  -1  -3  15 10.5256 20.7660  -2
   1   3  15 10.5256 20.7660   1
  -2  -3  16 8.17200 27.0629  -2
   2   3  15 8.17200 27.0629   1
  -1  -4  15 29.6970 21.7815  -2
   1   4  15 29.6970 21.7815   1
  -2  -4  16 31.8127 26.8693  -2
   2   4  15 31.8127 26.8693   1
   0  -5  15 134.136 14.4706  -2
   0   5  15 134.136 14.4706   1
  -1  -5  15 75.0184 21.5076  -2
   1   5  15 75.0184 21.5076   1
  -2  -5  16-20.0919 26.1356  -2
   2   5  15-20.0919 26.1356   1
   0  -6  15 77.6324 13.3876  -2
   0   6  15 77.6324 13.3876   1
  -1  -6  15 44.4075 22.1171  -2
   1   6  15 44.4075 22.1171   1
  -2  -6  16 1.16483 29.6845  -2
   2   6  15 1.16483 29.6845   1
   0  -7  15 123.275 15.1954  -2
   0   7  15 123.275 15.1954   1
  -1  -7  15 66.5743 23.9865  -2
   1   7  15 66.5743 23.9865   1
  -2  -7  16 6.95548 27.8578  -2
   2   7  15 6.95548 27.8578   1
   0  -8  15 32.9168 13.7003  -2
   0   8  15 32.9168 13.7003   1
  -1  -8  15 6.81237 22.6532  -2
   1   8  15 6.81237 22.6532   1
  -2  -8  16 13.4274 25.2491  -2
   2   8  15 13.4274 25.2491   1
   0  -9  15 8.00748 13.3368  -2
   0   9  15 8.00748 13.3368   1
  -1  -9  15 24.7062 24.0403  -2
   1   9  15 24.7062 24.0403   1
   1 -10  15 15.6696 14.6143  -2
  -1  10  15 15.6696 14.6143   1
   0 -10  15 7.70436 14.3341  -2
   0  10  15 7.70436 14.3341   1
  -1 -10  15 21.6348 23.3229  -2
   1  10  15 21.6348 23.3229   1
   1 -11  15-21.8358 17.9663  -2
  -1  11  15-21.8358 17.9663   1
   0 -11  15 40.6281 14.6902  -2
   0  11  15 40.6281 14.6902   1
  -1 -11  15-18.3486 22.6751  -2
   1  11  15-18.3486 22.6751   1
   1 -12  15 3.90460 14.9646  -2
  -1  12  15 3.90460 14.9646   1
   0 -12  15-24.8765 15.8442  -2
   0  12  15-24.8765 15.8442   1
  -2   1  17-2.09775 32.1962  -2
   2  -1  16-2.09775 32.1962   1
  -2   0  17 26.7128 25.9725  -2
   2   0  16 26.7128 25.9725   1
  -2  -1  17 2.99149 25.2396  -2
   2   1  16 2.99149 25.2396   1
  -2  -2  17 17.0039 20.1102  -2
   2   2  16 17.0039 20.1102   1
  -1  -3  16 9.92528 21.3792  -2
   1   3  16 9.92528 21.3792   1
  -2  -3  17-4.19187 29.3518  -2
   2   3  16-4.19187 29.3518   1
  -1  -4  16 76.5860 22.0185  -2
   1   4  16 76.5860 22.0185   1
  -2  -4  17 4.36168 25.0637  -2
   2   4  16 4.36168 25.0637   1
  -1  -5  16 11.5544 20.4566  -2
   1   5  16 11.5544 20.4566   1
  -2  -5  17 21.0914 23.3460  -2
   2   5  16 21.0914 23.3460   1
  -1  -6  16 35.9258 21.0808  -2
   1   6  16 35.9258 21.0808   1
  -2  -6  17 30.9853 22.9220  -2
   2   6  16 30.9853 22.9220   1
   0  -7  16 6.04771 13.8651  -2
   0   7  16 6.04771 13.8651   1
  -1  -7  16 4.73907 21.1155  -2
   1   7  16 4.73907 21.1155   1
  -2  -7  17-5.38185 32.3171  -2
   2   7  16-5.38185 32.3171   1
   0  -8  16 309.019 18.8687  -2
   0   8  16 309.019 18.8687   1
  -1  -8  16 64.5284 24.5781  -2
   1   8  16 64.5284 24.5781   1
   0  -9  16-7.78999 12.3291  -2
   0   9  16-7.78999 12.3291   1
  -1  -9  16 8.63237 22.2505  -2
   1   9  16 8.63237 22.2505   1
   0 -10  16 18.4337 14.9539  -2
   0  10  16 18.4337 14.9539   1
  -1 -10  16 8.55187 23.4666  -2
   1  10  16 8.55187 23.4666   1
   0 -11  16 3.71154 13.7952  -2
   0  11  16 3.71154 13.7952   1
  -2  -1  18-3.61442 29.1484  -2
   2   1  17-3.61442 29.1484   1
  -2  -2  18 27.9341 27.0601  -2
   2   2  17 27.9341 27.0601   1
  -2  -3  18-14.8027 32.7538  -2
   2   3  17-14.8027 32.7538   1
  -1  -4  17-8.74708 21.2321  -2
   1   4  17-8.74708 21.2321   1
  -2  -4  18-11.0857 32.4237  -2
   2   4  17-11.0857 32.4237   1
  -1  -5  17-11.0185 21.4656  -2
   1   5  17-11.0185 21.4656   1
  -2  -5  18 25.1938 28.6674  -2
   2   5  17 25.1938 28.6674   1
  -1  -6  17 32.1591 23.6423  -2
   1   6  17 32.1591 23.6423   1
  -1  -7  17 37.9366 24.3411  -2
   1   7  17 37.9366 24.3411   1
  -1  -8  17 6.35743 21.2745  -2
   1   8  17 6.35743 21.2745   1
   0  -9  17-14.3541 14.7884  -2
   0   9  17-14.3541 14.7884   1
  -1  -9  17 7.57926 24.8671  -2
   1   9  17 7.57926 24.8671   1
   0 -10  17-8.07520 13.3108  -2
   0  10  17-8.07520 13.3108   1
  -2  -3  19 16.2821 25.7719  -2
   2   3  18 16.2821 25.7719   1
  -2  -4  19 45.1040 28.6955  -2
   2   4  18 45.1040 28.6955   1
  -1  -6  18 2.55016 23.5660  -2
   1   6  18 2.55016 23.5660   1
  -1  -7  18-1.64641 22.3819  -2
   1   7  18-1.64641 22.3819   1
  -1  -8  18 70.4433 26.3499  -2
   1   8  18 70.4433 26.3499   1
  -1  -5  -5 143.392 3.98133   2
  -1  -4  -4-0.45555 3.61674   2
  -2  -3  -4 157.437 10.2026   2
  -2  -5  -3 214.346 11.4566   2
  -2  -4  -3 13.2491 9.00830   2
  -2  -3  -3 189.235 10.9466   2
  -1  -3  -3 1.76943 5.18840   2
  -2  -2  -3 12.7609 9.01041   2
  -1  -2  -3 16.1852 5.53045   2
  -2  -4  -2 24.2524 10.0097   2
  -2  -3  -2 589.533 15.9634   2
  -1  -3  -2 8.55891 6.40110   2
  -2  -2  -2 294.577 13.1873   2
  -1  -2  -2 385.798 9.39870   2
  -2  -1  -2 107.815 11.4324   2
  -1  -1  -2 11825.1 35.5112   2
  -1  -3  -1 67.0662 7.93195   2
  -2  -2  -1 53.4124 11.4956   2
  -1  -2  -1 4000.69 22.9141   2
  -2  -1  -1 16.7312 11.2045   2
  -1  -1  -1 1931.75 17.2707   2
  -2   0  -1 11.3602 11.0891   2
  -1   0  -1-0.47205 9.41455   2
  -1  -2   0 2268.27 19.9576   2
  -1  -1   0 426.543 12.4870   2
  -2   0   0 389.872 15.6998   2
  -1   0   0 1724.02 18.8506   2
  -1   1   0 451.960 13.1940   2
  -1  -2   1 844.035 15.2885   2
  -2  -1   1 1.56008 12.9922   2
  -1  -1   1 757.630 15.8096   2
  -1   0   1 0.40536 11.1558   2
  -1   1   1 816.455 17.1916   2
  -1  -1   2 986.761 18.3381   2
  -1   0   2 36.1950 12.1169   2
  -1   1   2 954.810 19.4782   2
  -1   2   2 250.456 14.7995   2
  -1   1   3 90.6002 13.9007   2
  -1   2   3 17.2131 12.3495   2
   1   0   6 224.407 5.69339   2
   1   1   6 76.7793 3.23632   2
   1  -2   7 173.379 7.74461   2
   1  -1   7 66.5900 6.08154   2
   1   0   7 1.07915 4.08736   2
   1   1   7 62.1280 3.23819   2
   1  -5   8 98.6544 10.1584   2
   1  -4   8 71.0967 8.74826   2
   1  -3   8 200.914 9.46945   2
   1  -2   8 8.52853 6.56931   2
   2  -6  10 33.4042 10.1616   2
  -3  11  -7 20.3916 18.3973  -2
   3 -11  -8 20.3916 18.3973   1
  -3  10  -7 16.0523 17.8824  -2
   3 -10  -8 16.0523 17.8824   1
  -3   9  -7 38.6681 18.9705  -2
   3  -9  -8 38.6681 18.9705   1
  -3   8  -7 5.23331 18.8499  -2
   3  -8  -8 5.23331 18.8499   1
  -3  12  -6-13.6692 19.0389  -2
   3 -12  -7-13.6692 19.0389   1
  -3  11  -6 21.5066 18.6764  -2
   3 -11  -7 21.5066 18.6764   1
  -2  10  -6 69.0003 21.3279  -2
   2 -10  -7 69.0003 21.3279   1
  -3  10  -6 90.7762 21.5868  -2
   3 -10  -7 90.7762 21.5868   1
  -2   9  -6 2.46199 22.3908  -2
   2  -9  -7 2.46199 22.3908   1
  -3   9  -6 26.3570 18.1374  -2
   3  -9  -7 26.3570 18.1374   1
  -2   8  -6 185.543 24.3304  -2
   2  -8  -7 185.543 24.3304   1
  -3   8  -6 30.7962 19.3158  -2
   3  -8  -7 30.7962 19.3158   1
   2  -7  -7 9.31853 14.5577   1
  -3   7  -6 57.7303 19.9280  -2
   3  -7  -7 57.7303 19.9280   1
  -4   7  -6 5.30864 29.1193  -2
   4  -7  -7 5.30864 29.1193   1
  -2   6  -6 63.0658 22.1163  -2
   2  -6  -7 63.0658 22.1163   1
  -3   6  -6 118.211 20.2949  -2
   3  -6  -7 118.211 20.2949   1
  -3   5  -6-3.12024 18.1762  -2
   3  -5  -7-3.12024 18.1762   1
  -3  12  -5-11.2830 19.7240  -2
   3 -12  -6-11.2830 19.7240   1
  -2  11  -5 22.1252 21.1800  -2
   2 -11  -6 22.1252 21.1800   1
  -3  11  -5 29.2392 20.3325  -2
   3 -11  -6 29.2392 20.3325   1
   2 -10  -6 467.694 21.3992   1
  -3  10  -5 24.9922 19.8930  -2
   3 -10  -6 24.9922 19.8930   1
   1  -9  -6 54.7248 11.0950   1
  -2   9  -5 158.276 24.0983  -2
   2  -9  -6 158.276 24.0983   1
  -3   9  -5 18.6812 19.5816  -2
   3  -9  -6 18.6812 19.5816   1
  -1   8  -6 18.4522 15.8884  -2
   1  -8  -6 18.4522 15.8884   1
   2  -8  -6 147.127 17.3919   1
  -3   8  -5 74.4430 21.7916  -2
   3  -8  -6 74.4430 21.7916   1
   1  -7  -6 60.9075 11.6562   1
  -2   7  -5 43.5004 22.6492  -2
   2  -7  -6 43.5004 22.6492   1
  -3   7  -5 4.44308 19.5181  -2
   3  -7  -6 4.44308 19.5181   1
  -4   7  -5 30.8486 25.8872  -2
   4  -7  -6 30.8486 25.8872   1
   2  -6  -6 27.2023 15.3015   1
  -3   6  -5 133.093 20.6062  -2
   3  -6  -6 133.093 20.6062   1
  -4   6  -5-43.6615 28.9652  -2
   4  -6  -6-43.6615 28.9652   1
   2  -5  -6 100.728 16.2143   1
  -3   5  -5 21.2702 18.6917  -2
   3  -5  -6 21.2702 18.6917   1
  -4   5  -5-9.10020 28.8760  -2
   4  -5  -6-9.10020 28.8760   1
  -2   4  -5-3.52448 21.7075  -2
   2  -4  -6-3.52448 21.7075   1
  -3   4  -5 65.9480 18.9070  -2
   3  -4  -6 65.9480 18.9070   1
  -4   4  -5 31.3560 24.7038  -2
   4  -4  -6 31.3560 24.7038   1
  -2   3  -5 36.2340 21.1416  -2
   2  -3  -6 36.2340 21.1416   1
  -3   3  -5 5.96793 17.2841  -2
   3  -3  -6 5.96793 17.2841   1
  -3  12  -4-2.28943 18.3090  -2
   3 -12  -5-2.28943 18.3090   1
  -2  11  -4 11.2452 22.6635  -2
   2 -11  -5 11.2452 22.6635   1
  -3  11  -4 20.9530 20.4560  -2
   3 -11  -5 20.9530 20.4560   1
  -2  10  -4 561.313 26.4394  -2
   2 -10  -5 561.313 26.4394   1
  -3  10  -4-5.48767 19.1887  -2
   3 -10  -5-5.48767 19.1887   1
   1  -9  -5 196.283 13.3437   1
   2  -9  -5-6.48337 15.3148   1
  -3   9  -4 21.5261 19.3107  -2
   3  -9  -5 21.5261 19.3107   1
   1  -8  -5 0.84224 10.7422   1
  -2   8  -4 242.087 25.7673  -2
   2  -8  -5 242.087 25.7673   1
  -3   8  -4 60.3258 21.0581  -2
   3  -8  -5 60.3258 21.0581   1
  -4   8  -4-16.0145 31.4610  -2
   4  -8  -5-16.0145 31.4610   1
   1  -7  -5 33.2220 11.3175   1
   2  -7  -5 13.7223 15.3282   1
  -3   7  -4 13.7046 20.2839  -2
   3  -7  -5 13.7046 20.2839   1
  -4   7  -4 43.9936 30.8703  -2
   4  -7  -5 43.9936 30.8703   1
   1  -6  -5 280.822 14.3019   1
   2  -6  -5 188.476 18.3145   1
  -3   6  -4 24.8859 20.0289  -2
   3  -6  -5 24.8859 20.0289   1
  -4   6  -4 72.1827 27.6160  -2
   4  -6  -5 72.1827 27.6160   1
   1  -5  -5 329.430 14.5430   1
   2  -5  -5 19.6587 15.7446   1
  -3   5  -4 63.0189 19.7413  -2
   3  -5  -5 63.0189 19.7413   1
  -4   5  -4 24.1340 26.8474  -2
   4  -5  -5 24.1340 26.8474   1
   1  -4  -5 3319.89 30.8100   1
   2  -4  -5 318.556 18.6178   1
  -3   4  -4 118.685 19.5716  -2
   3  -4  -5 118.685 19.5716   1
  -4   4  -4 29.2209 24.6572  -2
   4  -4  -5 29.2209 24.6572   1
   2  -3  -5 81.2102 16.9340   1
  -3   3  -4 210.076 21.5928  -2
   3  -3  -5 210.076 21.5928   1
  -4   3  -4 13.3362 27.3950  -2
   4  -3  -5 13.3362 27.3950   1
   2  -2  -5 708.016 22.4028   1
  -3   2  -4 24.6075 17.1419  -2
   3  -2  -5 24.6075 17.1419   1
  -4   2  -4 3.07096 28.5689  -2
   4  -2  -5 3.07096 28.5689   1
  -3   1  -4-1.00120 16.9173  -2
   3  -1  -5-1.00120 16.9173   1
  -3  13  -3 13.3401 18.8046  -2
   3 -13  -4 13.3401 18.8046   1
  -3  12  -3 56.1057 21.7897  -2
   3 -12  -4 56.1057 21.7897   1
  -2  11  -3-10.4433 23.4873  -2
   2 -11  -4-10.4433 23.4873   1
  -3  11  -3 75.3180 22.2878  -2
   3 -11  -4 75.3180 22.2878   1
   1 -10  -4 44.3015 11.8260   1
  -2  10  -3 64.1378 22.7131  -2
   2 -10  -4 64.1378 22.7131   1
  -3  10  -3 30.6609 20.7608  -2
   3 -10  -4 30.6609 20.7608   1
   1  -9  -4 105.774 13.2594   1
  -2   9  -3 478.830 29.0383  -2
   2  -9  -4 478.830 29.0383   1
  -3   9  -3 168.167 23.3644  -2
   3  -9  -4 168.167 23.3644   1
   1  -8  -4 1.14833 11.6426   1
   2  -8  -4 12.0576 16.8433   1
  -3   8  -3 77.6171 20.8564  -2
   3  -8  -4 77.6171 20.8564   1
  -4   8  -3-33.0811 30.5485  -2
   4  -8  -4-33.0811 30.5485   1
   1  -7  -4 15.0859 11.5950   1
   2  -7  -4 39.8975 16.3323   1
  -3   7  -3-9.36191 19.1495  -2
   3  -7  -4-9.36191 19.1495   1
  -4   7  -3 38.9812 28.0618  -2
   4  -7  -4 38.9812 28.0618   1
   1  -6  -4 135.271 13.1073   1
  -2   6  -3 150.698 24.9991  -2
   2  -6  -4 150.698 24.9991   1
  -3   6  -3 0.00000 18.7656  -2
   3  -6  -4 0.00000 18.7656   1
  -4   6  -3-7.78883 47.5283  -2
   4  -6  -4-7.78883 47.5283   1
   1  -5  -4 91.9952 12.2695   1
   2  -5  -4 449.386 20.8222   1
  -3   5  -3 22.9578 18.9466  -2
   3  -5  -4 22.9578 18.9466   1
  -4   5  -3-12.6391 30.4698  -2
   4  -5  -4-12.6391 30.4698   1
   1  -4  -4 136.567 12.7510   1
   2  -4  -4 84.5519 16.8364   1
  -3   4  -3 20.1189 18.5999  -2
   3  -4  -4 20.1189 18.5999   1
  -4   4  -3 2.05120 30.4471  -2
   4  -4  -4 2.05120 30.4471   1
   1  -3  -4 170.757 13.3482   1
   2  -3  -4 16.1236 15.6440   1
  -3   3  -3 93.9175 19.0818  -2
   3  -3  -4 93.9175 19.0818   1
  -4   3  -3-11.1590 34.7189  -2
   4  -3  -4-11.1590 34.7189   1
   1  -2  -4 39.5400 12.2127   1
   2  -2  -4 721.171 22.5132   1
  -3   2  -3 114.997 18.6311  -2
   3  -2  -4 114.997 18.6311   1
  -4   2  -3 21.1835 26.9099  -2
   4  -2  -4 21.1835 26.9099   1
   2  -1  -4 20.8626 14.5959   1
  -3   1  -3 24.7933 17.0307  -2
   3  -1  -4 24.7933 17.0307   1
  -4   1  -3 23.8758 27.4264  -2
   4  -1  -4 23.8758 27.4264   1
   2   0  -4 117.540 15.0989   1
  -3   0  -3 48.0305 16.4182  -2
   3   0  -4 48.0305 16.4182   1
  -3  13  -2 54.8813 21.4025  -2
   3 -13  -3 54.8813 21.4025   1
  -2  12  -2 95.2177 26.4520  -2
   2 -12  -3 95.2177 26.4520   1
  -3  12  -2-2.74055 18.6535  -2
   3 -12  -3-2.74055 18.6535   1
  -2  11  -2 597.836 31.4422  -2
   2 -11  -3 597.836 31.4422   1
  -3  11  -2 0.73973 22.6419  -2
   3 -11  -3 0.73973 22.6419   1
   1 -10  -3 33.9225 11.9675   1
   2 -10  -3-2.13529 16.6813   1
  -3  10  -2-3.47867 20.4648  -2
   3 -10  -3-3.47867 20.4648   1
   1  -9  -3 10.6947 11.9581   1
   2  -9  -3 208.494 20.1530   1
  -3   9  -2 306.923 26.7955  -2
   3  -9  -3 306.923 26.7955   1
   0   8  -3 111.010 7.81679  -2
   0  -8  -3 111.010 7.81679   1
   1  -8  -3 6.83316 12.2401   1
  -2   8  -2 9.20362 24.4555  -2
   2  -8  -3 9.20362 24.4555   1
  -3   8  -2 11.3919 19.6650  -2
   3  -8  -3 11.3919 19.6650   1
  -4   8  -2-16.1729 31.0374  -2
   4  -8  -3-16.1729 31.0374   1
   0   7  -3 155.413 7.49232  -2
   0  -7  -3 155.413 7.49232   1
   1  -7  -3 309.221 15.7058   1
   2  -7  -3 5.22946 16.7243   1
  -3   7  -2 235.757 23.8410  -2
   3  -7  -3 235.757 23.8410   1
  -4   7  -2 29.6022 35.7396  -2
   4  -7  -3 29.6022 35.7396   1
   0   6  -3-0.95697 5.84671  -2
   0  -6  -3-0.95697 5.84671   1
   1  -6  -3 46.0333 12.1265   1
  -2   6  -2-0.14236 24.7737  -2
   2  -6  -3-0.14236 24.7737   1
  -3   6  -2 13.0352 19.5913  -2
   3  -6  -3 13.0352 19.5913   1
  -4   6  -2 4.06909 34.2129  -2
   4  -6  -3 4.06909 34.2129   1
   0   5  -3 652.124 9.80992  -2
   0  -5  -3 652.124 9.80992   1
   1  -5  -3 258.766 14.4587   1
   2  -5  -3 873.378 25.3777   1
  -3   5  -2 40.5431 20.7494  -2
   3  -5  -3 40.5431 20.7494   1
  -4   5  -2-8.98352 29.6447  -2
   4  -5  -3-8.98352 29.6447   1
   1  -4  -3 9.55286 11.7281   1
   2  -4  -3-0.59156 16.0983   1
  -3   4  -2 26.7336 19.6372  -2
   3  -4  -3 26.7336 19.6372   1
  -4   4  -2-1.22523 38.8700  -2
   4  -4  -3-1.22523 38.8700   1
   1  -3  -3 209.767 13.3921   1
   2  -3  -3 496.293 21.5376   1
  -3   3  -2 39.9699 18.3653  -2
   3  -3  -3 39.9699 18.3653   1
  -4   3  -2 2.54770 27.9701  -2
   4  -3  -3 2.54770 27.9701   1
   1  -2  -3 34.0860 11.8955   1
   2  -2  -3 14.7978 14.9385   1
  -3   2  -2 15.6814 17.1733  -2
   3  -2  -3 15.6814 17.1733   1
  -4   2  -2-12.0796 26.1839  -2
   4  -2  -3-12.0796 26.1839   1
   1  -1  -3 128.548 13.5731   1
   2  -1  -3-1.69517 14.7892   1
  -3   1  -2 282.229 20.9310  -2
   3  -1  -3 282.229 20.9310   1
  -4   1  -2 36.3251 23.0271  -2
   4  -1  -3 36.3251 23.0271   1
   2   0  -3-2.06049 13.5005   1
  -3   0  -2 39.3456 16.8280  -2
   3   0  -3 39.3456 16.8280   1
  -4   0  -2 11.0620 26.3874  -2
   4   0  -3 11.0620 26.3874   1
   2   1  -3 5.61489 12.7954   1
  -3  -1  -2 252.434 18.6174  -2
   3   1  -3 252.434 18.6174   1
  -3  14  -1 24.0760 18.3437  -2
   3 -14  -2 24.0760 18.3437   1
  -3  13  -1 117.461 23.6030  -2
   3 -13  -2 117.461 23.6030   1
  -2  12  -1 65.0798 21.1632  -2
   2 -12  -2 65.0798 21.1632   1
  -3  12  -1-16.3912 22.0230  -2
   3 -12  -2-16.3912 22.0230   1
  -2  11  -1 57.4709 24.9762  -2
   2 -11  -2 57.4709 24.9762   1
  -3  11  -1 16.0474 21.9458  -2
   3 -11  -2 16.0474 21.9458   1
   1 -10  -2 56.1148 13.1075   1
   2 -10  -2 12.4426 17.0549   1
  -3  10  -1 37.8595 21.2730  -2
   3 -10  -2 37.8595 21.2730   1
   1  -9  -2 6.65218 12.7956   1
  -2   9  -1-5.95918 24.6831  -2
   2  -9  -2-5.95918 24.6831   1
  -3   9  -1 174.881 23.8126  -2
   3  -9  -2 174.881 23.8126   1
  -4   9  -1 38.3989 38.4125  -2
   4  -9  -2 38.3989 38.4125   1
   0   8  -2 828.974 13.7178  -2
   0  -8  -2 828.974 13.7178   1
   1  -8  -2 421.530 17.6968   1
   2  -8  -2 51.3724 17.7772   1
  -3   8  -1 58.1597 22.4156  -2
   3  -8  -2 58.1597 22.4156   1
  -4   8  -1 50.6353 26.4750  -2
   4  -8  -2 50.6353 26.4750   1
   0   7  -2 421.798 10.4884  -2
   0  -7  -2 421.798 10.4884   1
   1  -7  -2-3.21378 12.7496   1
  -2   7  -1 21.0670 24.5098  -2
   2  -7  -2 21.0670 24.5098   1
  -3   7  -1 19.2971 21.5905  -2
   3  -7  -2 19.2971 21.5905   1
  -4   7  -1 81.2610 28.7718  -2
   4  -7  -2 81.2610 28.7718   1
   0   6  -2 156.948 8.03640  -2
   0  -6  -2 156.948 8.03640   1
   1  -6  -2 486.238 16.6403   1
  -2   6  -1 69.7841 24.8342  -2
   2  -6  -2 69.7841 24.8342   1
  -3   6  -1 76.5011 21.8158  -2
   3  -6  -2 76.5011 21.8158   1
  -4   6  -1 8.68413 34.9429  -2
   4  -6  -2 8.68413 34.9429   1
   0   5  -2 2.93942 6.23725  -2
   0  -5  -2 2.93942 6.23725   1
   1  -5  -2 476.555 16.6469   1
   2  -5  -2 157.615 18.4931   1
  -3   5  -1 76.2297 20.9309  -2
   3  -5  -2 76.2297 20.9309   1
  -4   5  -1 1.69888 34.3925  -2
   4  -5  -2 1.69888 34.3925   1
   0   4  -2 3052.75 16.1072  -2
   0  -4  -2 3052.75 16.1072   1
   1  -4  -2 30.4278 12.4433   1
   2  -4  -2-0.70536 16.2863   1
  -3   4  -1 0.90424 18.5879  -2
   3  -4  -2 0.90424 18.5879   1
  -4   4  -1 29.5267 30.6676  -2
   4  -4  -2 29.5267 30.6676   1
   0   3  -2 908.122 9.15987  -2
   0  -3  -2 908.122 9.15987   1
   1  -3  -2 1155.95 20.3330   1
   2  -3  -2 74.9909 17.2379   1
  -3   3  -1 126.386 20.5309  -2
   3  -3  -2 126.386 20.5309   1
  -4   3  -1 37.5300 24.0147  -2
   4  -3  -2 37.5300 24.0147   1
   1  -2  -2 384.914 14.9267   1
   2  -2  -2 68.7276 16.0308   1
  -3   2  -1-0.34394 18.4122  -2
   3  -2  -2-0.34394 18.4122   1
  -4   2  -1-4.40332 27.3418  -2
   4  -2  -2-4.40332 27.3418   1
   1  -1  -2 1458.56 20.9630   1
   2  -1  -2 7.86856 14.6575   1
  -3   1  -1 170.245 18.9482  -2
   3  -1  -2 170.245 18.9482   1
  -4   1  -1 88.1083 23.9232  -2
   4  -1  -2 88.1083 23.9232   1
   1   0  -2 50.5431 11.9817   1
   2   0  -2 361.569 17.5112   1
  -3   0  -1-0.25008 16.0100  -2
   3   0  -2-0.25008 16.0100   1
  -4   0  -1 28.0409 26.5953  -2
   4   0  -2 28.0409 26.5953   1
   2   1  -2 16.0202 13.0174   1
  -3  -1  -1 164.021 17.1501  -2
   3   1  -2 164.021 17.1501   1
  -4  -1  -1 99.5285 19.9237  -2
   4   1  -2 99.5285 19.9237   1
   2   2  -2 79.1006 12.2774   1
  -3  -2  -1-6.34977 14.1977  -2
   3   2  -2-6.34977 14.1977   1
  -3  14   0 63.3814 23.9025  -2
   3 -14  -1 63.3814 23.9025   1
  -3  13   0 67.1676 19.6024  -2
   3 -13  -1 67.1676 19.6024   1
  -2  12   0 39.3621 26.2815  -2
   2 -12  -1 39.3621 26.2815   1
  -3  12   0 94.4739 22.1364  -2
   3 -12  -1 94.4739 22.1364   1
   1 -11  -1 157.745 16.0709   1
  -2  11   0 49.6825 25.4077  -2
   2 -11  -1 49.6825 25.4077   1
  -3  11   0 89.6694 25.4548  -2
   3 -11  -1 89.6694 25.4548   1
   1 -10  -1 148.288 15.3159   1
   2 -10  -1 44.7262 18.7217   1
  -3  10   0 63.3243 22.7272  -2
   3 -10  -1 63.3243 22.7272   1
   0   9  -1 16.9360 9.08750  -2
   0  -9  -1 16.9360 9.08750   1
   1  -9  -1-11.2431 14.0624   1
  -2   9   0 49.5952 26.1189  -2
   2  -9  -1 49.5952 26.1189   1
  -3   9   0 37.0033 21.2809  -2
   3  -9  -1 37.0033 21.2809   1
  -4   9   0 38.2032 27.3760  -2
   4  -9  -1 38.2032 27.3760   1
   0   8  -1 167.235 9.99179  -2
   0  -8  -1 167.235 9.99179   1
   1  -8  -1 39.2681 13.9033   1
  -2   8   0 123.708 26.2870  -2
   2  -8  -1 123.708 26.2870   1
  -3   8   0 27.9523 20.0810  -2
   3  -8  -1 27.9523 20.0810   1
  -4   8   0 90.4511 34.0280  -2
   4  -8  -1 90.4511 34.0280   1
   0   7  -1 374.660 11.1486  -2
   0  -7  -1 374.660 11.1486   1
   1  -7  -1 284.432 16.3229   1
   2  -7  -1 42.2812 18.5652   1
  -3   7   0-11.6034 21.7638  -2
   3  -7  -1-11.6034 21.7638   1
  -4   7   0 51.5334 33.4424  -2
   4  -7  -1 51.5334 33.4424   1
   0   6  -1 1465.47 15.5549  -2
   0  -6  -1 1465.47 15.5549   1
   1  -6  -1 79.4611 13.3289   1
   2  -6  -1 156.861 18.8087   1
  -3   6   0 152.593 22.7133  -2
   3  -6  -1 152.593 22.7133   1
  -4   6   0 37.0686 27.5499  -2
   4  -6  -1 37.0686 27.5499   1
   0   5  -1 1628.79 14.9680  -2
   0  -5  -1 1628.79 14.9680   1
   1  -5  -1-1.36284 12.1884   1
   2  -5  -1 40.3323 17.5873   1
  -3   5   0 50.8113 21.2394  -2
   3  -5  -1 50.8113 21.2394   1
  -4   5   0-10.2116 31.0004  -2
   4  -5  -1-10.2116 31.0004   1
   0   4  -1 1751.42 13.6280  -2
   0  -4  -1 1751.42 13.6280   1
   1  -4  -1 15.0890 13.3031   1
   2  -4  -1-1.61792 16.8331   1
  -3   4   0 72.6434 20.7103  -2
   3  -4  -1 72.6434 20.7103   1
  -4   4   0-6.54302 29.2356  -2
   4  -4  -1-6.54302 29.2356   1
   1  -3  -1 1658.56 22.7516   1
   2  -3  -1 6.85016 16.3126   1
  -3   3   0 12.6871 19.0905  -2
   3  -3  -1 12.6871 19.0905   1
  -4   3   0 3.85343 21.1962  -2
   4  -3  -1 3.85343 21.1962   1
   1  -2  -1 1310.53 19.9884   1
   2  -2  -1 7.63694 15.4909   1
  -3   2   0 32.5986 18.9480  -2
   3  -2  -1 32.5986 18.9480   1
  -4   2   0 5.56540 26.7279  -2
   4  -2  -1 5.56540 26.7279   1
   1  -1  -1 1142.71 18.4948   1
   2  -1  -1 4.48339 14.8614   1
  -3   1   0 14.8149 17.1360  -2
   3  -1  -1 14.8149 17.1360   1
  -4   1   0 26.0888 24.3098  -2
   4  -1  -1 26.0888 24.3098   1
   1   0  -1-2.86738 10.6692   1
   2   0  -1-0.73377 13.8144   1
  -3   0   0 0.53102 16.4476  -2
   3   0  -1 0.53102 16.4476   1
  -4   0   0 2.29298 25.8229  -2
   4   0  -1 2.29298 25.8229   1
   1   1  -1 1184.80 16.9724   1
   2   1  -1 5.12193 12.6197   1
  -3  -1   0 4.24197 15.3728  -2
   3   1  -1 4.24197 15.3728   1
  -4  -1   0 9.91388 20.8014  -2
   4   1  -1 9.91388 20.8014   1
   2   2  -1 13.3948 11.3773   1
  -3  -2   0 34.4334 14.8421  -2
   3   2  -1 34.4334 14.8421   1
  -4  -2   0-3.73133 25.3967  -2
   4   2  -1-3.73133 25.3967   1
   2   3  -1-3.39701 9.96768   1
  -3  -3   0 3.60463 13.8251  -2
   3   3  -1 3.60463 13.8251   1
  -3  14   1 74.7311 23.1715  -2
   3 -14   0 74.7311 23.1715   1
  -2  13   1 78.9586 22.9340  -2
   2 -13   0 78.9586 22.9340   1
  -3  13   1 32.5322 19.8087  -2
   3 -13   0 32.5322 19.8087   1
  -2  12   1 81.6300 28.0578  -2
   2 -12   0 81.6300 28.0578   1
  -3  12   1 121.992 23.4726  -2
   3 -12   0 121.992 23.4726   1
  -1  11   0-5.20925 19.1507  -2
   1 -11   0-5.20925 19.1507   1
  -2  11   1 45.9876 26.3662  -2
   2 -11   0 45.9876 26.3662   1
  -3  11   1 85.8464 22.4488  -2
   3 -11   0 85.8464 22.4488   1
   1 -10   0 38.6995 13.9113   1
  -2  10   1 31.2000 25.3713  -2
   2 -10   0 31.2000 25.3713   1
  -3  10   1 26.2898 19.8905  -2
   3 -10   0 26.2898 19.8905   1
   0   9   0 10.2502 9.13562  -2
   0  -9   0 10.2502 9.13562   1
   1  -9   0 29.4284 13.9323   1
  -2   9   1 47.4138 25.2658  -2
   2  -9   0 47.4138 25.2658   1
  -3   9   1 37.1766 21.7887  -2
   3  -9   0 37.1766 21.7887   1
  -4   9   1 43.3205 36.6651  -2
   4  -9   0 43.3205 36.6651   1
   0   8   0 7709.47 38.8950  -2
   0  -8   0 7709.47 38.8950   1
   1  -8   0 245.226 16.5849   1
  -2   8   1 93.0376 25.7703  -2
   2  -8   0 93.0376 25.7703   1
  -3   8   1 29.3979 20.8604  -2
   3  -8   0 29.3979 20.8604   1
  -4   8   1 43.6384 37.0980  -2
   4  -8   0 43.6384 37.0980   1
  -1  -7   0 47.1430 3.77937   1
   0   7   0 0.76483 8.12922  -2
   0  -7   0 0.76483 8.12922   1
   1  -7   0 57.4722 14.2566   1
  -2   7   1 63.8776 25.4741  -2
   2  -7   0 63.8776 25.4741   1
  -3   7   1 3.14164 20.6018  -2
   3  -7   0 3.14164 20.6018   1
  -4   7   1 54.9933 28.4736  -2
   4  -7   0 54.9933 28.4736   1
   0   6   0 3469.45 23.0294  -2
   0  -6   0 3469.45 23.0294   1
   1  -6   0 408.869 17.1146   1
   2  -6   0 19.5199 17.6220   1
  -3   6   1 146.850 23.2924  -2
   3  -6   0 146.850 23.2924   1
  -4   6   1 58.8192 26.4019  -2
   4  -6   0 58.8192 26.4019   1
   0   5   0 4.64973 7.33711  -2
   0  -5   0 4.64973 7.33711   1
   1  -5   0 179.627 14.5232   1
   2  -5   0 74.2458 18.6320   1
  -3   5   1 34.7946 21.1566  -2
   3  -5   0 34.7946 21.1566   1
  -4   5   1 5.66470 32.9085  -2
   4  -5   0 5.66470 32.9085   1
   0   4   0 563.165 9.49898  -2
   0  -4   0 563.165 9.49898   1
   1  -4   0 73.8835 13.7252   1
   2  -4   0 271.114 19.8679   1
  -3   4   1 81.2978 20.5103  -2
   3  -4   0 81.2978 20.5103   1
  -4   4   1 28.8754 30.1628  -2
   4  -4   0 28.8754 30.1628   1
   0   3   0 1.83295 5.46293  -2
   0  -3   0 1.83295 5.46293   1
   1  -3   0 622.905 17.2694   1
   2  -3   0 12.0702 16.2174   1
  -3   3   1-2.93186 18.5567  -2
   3  -3   0-2.93186 18.5567   1
  -4   3   1 6.87484 28.9745  -2
   4  -3   0 6.87484 28.9745   1
   1  -2   0 3523.26 29.1880   1
   2  -2   0 8.71713 14.8942   1
  -3   2   1 16.3238 17.4560  -2
   3  -2   0 16.3238 17.4560   1
  -4   2   1 0.50728 28.4033  -2
   4  -2   0 0.50728 28.4033   1
   1  -1   0 655.626 16.4700   1
   2  -1   0 12.2552 14.6101   1
  -3   1   1 20.7065 17.8682  -2
   3  -1   0 20.7065 17.8682   1
  -4   1   1-0.75590 27.2716  -2
   4  -1   0-0.75590 27.2716   1
   1   0   0 2614.31 23.4193   1
   2   0   0 627.319 19.6333   1
  -3   0   1 8.20613 15.7953  -2
   3   0   0 8.20613 15.7953   1
  -4   0   1 53.1379 27.7209  -2
   4   0   0 53.1379 27.7209   1
   1   1   0 667.342 13.6652   1
   2   1   0 11.3389 12.0928   1
  -3  -1   1 7.70759 15.9581  -2
   3   1   0 7.70759 15.9581   1
  -4  -1   1 2.86663 25.0933  -2
   4   1   0 2.86663 25.0933   1
   1   2   0 3442.62 22.2132   1
   2   2   0 0.68639 11.2108   1
  -3  -2   1 15.1865 14.4511  -2
   3   2   0 15.1865 14.4511   1
  -4  -2   1 38.0047 23.9778  -2
   4   2   0 38.0047 23.9778   1
   2   3   0 8.01161 10.6219   1
  -3  -3   1 7.30422 13.3684  -2
   3   3   0 7.30422 13.3684   1
  -2  -4   1 248.947 15.1361  -2
   2   4   0 248.947 15.1361   1
  -3  -4   1 64.4720 12.6708  -2
   3   4   0 64.4720 12.6708   1
  -3  14   2 4.31250 20.5126  -2
   3 -14   1 4.31250 20.5126   1
  -2  13   2 58.5183 27.8396  -2
   2 -13   1 58.5183 27.8396   1
  -3  13   2 47.0360 21.1508  -2
   3 -13   1 47.0360 21.1508   1
  -2  12   2 46.7741 25.7205  -2
   2 -12   1 46.7741 25.7205   1
  -3  12   2 21.4268 21.5131  -2
   3 -12   1 21.4268 21.5131   1
   1 -11   1 33.1341 14.5152   1
  -2  11   2 89.5459 26.7948  -2
   2 -11   1 89.5459 26.7948   1
  -3  11   2-1.02388 17.3172  -2
   3 -11   1-1.02388 17.3172   1
   1 -10   1 147.693 15.6306   1
  -2  10   2 43.0803 25.2272  -2
   2 -10   1 43.0803 25.2272   1
  -3  10   2 19.0493 21.2254  -2
   3 -10   1 19.0493 21.2254   1
   0   9   1 8.76019 8.76573  -2
   0  -9   1 8.76019 8.76573   1
  -1   9   1 49.9638 19.1828  -2
   1  -9   1 49.9638 19.1828   1
  -2   9   2 15.9607 25.3035  -2
   2  -9   1 15.9607 25.3035   1
  -3   9   2 148.597 24.7943  -2
   3  -9   1 148.597 24.7943   1
   0   8   1 181.530 10.5605  -2
   0  -8   1 181.530 10.5605   1
   1  -8   1 285.853 16.3199   1
  -2   8   2 48.0530 25.1829  -2
   2  -8   1 48.0530 25.1829   1
  -3   8   2 43.5303 22.1298  -2
   3  -8   1 43.5303 22.1298   1
  -4   8   2 42.5690 33.3444  -2
   4  -8   1 42.5690 33.3444   1
   0   7   1 336.376 10.6276  -2
   0  -7   1 336.376 10.6276   1
   1  -7   1 985.518 22.0866   1
  -2   7   2 44.1633 23.8252  -2
   2  -7   1 44.1633 23.8252   1
  -3   7   2 31.8947 22.2283  -2
   3  -7   1 31.8947 22.2283   1
  -4   7   2 47.2586 25.4891  -2
   4  -7   1 47.2586 25.4891   1
   0   6   1 1301.64 15.1211  -2
   0  -6   1 1301.64 15.1211   1
   1  -6   1 266.636 15.2328   1
   2  -6   1 40.6852 17.9916   1
  -3   6   2 41.0835 19.9729  -2
   3  -6   1 41.0835 19.9729   1
  -4   6   2 40.9467 32.4735  -2
   4  -6   1 40.9467 32.4735   1
   0   5   1 1551.19 14.6545  -2
   0  -5   1 1551.19 14.6545   1
   1  -5   1 614.191 18.1616   1
  -2   5   2 284.471 26.8123  -2
   2  -5   1 284.471 26.8123   1
  -3   5   2 38.8095 20.4322  -2
   3  -5   1 38.8095 20.4322   1
  -4   5   2 26.6703 33.9213  -2
   4  -5   1 26.6703 33.9213   1
   0   4   1 1679.28 13.6052  -2
   0  -4   1 1679.28 13.6052   1
   1  -4   1 183.315 13.9933   1
   2  -4   1 15.9806 16.0397   1
  -3   4   2 10.1120 19.1270  -2
   3  -4   1 10.1120 19.1270   1
  -4   4   2 31.7712 28.0069  -2
   4  -4   1 31.7712 28.0069   1
   0   3   1 2521.23 14.3228  -2
   0  -3   1 2521.23 14.3228   1
   1  -3   1 84.6223 13.5146   1
   2  -3   1 495.980 20.7966   1
  -3   3   2 92.3414 19.6652  -2
   3  -3   1 92.3414 19.6652   1
  -4   3   2-7.40169 29.3095  -2
   4  -3   1-7.40169 29.3095   1
   0   2   1 1200.90 9.31417  -2
   0  -2   1 1200.90 9.31417   1
   1  -2   1 6120.74 37.0307   1
   2  -2   1 91.7571 16.4411   1
  -3   2   2-10.2120 17.5067  -2
   3  -2   1-10.2120 17.5067   1
  -4   2   2-11.2639 34.3090  -2
   4  -2   1-11.2639 34.3090   1
   1  -1   1 2904.91 25.5986   1
   2  -1   1 29.5984 14.9966   1
  -3   1   2 114.237 17.7041  -2
   3  -1   1 114.237 17.7041   1
  -4   1   2 41.7572 21.5288  -2
   4  -1   1 41.7572 21.5288   1
   1   0   1 3.22745 10.5211   1
   2   0   1-2.09842 13.1074   1
  -3   0   2-6.26144 15.8708  -2
   3   0   1-6.26144 15.8708   1
  -4   0   2 6.56996 27.9229  -2
   4   0   1 6.56996 27.9229   1
   1   1   1 2891.95 21.9681   1
   2   1   1 29.4967 12.9552   1
  -3  -1   2 106.881 16.3015  -2
   3   1   1 106.881 16.3015   1
  -4  -1   2 42.7214 25.9102  -2
   4   1   1 42.7214 25.9102   1
   1   2   1 6022.35 27.6362   1
   2   2   1 96.4034 12.1118   1
  -3  -2   2 0.39397 14.3530  -2
   3   2   1 0.39397 14.3530   1
   1   3   1 90.3617 6.66145   1
   2   3   1 489.252 15.3688   1
  -3  -3   2 89.1116 13.9695  -2
   3   3   1 89.1116 13.9695   1
   2   4   1 12.5059 9.24411   1
  -2  14   3 10.4752 25.0442  -2
   2 -14   2 10.4752 25.0442   1
  -3  14   3 36.4316 21.3838  -2
   3 -14   2 36.4316 21.3838   1
  -2  13   3 112.363 25.2992  -2
   2 -13   2 112.363 25.2992   1
  -3  13   3 39.3297 21.9514  -2
   3 -13   2 39.3297 21.9514   1
  -1  12   2 56.2241 21.6399  -2
   1 -12   2 56.2241 21.6399   1
  -2  12   3 70.7437 24.3925  -2
   2 -12   2 70.7437 24.3925   1
  -3  12   3-4.51550 21.2510  -2
   3 -12   2-4.51550 21.2510   1
  -1  11   2 109.505 20.2747  -2
   1 -11   2 109.505 20.2747   1
  -2  11   3 388.255 25.0270  -2
   2 -11   2 388.255 25.0270   1
  -3  11   3 14.3153 22.6316  -2
   3 -11   2 14.3153 22.6316   1
   0  10   2 74.0887 10.6392  -2
   0 -10   2 74.0887 10.6392   1
  -1  10   2 124.574 20.5507  -2
   1 -10   2 124.574 20.5507   1
  -2  10   3-3.71341 27.3586  -2
   2 -10   2-3.71341 27.3586   1
  -3  10   3 12.1137 21.6940  -2
   3 -10   2 12.1137 21.6940   1
   0   9   2 51.5369 9.30024  -2
   0  -9   2 51.5369 9.30024   1
   1  -9   2 136.880 15.0973   1
  -2   9   3 204.222 26.8371  -2
   2  -9   2 204.222 26.8371   1
  -3   9   3 234.515 25.6592  -2
   3  -9   2 234.515 25.6592   1
   1   8   2 808.656 13.1734  -2
  -1  -8   2 808.656 13.1734   1
   0   8   2 840.653 15.5484  -2
   0  -8   2 840.653 15.5484   1
   1  -8   2 489.964 18.7850   1
  -2   8   3 10.9463 24.8905  -2
   2  -8   2 10.9463 24.8905   1
  -3   8   3 10.2067 20.3328  -2
   3  -8   2 10.2067 20.3328   1
  -4   8   3 6.15292 22.8765  -2
   4  -8   2 6.15292 22.8765   1
   0   7   2 386.015 11.1417  -2
   0  -7   2 386.015 11.1417   1
   1  -7   2 2051.98 28.8820   1
  -2   7   3 52.6856 25.3349  -2
   2  -7   2 52.6856 25.3349   1
  -3   7   3 167.136 23.4453  -2
   3  -7   2 167.136 23.4453   1
  -4   7   3 33.8888 34.2128  -2
   4  -7   2 33.8888 34.2128   1
   0   6   2 160.534 8.99023  -2
   0  -6   2 160.534 8.99023   1
   1  -6   2 23.4586 13.2025   1
   2  -6   2 2.30893 16.4708   1
  -3   6   3 13.2306 20.1044  -2
   3  -6   2 13.2306 20.1044   1
  -4   6   3-9.56817 31.5498  -2
   4  -6   2-9.56817 31.5498   1
   0   5   2 7.93716 7.50372  -2
   0  -5   2 7.93716 7.50372   1
   1  -5   2 182.471 14.9392   1
   2  -5   2 124.620 18.6958   1
  -3   5   3 29.2812 21.3226  -2
   3  -5   2 29.2812 21.3226   1
  -4   5   3 20.4946 31.7962  -2
   4  -5   2 20.4946 31.7962   1
   0   4   2 3378.26 20.0781  -2
   0  -4   2 3378.26 20.0781   1
   1  -4   2 248.398 14.5669   1
   2  -4   2 49.3509 17.2244   1
  -3   4   3 45.7679 20.3547  -2
   3  -4   2 45.7679 20.3547   1
  -4   4   3 9.02338 32.6314  -2
   4  -4   2 9.02338 32.6314   1
   0   3   2 1037.69 11.8413  -2
   0  -3   2 1037.69 11.8413   1
   1  -3   2 5.68054 12.4314   1
  -2   3   3 1225.27 30.6339  -2
   2  -3   2 1225.27 30.6339   1
  -3   3   3 32.6678 19.0802  -2
   3  -3   2 32.6678 19.0802   1
  -4   3   3-5.02099 70.0572  -2
   4  -3   2-5.02099 70.0572   1
   0   2   2 156.146 7.04483  -2
   0  -2   2 156.146 7.04483   1
   1  -2   2 567.005 16.6160   1
   2  -2   2 555.401 20.4063   1
  -3   2   3 15.0553 17.8125  -2
   3  -2   2 15.0553 17.8125   1
  -4   2   3 3.93738 31.3483  -2
   4  -2   2 3.93738 31.3483   1
   1  -1   2 17983.6 56.9644   1
   2  -1   2 188.577 16.4614   1
  -3   1   3 153.788 18.7618  -2
   3  -1   2 153.788 18.7618   1
  -4   1   3 10.7079 27.8413  -2
   4  -1   2 10.7079 27.8413   1
   1   0   2 8853.96 38.3139   1
   2   0   2 4.72111 13.1281   1
  -3   0   3 50.2046 17.2571  -2
   3   0   2 50.2046 17.2571   1
  -4   0   3-6.76906 49.3888  -2
   4   0   2-6.76906 49.3888   1
   1   1   2 17812.1 50.1662   1
   2   1   2 179.507 14.2355   1
  -3  -1   3 173.896 17.4258  -2
   3   1   2 173.896 17.4258   1
  -4  -1   3 3.10574 25.4237  -2
   4   1   2 3.10574 25.4237   1
   1   2   2 552.552 10.6718   1
   2   2   2 506.435 16.3234   1
  -3  -2   3 18.2406 14.1058  -2
   3   2   2 18.2406 14.1058   1
   1   3   2 11.7901 6.26780   1
   2   3   2 871.150 18.0561   1
  -3  -3   3 21.9893 13.6892  -2
   3   3   2 21.9893 13.6892   1
   1   4   2 211.250 5.54333   1
   2   4   2 42.1710 9.65211   1
   2   5   2 103.207 8.15746   1
  -2  14   4-5.97398 28.2129  -2
   2 -14   3-5.97398 28.2129   1
  -3  14   4 45.7502 19.9395  -2
   3 -14   3 45.7502 19.9395   1
  -2  13   4 97.7750 27.1120  -2
   2 -13   3 97.7750 27.1120   1
  -3  13   4 12.1919 19.9997  -2
   3 -13   3 12.1919 19.9997   1
  -1  12   3 36.2512 20.3945  -2
   1 -12   3 36.2512 20.3945   1
  -2  12   4 53.7200 27.0257  -2
   2 -12   3 53.7200 27.0257   1
  -3  12   4 19.8636 23.3766  -2
   3 -12   3 19.8636 23.3766   1
  -1  11   3 150.450 20.5996  -2
   1 -11   3 150.450 20.5996   1
  -2  11   4 5.49467 25.3592  -2
   2 -11   3 5.49467 25.3592   1
  -3  11   4 102.494 23.7589  -2
   3 -11   3 102.494 23.7589   1
   0  10   3 554.717 14.6674  -2
   0 -10   3 554.717 14.6674   1
   1 -10   3 49.5377 14.6349   1
  -2  10   4 37.3324 25.6797  -2
   2 -10   3 37.3324 25.6797   1
  -3  10   4 36.0720 22.7191  -2
   3 -10   3 36.0720 22.7191   1
   0   9   3 610.724 14.4807  -2
   0  -9   3 610.724 14.4807   1
  -1   9   3 245.614 22.3135  -2
   1  -9   3 245.614 22.3135   1
  -2   9   4 537.093 30.2194  -2
   2  -9   3 537.093 30.2194   1
  -3   9   4 164.109 25.1369  -2
   3  -9   3 164.109 25.1369   1
   1   8   3 14.4151 8.41025  -2
  -1  -8   3 14.4151 8.41025   1
   0   8   3 113.912 9.26652  -2
   0  -8   3 113.912 9.26652   1
  -1   8   3 39.1403 19.8974  -2
   1  -8   3 39.1403 19.8974   1
  -2   8   4 41.4076 24.7592  -2
   2  -8   3 41.4076 24.7592   1
  -3   8   4 41.4716 21.7595  -2
   3  -8   3 41.4716 21.7595   1
  -4   8   4 0.56021 41.2699  -2
   4  -8   3 0.56021 41.2699   1
   0   7   3 165.199 10.0441  -2
   0  -7   3 165.199 10.0441   1
  -1   7   3 253.980 21.2252  -2
   1  -7   3 253.980 21.2252   1
  -2   7   4 145.957 26.7541  -2
   2  -7   3 145.957 26.7541   1
  -3   7   4 20.1668 20.8813  -2
   3  -7   3 20.1668 20.8813   1
  -4   7   4 6.32184 32.5716  -2
   4  -7   3 6.32184 32.5716   1
   0   6   3 2.96538 8.00663  -2
   0  -6   3 2.96538 8.00663   1
   1  -6   3 21.2055 12.9520   1
  -2   6   4 218.199 24.0067  -2
   2  -6   3 218.199 24.0067   1
  -3   6   4 10.3162 20.8913  -2
   3  -6   3 10.3162 20.8913   1
  -4   6   4 11.8275 35.0023  -2
   4  -6   3 11.8275 35.0023   1
   0   5   3 717.335 12.6234  -2
   0  -5   3 717.335 12.6234   1
   1  -5   3 89.7533 14.0602   1
  -2   5   4 599.178 29.1974  -2
   2  -5   3 599.178 29.1974   1
  -3   5   4 36.1050 20.5970  -2
   3  -5   3 36.1050 20.5970   1
  -4   5   4 13.6053 32.3245  -2
   4  -5   3 13.6053 32.3245   1
   0   4   3 1282.00 14.7927  -2
   0  -4   3 1282.00 14.7927   1
   1  -4   3 43.3965 13.1545   1
   2  -4   3 16.4670 16.4375   1
  -3   4   4 15.1851 18.4808  -2
   3  -4   3 15.1851 18.4808   1
  -4   4   4 31.8309 23.7022  -2
   4  -4   3 31.8309 23.7022   1
   0   3   3 86.1626 8.40853  -2
   0  -3   3 86.1626 8.40853   1
   1  -3   3 5.01984 11.9036   1
   2  -3   3 291.420 19.0252   1
  -3   3   4 130.694 20.2455  -2
   3  -3   3 130.694 20.2455   1
  -4   3   4 13.0248 23.5959  -2
   4  -3   3 13.0248 23.5959   1
   1  -2   3 37.4424 11.6608   1
  -2   2   4 501.004 25.0345  -2
   2  -2   3 501.004 25.0345   1
  -3   2   4 64.7417 18.5727  -2
   3  -2   3 64.7417 18.5727   1
  -4   2   4 28.7982 25.2476  -2
   4  -2   3 28.7982 25.2476   1
   1  -1   3 1391.96 19.5754   1
   2  -1   3 2680.54 33.4482   1
  -3   1   4 41.1420 17.0966  -2
   3  -1   3 41.1420 17.0966   1
  -4   1   4 0.86338 32.3270  -2
   4  -1   3 0.86338 32.3270   1
   1   0   3 1.19765 9.94958   1
   2   0   3 7.41098 12.8074   1
  -3   0   4 25.0043 16.5838  -2
   3   0   3 25.0043 16.5838   1
  -4   0   4 8.94548 26.5644  -2
   4   0   3 8.94548 26.5644   1
   1   1   3 1379.32 16.5390   1
   2   1   3 2704.01 30.6643   1
  -3  -1   4 25.6979 15.7135  -2
   3   1   3 25.6979 15.7135   1
   1   2   3 26.6882 7.68847   1
   2   2   3 10.7942 11.1870   1
  -3  -2   4 60.9120 14.9139  -2
   3   2   3 60.9120 14.9139   1
   1   3   3-0.14453 5.90452   1
   2   3   3 276.062 13.1406   1
   1   4   3 33.5625 4.35819   1
  -2  -4   4 63.1068 13.3029  -2
   2   4   3 63.1068 13.3029   1
  -2  14   5 29.0752 25.1522  -2
   2 -14   4 29.0752 25.1522   1
  -2  13   5 23.2709 26.6651  -2
   2 -13   4 23.2709 26.6651   1
  -3  13   5 21.4907 22.6164  -2
   3 -13   4 21.4907 22.6164   1
  -1  12   4 39.5943 20.2918  -2
   1 -12   4 39.5943 20.2918   1
  -2  12   5 195.474 27.8861  -2
   2 -12   4 195.474 27.8861   1
  -3  12   5 29.8135 21.3976  -2
   3 -12   4 29.8135 21.3976   1
   0  11   4 10.7934 9.75083  -2
   0 -11   4 10.7934 9.75083   1
  -1  11   4 47.5835 21.5094  -2
   1 -11   4 47.5835 21.5094   1
  -2  11   5-3.45508 26.3579  -2
   2 -11   4-3.45508 26.3579   1
  -3  11   5 6.33231 22.1272  -2
   3 -11   4 6.33231 22.1272   1
   0  10   4 388.790 13.8193  -2
   0 -10   4 388.790 13.8193   1
  -1  10   4 69.9864 20.2828  -2
   1 -10   4 69.9864 20.2828   1
  -2  10   5 420.418 27.2227  -2
   2 -10   4 420.418 27.2227   1
  -3  10   5 10.2852 23.7886  -2
   3 -10   4 10.2852 23.7886   1
   1   9   4 405.764 12.9411  -2
  -1  -9   4 405.764 12.9411   1
   0   9   4 81.0822 10.1188  -2
   0  -9   4 81.0822 10.1188   1
  -1   9   4 440.311 24.3890  -2
   1  -9   4 440.311 24.3890   1
  -2   9   5 57.6328 25.3456  -2
   2  -9   4 57.6328 25.3456   1
  -3   9   5 40.6326 21.3759  -2
   3  -9   4 40.6326 21.3759   1
   0   8   4 465.883 13.3107  -2
   0  -8   4 465.883 13.3107   1
  -1   8   4 16.5742 19.5878  -2
   1  -8   4 16.5742 19.5878   1
  -2   8   5 166.900 26.8289  -2
   2  -8   4 166.900 26.8289   1
  -3   8   5 36.3284 21.9609  -2
   3  -8   4 36.3284 21.9609   1
  -4   8   5-24.8919 35.1654  -2
   4  -8   4-24.8919 35.1654   1
   0   7   4 9.84433 8.67167  -2
   0  -7   4 9.84433 8.67167   1
  -1   7   4 844.294 25.8404  -2
   1  -7   4 844.294 25.8404   1
  -2   7   5 204.724 27.0381  -2
   2  -7   4 204.724 27.0381   1
  -3   7   5-10.8523 21.2742  -2
   3  -7   4-10.8523 21.2742   1
  -4   7   5 21.4550 34.3603  -2
   4  -7   4 21.4550 34.3603   1
   0   6   4 424.681 11.9250  -2
   0  -6   4 424.681 11.9250   1
  -1   6   4 119.590 19.3800  -2
   1  -6   4 119.590 19.3800   1
  -2   6   5 355.044 28.1638  -2
   2  -6   4 355.044 28.1638   1
  -3   6   5 10.9197 19.7931  -2
   3  -6   4 10.9197 19.7931   1
  -4   6   5 16.0081 32.4548  -2
   4  -6   4 16.0081 32.4548   1
   0   5   4 845.894 14.2964  -2
   0  -5   4 845.894 14.2964   1
   1  -5   4 5.24015 13.0342   1
  -2   5   5 174.219 25.6041  -2
   2  -5   4 174.219 25.6041   1
  -3   5   5 74.7851 21.5439  -2
   3  -5   4 74.7851 21.5439   1
  -4   5   5 0.83274 35.3784  -2
   4  -5   4 0.83274 35.3784   1
   0   4   4 30.7432 8.67788  -2
   0  -4   4 30.7432 8.67788   1
   1  -4   4 2.71244 12.0227   1
  -2   4   5 356.641 26.0451  -2
   2  -4   4 356.641 26.0451   1
  -3   4   5 188.493 23.2526  -2
   3  -4   4 188.493 23.2526   1
  -4   4   5-8.26335 35.0668  -2
   4  -4   4-8.26335 35.0668   1
   0   3   4 271.399 9.88958  -2
   0  -3   4 271.399 9.88958   1
   1  -3   4 70.5732 12.1257   1
   2  -3   4 242.885 18.4401   1
  -3   3   5 373.009 22.7197  -2
   3  -3   4 373.009 22.7197   1
  -4   3   5 9.70894 36.3344  -2
   4  -3   4 9.70894 36.3344   1
   1  -2   4 100.352 12.1373   1
  -2   2   5 1785.84 33.1163  -2
   2  -2   4 1785.84 33.1163   1
  -3   2   5 2.19573 17.7501  -2
   3  -2   4 2.19573 17.7501   1
  -4   2   5-5.55553 28.5342  -2
   4  -2   4-5.55553 28.5342   1
   1  -1   4 2879.84 25.6895   1
   2  -1   4 1581.20 27.4565   1
  -3   1   5 20.2322 18.2875  -2
   3  -1   4 20.2322 18.2875   1
  -4   1   5-2.07240 39.6361  -2
   4  -1   4-2.07240 39.6361   1
   1   0   4 3461.45 25.6447   1
   2   0   4 368.399 17.3963   1
  -3   0   5 20.7289 16.6606  -2
   3   0   4 20.7289 16.6606   1
  -4   0   5 0.05530 28.5569  -2
   4   0   4 0.05530 28.5569   1
   1   1   4 2920.14 22.1821   1
  -2  -1   5 1588.47 27.7746  -2
   2   1   4 1588.47 27.7746   1
  -3  -1   5 10.2899 15.6512  -2
   3   1   4 10.2899 15.6512   1
   1   2   4 105.284 8.04420   1
  -2  -2   5 1706.44 27.2453  -2
   2   2   4 1706.44 27.2453   1
  -3  -2   5 8.72274 14.5251  -2
   3   2   4 8.72274 14.5251   1
   1   3   4 70.6063 6.67394   1
   2   3   4 247.791 12.5505   1
   1   4   4 2.36094 4.58640   1
  -2  -4   5 327.471 15.7486  -2
   2   4   4 327.471 15.7486   1
  -2  14   6-1.85903 28.2154  -2
   2 -14   5-1.85903 28.2154   1
  -1  13   5 20.2057 19.0872  -2
   1 -13   5 20.2057 19.0872   1
  -2  13   6 3.36537 26.8915  -2
   2 -13   5 3.36537 26.8915   1
  -1  12   5 771.697 25.9484  -2
   1 -12   5 771.697 25.9484   1
  -2  12   6 22.1097 26.8624  -2
   2 -12   5 22.1097 26.8624   1
  -3  12   6 14.0074 22.4128  -2
   3 -12   5 14.0074 22.4128   1
   0  11   5 69.1849 11.5202  -2
   0 -11   5 69.1849 11.5202   1
  -1  11   5 71.7040 20.2941  -2
   1 -11   5 71.7040 20.2941   1
  -2  11   6 6.56155 17.9373  -2
   2 -11   5 6.56155 17.9373   1
  -3  11   6-1.45572 21.7565  -2
   3 -11   5-1.45572 21.7565   1
   0  10   5 359.629 14.6096  -2
   0 -10   5 359.629 14.6096   1
  -1  10   5 674.114 26.7690  -2
   1 -10   5 674.114 26.7690   1
  -2  10   6 344.352 29.7572  -2
   2 -10   5 344.352 29.7572   1
  -3  10   6 57.8419 22.0643  -2
   3 -10   5 57.8419 22.0643   1
   1   9   5 478.322 14.6590  -2
  -1  -9   5 478.322 14.6590   1
   0   9   5 12.1611 10.0718  -2
   0  -9   5 12.1611 10.0718   1
  -1   9   5 449.180 24.1832  -2
   1  -9   5 449.180 24.1832   1
  -2   9   6 193.763 23.8151  -2
   2  -9   5 193.763 23.8151   1
  -3   9   6 34.5913 22.7068  -2
   3  -9   5 34.5913 22.7068   1
   0   8   5 7.76545 9.52215  -2
   0  -8   5 7.76545 9.52215   1
  -1   8   5 17.7643 19.0406  -2
   1  -8   5 17.7643 19.0406   1
  -2   8   6 155.858 26.5887  -2
   2  -8   5 155.858 26.5887   1
  -3   8   6 43.2265 23.2439  -2
   3  -8   5 43.2265 23.2439   1
   0   7   5 7.70389 9.49490  -2
   0  -7   5 7.70389 9.49490   1
  -1   7   5 115.461 20.4386  -2
   1  -7   5 115.461 20.4386   1
  -2   7   6 52.6407 24.8957  -2
   2  -7   5 52.6407 24.8957   1
  -3   7   6-2.10443 20.6011  -2
   3  -7   5-2.10443 20.6011   1
  -4   7   6 13.3693 40.0966  -2
   4  -7   5 13.3693 40.0966   1
   0   6   5 610.592 14.1664  -2
   0  -6   5 610.592 14.1664   1
   1  -6   5 3.90447 13.2228   1
  -2   6   6 81.6337 26.1321  -2
   2  -6   5 81.6337 26.1321   1
  -3   6   6 178.367 23.3797  -2
   3  -6   5 178.367 23.3797   1
  -4   6   6 18.3156 33.4387  -2
   4  -6   5 18.3156 33.4387   1
   0   5   5 100.077 9.92635  -2
   0  -5   5 100.077 9.92635   1
   1  -5   5 355.935 16.5245   1
  -2   5   6 103.012 24.7103  -2
   2  -5   5 103.012 24.7103   1
  -3   5   6 26.8617 20.6363  -2
   3  -5   5 26.8617 20.6363   1
  -4   5   6 6.27917 24.4810  -2
   4  -5   5 6.27917 24.4810   1
   0   4   5 2.26658 8.34481  -2
   0  -4   5 2.26658 8.34481   1
  -1   4   5 2154.23 29.2365  -2
   1  -4   5 2154.23 29.2365   1
  -2   4   6 33.8328 24.1651  -2
   2  -4   5 33.8328 24.1651   1
  -3   4   6 46.8089 20.8637  -2
   3  -4   5 46.8089 20.8637   1
  -4   4   6 5.83042 31.3427  -2
   4  -4   5 5.83042 31.3427   1
   0   3   5 265.388 9.87589  -2
   0  -3   5 265.388 9.87589   1
  -1   3   5 390.974 18.7282  -2
   1  -3   5 390.974 18.7282   1
  -2   3   6 22.1878 22.6705  -2
   2  -3   5 22.1878 22.6705   1
  -3   3   6 8.68307 19.0372  -2
   3  -3   5 8.68307 19.0372   1
  -4   3   6 20.6867 23.8882  -2
   4  -3   5 20.6867 23.8882   1
  -1   2   5 126.377 16.3058  -2
   1  -2   5 126.377 16.3058   1
  -2   2   6 1216.97 30.4923  -2
   2  -2   5 1216.97 30.4923   1
  -3   2   6 385.820 22.9494  -2
   3  -2   5 385.820 22.9494   1
  -4   2   6 25.5193 23.5521  -2
   4  -2   5 25.5193 23.5521   1
   1  -1   5 683.131 15.4649   1
  -2   1   6 215.006 21.9546  -2
   2  -1   5 215.006 21.9546   1
  -3   1   6 156.056 18.7280  -2
   3  -1   5 156.056 18.7280   1
  -4   1   6 4.75316 29.6849  -2
   4  -1   5 4.75316 29.6849   1
   1   0   5 4.44264 9.25253   1
  -2   0   6 7.65982 18.4669  -2
   2   0   5 7.65982 18.4669   1
  -3   0   6 161.175 19.2650  -2
   3   0   5 161.175 19.2650   1
  -4   0   6 2.70381 35.1716  -2
   4   0   5 2.70381 35.1716   1
   1   1   5 675.273 13.0776   1
  -2  -1   6 224.665 19.0776  -2
   2   1   5 224.665 19.0776   1
  -3  -1   6 140.346 17.4540  -2
   3   1   5 140.346 17.4540   1
   1   2   5 30.4727 7.30436   1
  -2  -2   6 1181.86 24.3734  -2
   2   2   5 1181.86 24.3734   1
  -3  -2   6 381.442 19.3283  -2
   3   2   5 381.442 19.3283   1
   1   3   5 3.31725 5.76006   1
   2   3   5 25.8993 9.79701   1
   1   4   5-1.35952 5.25824   1
   1   5   5 205.557 5.14935   1
  -2  15   7-5.76554 27.1922  -2
   2 -15   6-5.76554 27.1922   1
  -2  14   7 25.3059 23.7494  -2
   2 -14   6 25.3059 23.7494   1
  -1  13   6 71.7280 21.7186  -2
   1 -13   6 71.7280 21.7186   1
  -2  13   7-9.61475 27.7047  -2
   2 -13   6-9.61475 27.7047   1
  -1  12   6 57.0173 21.6841  -2
   1 -12   6 57.0173 21.6841   1
  -2  12   7 23.3170 24.9443  -2
   2 -12   6 23.3170 24.9443   1
  -3  12   7-22.0486 20.9291  -2
   3 -12   6-22.0486 20.9291   1
   0  11   6 294.717 14.8456  -2
   0 -11   6 294.717 14.8456   1
  -1  11   6 2.78703 22.6667  -2
   1 -11   6 2.78703 22.6667   1
  -2  11   7 24.4791 25.6873  -2
   2 -11   6 24.4791 25.6873   1
  -3  11   7 22.6159 19.9277  -2
   3 -11   6 22.6159 19.9277   1
   1  10   6 381.887 15.4253  -2
  -1 -10   6 381.887 15.4253   1
   0  10   6 874.293 19.4334  -2
   0 -10   6 874.293 19.4334   1
  -1  10   6 305.069 21.9566  -2
   1 -10   6 305.069 21.9566   1
  -2  10   7 64.0971 24.9723  -2
   2 -10   6 64.0971 24.9723   1
  -3  10   7 78.2684 22.8355  -2
   3 -10   6 78.2684 22.8355   1
   1   9   6 68.7528 10.8781  -2
  -1  -9   6 68.7528 10.8781   1
   0   9   6 2.46093 9.90386  -2
   0  -9   6 2.46093 9.90386   1
  -1   9   6 43.0969 19.6874  -2
   1  -9   6 43.0969 19.6874   1
  -2   9   7 12.6361 25.7635  -2
   2  -9   6 12.6361 25.7635   1
  -3   9   7 4.03032 21.1215  -2
   3  -9   6 4.03032 21.1215   1
   0   8   6 714.861 16.6239  -2
   0  -8   6 714.861 16.6239   1
  -1   8   6 35.1042 19.2178  -2
   1  -8   6 35.1042 19.2178   1
  -2   8   7 270.474 27.7586  -2
   2  -8   6 270.474 27.7586   1
  -3   8   7 41.8134 23.3201  -2
   3  -8   6 41.8134 23.3201   1
   0   7   6 92.1565 10.7965  -2
   0  -7   6 92.1565 10.7965   1
  -1   7   6 61.7775 19.0049  -2
   1  -7   6 61.7775 19.0049   1
  -2   7   7-0.33796 27.6455  -2
   2  -7   6-0.33796 27.6455   1
  -3   7   7 34.5070 22.2178  -2
   3  -7   6 34.5070 22.2178   1
  -4   7   7 7.89096 38.7907  -2
   4  -7   6 7.89096 38.7907   1
   0   6   6 115.948 10.7431  -2
   0  -6   6 115.948 10.7431   1
  -1   6   6 272.976 19.7851  -2
   1  -6   6 272.976 19.7851   1
  -2   6   7 111.472 26.5361  -2
   2  -6   6 111.472 26.5361   1
  -3   6   7 166.248 24.6001  -2
   3  -6   6 166.248 24.6001   1
  -4   6   7 51.8278 23.0478  -2
   4  -6   6 51.8278 23.0478   1
   0   5   6-1.44106 8.69840  -2
   0  -5   6-1.44106 8.69840   1
  -1   5   6 56.7853 16.7603  -2
   1  -5   6 56.7853 16.7603   1
  -2   5   7 69.9128 24.3164  -2
   2  -5   6 69.9128 24.3164   1
  -3   5   7 1.52438 19.9705  -2
   3  -5   6 1.52438 19.9705   1
  -4   5   7 20.4642 26.1045  -2
   4  -5   6 20.4642 26.1045   1
   0   4   6 1399.66 17.9993  -2
   0  -4   6 1399.66 17.9993   1
  -1   4   6 150.754 17.8012  -2
   1  -4   6 150.754 17.8012   1
  -2   4   7 45.7963 24.3151  -2
   2  -4   6 45.7963 24.3151   1
  -3   4   7 160.657 22.3171  -2
   3  -4   6 160.657 22.3171   1
  -4   4   7 159.723 34.0360  -2
   4  -4   6 159.723 34.0360   1
   0   3   6 208.879 10.1341  -2
   0  -3   6 208.879 10.1341   1
  -1   3   6 295.361 16.9951  -2
   1  -3   6 295.361 16.9951   1
  -2   3   7 49.2005 22.8261  -2
   2  -3   6 49.2005 22.8261   1
  -3   3   7 34.0028 18.3155  -2
   3  -3   6 34.0028 18.3155   1
  -4   3   7 51.9492 33.0003  -2
   4  -3   6 51.9492 33.0003   1
   1  -2   6 761.293 17.1151   1
  -2   2   7 89.0147 19.1726  -2
   2  -2   6 89.0147 19.1726   1
  -3   2   7 734.473 27.6724  -2
   3  -2   6 734.473 27.6724   1
  -4   2   7 85.7800 24.7795  -2
   4  -2   6 85.7800 24.7795   1
  -1   1   6 182.120 14.9106  -2
   1  -1   6 182.120 14.9106   1
  -2   1   7 174.094 22.1189  -2
   2  -1   6 174.094 22.1189   1
  -3   1   7 36.3972 17.7323  -2
   3  -1   6 36.3972 17.7323   1
  -4   1   7 10.0512 34.9595  -2
   4  -1   6 10.0512 34.9595   1
  -1   0   6 574.388 16.1575  -2
   1   0   6 574.388 16.1575   1
  -2   0   7 1241.00 28.3664  -2
   2   0   6 1241.00 28.3664   1
  -3   0   7 94.7752 17.9365  -2
   3   0   6 94.7752 17.9365   1
  -1  -1   6 180.920 12.8378  -2
   1   1   6 180.920 12.8378   1
  -2  -1   7 140.741 18.7648  -2
   2   1   6 140.741 18.7648   1
  -3  -1   7 35.5514 15.8159  -2
   3   1   6 35.5514 15.8159   1
  -1  -2   6 815.719 14.7042  -2
   1   2   6 815.719 14.7042   1
  -2  -2   7 68.7736 14.9343  -2
   2   2   6 68.7736 14.9343   1
  -1  -3   6 249.873 9.69300  -2
   1   3   6 249.873 9.69300   1
  -2  -3   7 39.0092 15.1706  -2
   2   3   6 39.0092 15.1706   1
   1   4   6 52.8450 5.78144   1
   1   5   6 2.33668 3.46574   1
  -2  15   8-39.7268 26.7158  -2
   2 -15   7-39.7268 26.7158   1
  -2  14   8 27.6173 28.4719  -2
   2 -14   7 27.6173 28.4719   1
  -1  13   7 95.4629 24.9777  -2
   1 -13   7 95.4629 24.9777   1
  -2  13   8 12.7132 26.7037  -2
   2 -13   7 12.7132 26.7037   1
   0  12   7 432.348 17.6218  -2
   0 -12   7 432.348 17.6218   1
  -1  12   7 73.3340 23.9821  -2
   1 -12   7 73.3340 23.9821   1
  -2  12   8 15.0316 28.2928  -2
   2 -12   7 15.0316 28.2928   1
  -3  12   8 6.38188 24.9403  -2
   3 -12   7 6.38188 24.9403   1
   0  11   7 1309.70 24.7585  -2
   0 -11   7 1309.70 24.7585   1
  -1  11   7 446.581 22.8121  -2
   1 -11   7 446.581 22.8121   1
  -2  11   8 25.0759 25.8613  -2
   2 -11   7 25.0759 25.8613   1
  -3  11   8 14.3627 23.2210  -2
   3 -11   7 14.3627 23.2210   1
   1  10   7 283.147 13.8655  -2
  -1 -10   7 283.147 13.8655   1
   0  10   7 1088.63 21.4738  -2
   0 -10   7 1088.63 21.4738   1
  -1  10   7 150.007 23.5877  -2
   1 -10   7 150.007 23.5877   1
  -2  10   8 26.2783 28.2542  -2
   2 -10   7 26.2783 28.2542   1
  -3  10   8 30.7763 25.6962  -2
   3 -10   7 30.7763 25.6962   1
   1   9   7 387.838 15.8889  -2
  -1  -9   7 387.838 15.8889   1
   0   9   7 48.6506 10.9439  -2
   0  -9   7 48.6506 10.9439   1
  -1   9   7 303.471 22.2624  -2
   1  -9   7 303.471 22.2624   1
  -2   9   8 227.944 31.2725  -2
   2  -9   7 227.944 31.2725   1
  -3   9   8 35.1572 23.9741  -2
   3  -9   7 35.1572 23.9741   1
   0   8   7 31.3672 10.4932  -2
   0  -8   7 31.3672 10.4932   1
  -1   8   7 18.0136 19.6675  -2
   1  -8   7 18.0136 19.6675   1
  -2   8   8 8.38724 25.4168  -2
   2  -8   7 8.38724 25.4168   1
  -3   8   8 24.0714 23.1374  -2
   3  -8   7 24.0714 23.1374   1
   0   7   7 58.6540 10.8478  -2
   0  -7   7 58.6540 10.8478   1
  -1   7   7 40.2068 17.3412  -2
   1  -7   7 40.2068 17.3412   1
  -2   7   8 45.0692 26.7816  -2
   2  -7   7 45.0692 26.7816   1
  -3   7   8 62.1935 24.4994  -2
   3  -7   7 62.1935 24.4994   1
   0   6   7-3.26854 10.1355  -2
   0  -6   7-3.26854 10.1355   1
  -1   6   7 39.8503 17.8287  -2
   1  -6   7 39.8503 17.8287   1
  -2   6   8 63.1439 26.0565  -2
   2  -6   7 63.1439 26.0565   1
  -3   6   8 27.9983 22.5476  -2
   3  -6   7 27.9983 22.5476   1
  -4   6   8 34.3261 26.7125  -2
   4  -6   7 34.3261 26.7125   1
   0   5   7 1204.51 19.0703  -2
   0  -5   7 1204.51 19.0703   1
  -1   5   7 179.238 18.5773  -2
   1  -5   7 179.238 18.5773   1
  -2   5   8 80.6857 25.7075  -2
   2  -5   7 80.6857 25.7075   1
  -3   5   8 74.5707 22.4988  -2
   3  -5   7 74.5707 22.4988   1
  -4   5   8 38.6366 25.2191  -2
   4  -5   7 38.6366 25.2191   1
   0   4   7 4405.58 30.7108  -2
   0  -4   7 4405.58 30.7108   1
  -1   4   7 170.453 14.2015  -2
   1  -4   7 170.453 14.2015   1
  -2   4   8 123.168 25.7951  -2
   2  -4   7 123.168 25.7951   1
  -3   4   8 2.40027 20.1755  -2
   3  -4   7 2.40027 20.1755   1
  -4   4   8 27.0425 25.6786  -2
   4  -4   7 27.0425 25.6786   1
   0   3   7 1440.96 18.4464  -2
   0  -3   7 1440.96 18.4464   1
  -1   3   7 1177.06 24.3179  -2
   1  -3   7 1177.06 24.3179   1
  -2   3   8 60.4022 23.8108  -2
   2  -3   7 60.4022 23.8108   1
  -3   3   8 106.141 20.6454  -2
   3  -3   7 106.141 20.6454   1
  -4   3   8 142.343 24.1718  -2
   4  -3   7 142.343 24.1718   1
  -1   2   7 260.466 17.1781  -2
   1  -2   7 260.466 17.1781   1
  -2   2   8 24.6682 21.4450  -2
   2  -2   7 24.6682 21.4450   1
  -3   2   8 197.877 21.0890  -2
   3  -2   7 197.877 21.0890   1
  -4   2   8 27.0729 33.6276  -2
   4  -2   7 27.0729 33.6276   1
  -1   1   7 113.540 12.8915  -2
   1  -1   7 113.540 12.8915   1
  -2   1   8 176.914 21.8686  -2
   2  -1   7 176.914 21.8686   1
  -3   1   8 261.039 21.7005  -2
   3  -1   7 261.039 21.7005   1
  -4   1   8 20.7758 21.8314  -2
   4  -1   7 20.7758 21.8314   1
  -1   0   7-1.12512 13.3829  -2
   1   0   7-1.12512 13.3829   1
  -2   0   8 227.873 21.4898  -2
   2   0   7 227.873 21.4898   1
  -3   0   8-1.40435 17.3449  -2
   3   0   7-1.40435 17.3449   1
  -1  -1   7 95.4923 11.9014  -2
   1   1   7 95.4923 11.9014   1
  -2  -1   8 187.278 18.7892  -2
   2   1   7 187.278 18.7892   1
  -3  -1   8 270.107 18.9389  -2
   3   1   7 270.107 18.9389   1
  -1  -2   7 258.290 10.4889  -2
   1   2   7 258.290 10.4889   1
  -2  -2   8 9.76001 15.9389  -2
   2   2   7 9.76001 15.9389   1
  -1  -3   7 1325.47 15.4751  -2
   1   3   7 1325.47 15.4751   1
  -2  -3   8 59.1748 14.8669  -2
   2   3   7 59.1748 14.8669   1
  -1  -4   7 188.825 8.49623  -2
   1   4   7 188.825 8.49623   1
  -2  15   9 19.9337 29.5179  -2
   2 -15   8 19.9337 29.5179   1
  -1  14   8 37.1248 22.1009  -2
   1 -14   8 37.1248 22.1009   1
  -2  14   9 0.07019 27.2504  -2
   2 -14   8 0.07019 27.2504   1
  -1  13   8 100.992 23.0100  -2
   1 -13   8 100.992 23.0100   1
  -2  13   9 0.95592 27.9820  -2
   2 -13   8 0.95592 27.9820   1
   0  12   8 6.12444 12.1012  -2
   0 -12   8 6.12444 12.1012   1
  -1  12   8 32.3518 23.0325  -2
   1 -12   8 32.3518 23.0325   1
  -2  12   9 12.1348 21.9097  -2
   2 -12   8 12.1348 21.9097   1
   0  11   8 49.3390 12.5023  -2
   0 -11   8 49.3390 12.5023   1
  -1  11   8 311.020 24.0286  -2
   1 -11   8 311.020 24.0286   1
  -2  11   9 17.5905 28.5273  -2
   2 -11   8 17.5905 28.5273   1
  -3  11   9 31.9383 25.3105  -2
   3 -11   8 31.9383 25.3105   1
   1  10   8 142.217 13.7801  -2
  -1 -10   8 142.217 13.7801   1
   0  10   8 159.968 14.1377  -2
   0 -10   8 159.968 14.1377   1
  -1  10   8 88.0643 22.7008  -2
   1 -10   8 88.0643 22.7008   1
  -2  10   9 32.4742 25.2752  -2
   2 -10   8 32.4742 25.2752   1
  -3  10   9 19.3673 25.9309  -2
   3 -10   8 19.3673 25.9309   1
   1   9   8 1172.45 22.3975  -2
  -1  -9   8 1172.45 22.3975   1
   0   9   8-3.86464 10.7581  -2
   0  -9   8-3.86464 10.7581   1
  -1   9   8 923.822 28.2152  -2
   1  -9   8 923.822 28.2152   1
  -2   9   9 177.446 28.5844  -2
   2  -9   8 177.446 28.5844   1
  -3   9   9 28.1792 24.7490  -2
   3  -9   8 28.1792 24.7490   1
   0   8   8 116.088 12.2470  -2
   0  -8   8 116.088 12.2470   1
  -1   8   8 121.288 18.8936  -2
   1  -8   8 121.288 18.8936   1
  -2   8   9 53.2757 26.3071  -2
   2  -8   8 53.2757 26.3071   1
  -3   8   9 16.1372 24.4657  -2
   3  -8   8 16.1372 24.4657   1
   0   7   8 28.2426 11.1684  -2
   0  -7   8 28.2426 11.1684   1
  -1   7   8 30.6016 14.7435  -2
   1  -7   8 30.6016 14.7435   1
  -2   7   9 81.6677 24.8253  -2
   2  -7   8 81.6677 24.8253   1
  -3   7   9-1.20877 24.2935  -2
   3  -7   8-1.20877 24.2935   1
   0   6   8 34.2458 10.5542  -2
   0  -6   8 34.2458 10.5542   1
  -1   6   8 62.9847 19.6434  -2
   1  -6   8 62.9847 19.6434   1
  -2   6   9 31.9819 25.3359  -2
   2  -6   8 31.9819 25.3359   1
  -3   6   9 5.85556 20.6175  -2
   3  -6   8 5.85556 20.6175   1
   0   5   8 189.952 12.1333  -2
   0  -5   8 189.952 12.1333   1
  -1   5   8 112.321 19.7508  -2
   1  -5   8 112.321 19.7508   1
  -2   5   9 68.3035 25.0972  -2
   2  -5   8 68.3035 25.0972   1
  -3   5   9 89.0081 21.9921  -2
   3  -5   8 89.0081 21.9921   1
  -4   5   9 19.8436 37.5349  -2
   4  -5   8 19.8436 37.5349   1
   0   4   8 644.634 15.2627  -2
   0  -4   8 644.634 15.2627   1
  -1   4   8 108.804 15.4368  -2
   1  -4   8 108.804 15.4368   1
  -2   4   9 142.168 25.1722  -2
   2  -4   8 142.168 25.1722   1
  -3   4   9 17.4380 20.2867  -2
   3  -4   8 17.4380 20.2867   1
  -4   4   9 0.54291 23.7597  -2
   4  -4   8 0.54291 23.7597   1
   0   3   8 129.721 10.5587  -2
   0  -3   8 129.721 10.5587   1
  -1   3   8 720.660 19.0262  -2
   1  -3   8 720.660 19.0262   1
  -2   3   9 82.4318 22.9123  -2
   2  -3   8 82.4318 22.9123   1
  -3   3   9 185.113 22.5119  -2
   3  -3   8 185.113 22.5119   1
  -4   3   9 177.973 25.7206  -2
   4  -3   8 177.973 25.7206   1
  -1   2   8 112.182 15.9587  -2
   1  -2   8 112.182 15.9587   1
  -2   2   9 47.6978 21.6314  -2
   2  -2   8 47.6978 21.6314   1
  -3   2   9 53.7043 19.2247  -2
   3  -2   8 53.7043 19.2247   1
  -4   2   9 26.4607 20.4029  -2
   4  -2   8 26.4607 20.4029   1
  -1   1   8 52.5039 13.1737  -2
   1  -1   8 52.5039 13.1737   1
  -2   1   9 345.888 22.2667  -2
   2  -1   8 345.888 22.2667   1
  -3   1   9 79.2041 18.4734  -2
   3  -1   8 79.2041 18.4734   1
  -1   0   8 162.657 13.9191  -2
   1   0   8 162.657 13.9191   1
  -2   0   9 84.6980 19.6877  -2
   2   0   8 84.6980 19.6877   1
  -3   0   9-4.75478 15.3599  -2
   3   0   8-4.75478 15.3599   1
  -1  -1   8 45.1232 11.1055  -2
   1   1   8 45.1232 11.1055   1
  -2  -1   9 359.477 21.3142  -2
   2   1   8 359.477 21.3142   1
  -3  -1   9 72.9397 16.2918  -2
   3   1   8 72.9397 16.2918   1
  -1  -2   8 105.636 9.69945  -2
   1   2   8 105.636 9.69945   1
  -2  -2   9 47.0437 16.2783  -2
   2   2   8 47.0437 16.2783   1
  -1  -3   8 779.513 13.7169  -2
   1   3   8 779.513 13.7169   1
  -1  -4   8 102.817 8.23425  -2
   1   4   8 102.817 8.23425   1
  -1  14   9 8.15695 25.7050  -2
   1 -14   9 8.15695 25.7050   1
  -2  14  10-25.5045 33.2227  -2
   2 -14   9-25.5045 33.2227   1
   0  13   9 58.3353 13.6433  -2
   0 -13   9 58.3353 13.6433   1
  -1  13   9 47.3364 24.3751  -2
   1 -13   9 47.3364 24.3751   1
  -2  13  10 23.0173 24.9063  -2
   2 -13   9 23.0173 24.9063   1
   0  12   9 67.9280 12.5813  -2
   0 -12   9 67.9280 12.5813   1
  -1  12   9 35.9485 18.2754  -2
   1 -12   9 35.9485 18.2754   1
  -2  12  10 45.5459 27.4948  -2
   2 -12   9 45.5459 27.4948   1
   1  11   9 491.895 17.5963  -2
  -1 -11   9 491.895 17.5963   1
   0  11   9 1970.41 30.6004  -2
   0 -11   9 1970.41 30.6004   1
  -1  11   9 509.100 30.7405  -2
   1 -11   9 509.100 30.7405   1
  -2  11  10 5.83378 23.4808  -2
   2 -11   9 5.83378 23.4808   1
   1  10   9 1.98172 13.2204  -2
  -1 -10   9 1.98172 13.2204   1
   0  10   9 298.043 15.8713  -2
   0 -10   9 298.043 15.8713   1
  -1  10   9 4.01602 22.3611  -2
   1 -10   9 4.01602 22.3611   1
  -2  10  10 39.3485 27.2074  -2
   2 -10   9 39.3485 27.2074   1
  -3  10  10 13.4252 23.1202  -2
   3 -10   9 13.4252 23.1202   1
   1   9   9 338.344 16.9608  -2
  -1  -9   9 338.344 16.9608   1
   0   9   9 69.6917 12.5676  -2
   0  -9   9 69.6917 12.5676   1
  -1   9   9 363.242 21.6935  -2
   1  -9   9 363.242 21.6935   1
  -2   9  10 64.9124 21.6247  -2
   2  -9   9 64.9124 21.6247   1
  -3   9  10 20.6840 27.3036  -2
   3  -9   9 20.6840 27.3036   1
   0   8   9 121.904 12.8601  -2
   0  -8   9 121.904 12.8601   1
  -1   8   9 9.62102 18.2048  -2
   1  -8   9 9.62102 18.2048   1
  -2   8  10 150.862 29.7821  -2
   2  -8   9 150.862 29.7821   1
  -3   8  10 21.2873 25.0026  -2
   3  -8   9 21.2873 25.0026   1
   0   7   9-0.09640 10.3593  -2
   0  -7   9-0.09640 10.3593   1
  -1   7   9 73.8475 20.9358  -2
   1  -7   9 73.8475 20.9358   1
  -2   7  10 103.679 23.6644  -2
   2  -7   9 103.679 23.6644   1
  -3   7  10-11.3841 22.3620  -2
   3  -7   9-11.3841 22.3620   1
   0   6   9 12.7380 10.9273  -2
   0  -6   9 12.7380 10.9273   1
  -1   6   9 43.6762 19.9090  -2
   1  -6   9 43.6762 19.9090   1
  -2   6  10 95.9613 26.0902  -2
   2  -6   9 95.9613 26.0902   1
  -3   6  10 95.6736 24.2280  -2
   3  -6   9 95.6736 24.2280   1
   0   5   9 813.713 17.8885  -2
   0  -5   9 813.713 17.8885   1
  -1   5   9 402.780 18.3248  -2
   1  -5   9 402.780 18.3248   1
  -2   5  10 20.0577 25.5360  -2
   2  -5   9 20.0577 25.5360   1
  -3   5  10-7.71652 21.2914  -2
   3  -5   9-7.71652 21.2914   1
  -4   5  10-1.70048 23.6947  -2
   4  -5   9-1.70048 23.6947   1
   0   4   9 1260.54 20.0491  -2
   0  -4   9 1260.54 20.0491   1
  -1   4   9 9.61740 15.3054  -2
   1  -4   9 9.61740 15.3054   1
  -2   4  10 15.6859 23.1643  -2
   2  -4   9 15.6859 23.1643   1
  -3   4  10 54.9593 21.9106  -2
   3  -4   9 54.9593 21.9106   1
  -4   4  10 47.0057 32.7994  -2
   4  -4   9 47.0057 32.7994   1
   0   3   9 2505.02 25.4497  -2
   0  -3   9 2505.02 25.4497   1
  -1   3   9 830.573 25.8965  -2
   1  -3   9 830.573 25.8965   1
  -2   3  10 14.3439 18.5371  -2
   2  -3   9 14.3439 18.5371   1
  -3   3  10 40.3228 21.3751  -2
   3  -3   9 40.3228 21.3751   1
  -4   3  10 30.3470 31.8833  -2
   4  -3   9 30.3470 31.8833   1
  -1   2   9 19.0507 12.7212  -2
   1  -2   9 19.0507 12.7212   1
  -2   2  10 129.453 18.6410  -2
   2  -2   9 129.453 18.6410   1
  -3   2  10 230.962 22.3864  -2
   3  -2   9 230.962 22.3864   1
  -4   2  10 33.5465 21.2608  -2
   4  -2   9 33.5465 21.2608   1
  -1   1   9 265.715 14.8810  -2
   1  -1   9 265.715 14.8810   1
  -2   1  10 192.504 20.4871  -2
   2  -1   9 192.504 20.4871   1
  -3   1  10 45.3132 18.4103  -2
   3  -1   9 45.3132 18.4103   1
  -1   0   9 1.19173 12.9472  -2
   1   0   9 1.19173 12.9472   1
  -2   0  10 513.898 25.6395  -2
   2   0   9 513.898 25.6395   1
  -3   0  10 90.2677 19.2876  -2
   3   0   9 90.2677 19.2876   1
  -1  -1   9 298.659 13.3990  -2
   1   1   9 298.659 13.3990   1
  -2  -1  10 180.213 18.2548  -2
   2   1   9 180.213 18.2548   1
  -1  -2   9 6.25524 10.8129  -2
   1   2   9 6.25524 10.8129   1
  -2  -2  10 101.366 17.5683  -2
   2   2   9 101.366 17.5683   1
  -1  -3   9 904.932 18.0264  -2
   1   3   9 904.932 18.0264   1
  -1  -4   9 11.6783 8.34539  -2
   1   4   9 11.6783 8.34539   1
  -1  14  10 22.9991 19.4748  -2
   1 -14  10 22.9991 19.4748   1
   0  13  10 20.8562 13.9421  -2
   0 -13  10 20.8562 13.9421   1
  -1  13  10 58.2376 24.0786  -2
   1 -13  10 58.2376 24.0786   1
  -2  13  11 50.0814 25.7410  -2
   2 -13  10 50.0814 25.7410   1
   0  12  10 96.5580 14.8497  -2
   0 -12  10 96.5580 14.8497   1
  -1  12  10 66.9261 20.7299  -2
   1 -12  10 66.9261 20.7299   1
  -2  12  11 13.3259 29.3560  -2
   2 -12  10 13.3259 29.3560   1
   1  11  10 14.2360 13.1324  -2
  -1 -11  10 14.2360 13.1324   1
   0  11  10 129.595 15.0413  -2
   0 -11  10 129.595 15.0413   1
  -1  11  10-1.29487 24.1434  -2
   1 -11  10-1.29487 24.1434   1
  -2  11  11-13.7361 29.0839  -2
   2 -11  10-13.7361 29.0839   1
   1  10  10 35.0277 14.1199  -2
  -1 -10  10 35.0277 14.1199   1
   0  10  10 142.962 14.4086  -2
   0 -10  10 142.962 14.4086   1
  -1  10  10 43.6414 22.8373  -2
   1 -10  10 43.6414 22.8373   1
  -2  10  11 255.268 29.7730  -2
   2 -10  10 255.268 29.7730   1
   1   9  10 18.4288 13.1004  -2
  -1  -9  10 18.4288 13.1004   1
   0   9  10 9.11381 12.1316  -2
   0  -9  10 9.11381 12.1316   1
  -1   9  10 4.48664 21.6033  -2
   1  -9  10 4.48664 21.6033   1
  -2   9  11 193.624 28.2603  -2
   2  -9  10 193.624 28.2603   1
  -3   9  11 6.38879 25.7414  -2
   3  -9  10 6.38879 25.7414   1
   0   8  10 299.093 15.5882  -2
   0  -8  10 299.093 15.5882   1
  -1   8  10 8.08272 20.5545  -2
   1  -8  10 8.08272 20.5545   1
  -2   8  11 49.0131 27.5532  -2
   2  -8  10 49.0131 27.5532   1
  -3   8  11 67.7707 24.7674  -2
   3  -8  10 67.7707 24.7674   1
   0   7  10 70.6680 12.6319  -2
   0  -7  10 70.6680 12.6319   1
  -1   7  10 13.0821 20.2894  -2
   1  -7  10 13.0821 20.2894   1
  -2   7  11 31.2996 24.6770  -2
   2  -7  10 31.2996 24.6770   1
  -3   7  11-8.01760 22.8401  -2
   3  -7  10-8.01760 22.8401   1
   0   6  10 108.900 12.6370  -2
   0  -6  10 108.900 12.6370   1
  -1   6  10 156.875 21.6041  -2
   1  -6  10 156.875 21.6041   1
  -2   6  11 79.8734 25.7126  -2
   2  -6  10 79.8734 25.7126   1
  -3   6  11 19.4207 23.3742  -2
   3  -6  10 19.4207 23.3742   1
   0   5  10 23.3494 11.3228  -2
   0  -5  10 23.3494 11.3228   1
  -1   5  10 28.5535 18.6967  -2
   1  -5  10 28.5535 18.6967   1
  -2   5  11 121.256 24.3398  -2
   2  -5  10 121.256 24.3398   1
  -3   5  11 20.0714 20.4189  -2
   3  -5  10 20.0714 20.4189   1
   0   4  10 186.412 12.6138  -2
   0  -4  10 186.412 12.6138   1
  -1   4  10 293.035 17.8015  -2
   1  -4  10 293.035 17.8015   1
  -2   4  11 29.4836 21.9612  -2
   2  -4  10 29.4836 21.9612   1
  -3   4  11 26.3486 21.7325  -2
   3  -4  10 26.3486 21.7325   1
  -4   4  11-15.4587 31.7230  -2
   4  -4  10-15.4587 31.7230   1
   0   3  10 243.475 12.9736  -2
   0  -3  10 243.475 12.9736   1
  -1   3  10 371.596 16.5381  -2
   1  -3  10 371.596 16.5381   1
  -2   3  11 18.2176 22.8173  -2
   2  -3  10 18.2176 22.8173   1
  -3   3  11 28.4113 20.9800  -2
   3  -3  10 28.4113 20.9800   1
  -4   3  11 30.0204 34.4438  -2
   4  -3  10 30.0204 34.4438   1
  -1   2  10 72.6440 16.2960  -2
   1  -2  10 72.6440 16.2960   1
  -2   2  11 167.583 23.7579  -2
   2  -2  10 167.583 23.7579   1
  -3   2  11 218.600 23.4069  -2
   3  -2  10 218.600 23.4069   1
  -1   1  10 211.900 17.5120  -2
   1  -1  10 211.900 17.5120   1
  -2   1  11 107.263 20.6621  -2
   2  -1  10 107.263 20.6621   1
  -3   1  11-1.23247 18.3208  -2
   3  -1  10-1.23247 18.3208   1
  -1   0  10 383.201 15.2334  -2
   1   0  10 383.201 15.2334   1
  -2   0  11-6.28342 21.0302  -2
   2   0  10-6.28342 21.0302   1
  -3   0  11 42.3190 16.5291  -2
   3   0  10 42.3190 16.5291   1
  -1  -1  10 252.309 12.8384  -2
   1   1  10 252.309 12.8384   1
  -2  -1  11 121.255 18.5686  -2
   2   1  10 121.255 18.5686   1
  -1  -2  10 81.1121 10.1552  -2
   1   2  10 81.1121 10.1552   1
  -2  -2  11 181.971 18.5299  -2
   2   2  10 181.971 18.5299   1
  -1  -3  10 325.541 10.5451  -2
   1   3  10 325.541 10.5451   1
  -1  -4  10 284.045 11.0522  -2
   1   4  10 284.045 11.0522   1
  -1  15  11-4.73788 28.2863  -2
   1 -15  11-4.73788 28.2863   1
  -1  14  11 7.16775 24.7780  -2
   1 -14  11 7.16775 24.7780   1
   0  13  11-12.6306 13.1903  -2
   0 -13  11-12.6306 13.1903   1
  -1  13  11 3.56686 24.9785  -2
   1 -13  11 3.56686 24.9785   1
   0  12  11 22.4371 13.2009  -2
   0 -12  11 22.4371 13.2009   1
  -1  12  11 227.470 29.8220  -2
   1 -12  11 227.470 29.8220   1
  -2  12  12 127.863 29.4986  -2
   2 -12  11 127.863 29.4986   1
   1  11  11 3.05935 15.0464  -2
  -1 -11  11 3.05935 15.0464   1
   0  11  11-2.14385 11.8478  -2
   0 -11  11-2.14385 11.8478   1
  -1  11  11 23.7069 23.6353  -2
   1 -11  11 23.7069 23.6353   1
  -2  11  12-0.68188 30.7765  -2
   2 -11  11-0.68188 30.7765   1
   1  10  11 241.369 18.8798  -2
  -1 -10  11 241.369 18.8798   1
   0  10  11 27.3773 12.9308  -2
   0 -10  11 27.3773 12.9308   1
  -1  10  11 349.654 26.5461  -2
   1 -10  11 349.654 26.5461   1
  -2  10  12 214.139 25.4076  -2
   2 -10  11 214.139 25.4076   1
   1   9  11 309.075 18.0629  -2
  -1  -9  11 309.075 18.0629   1
   0   9  11 10.0048 11.3671  -2
   0  -9  11 10.0048 11.3671   1
  -1   9  11 199.396 20.3089  -2
   1  -9  11 199.396 20.3089   1
  -2   9  12-23.0364 28.7916  -2
   2  -9  11-23.0364 28.7916   1
  -3   9  12 18.3884 25.5560  -2
   3  -9  11 18.3884 25.5560   1
   0   8  11 50.7431 12.2531  -2
   0  -8  11 50.7431 12.2531   1
  -1   8  11 6.56293 20.9788  -2
   1  -8  11 6.56293 20.9788   1
  -2   8  12 246.614 27.9212  -2
   2  -8  11 246.614 27.9212   1
  -3   8  12 132.203 27.6707  -2
   3  -8  11 132.203 27.6707   1
   0   7  11 4.20902 11.2376  -2
   0  -7  11 4.20902 11.2376   1
  -1   7  11 47.0889 17.1776  -2
   1  -7  11 47.0889 17.1776   1
  -2   7  12 2.81268 27.0840  -2
   2  -7  11 2.81268 27.0840   1
  -3   7  12 34.1820 25.4032  -2
   3  -7  11 34.1820 25.4032   1
   0   6  11 257.676 14.6919  -2
   0  -6  11 257.676 14.6919   1
  -1   6  11 23.1408 20.0061  -2
   1  -6  11 23.1408 20.0061   1
  -2   6  12 295.411 28.1488  -2
   2  -6  11 295.411 28.1488   1
  -3   6  12 45.3416 23.2119  -2
   3  -6  11 45.3416 23.2119   1
   0   5  11 21.7321 11.5468  -2
   0  -5  11 21.7321 11.5468   1
  -1   5  11 130.029 17.4295  -2
   1  -5  11 130.029 17.4295   1
  -2   5  12 30.1207 23.5535  -2
   2  -5  11 30.1207 23.5535   1
  -3   5  12 2.34289 23.7960  -2
   3  -5  11 2.34289 23.7960   1
   0   4  11 24.2934 11.4388  -2
   0  -4  11 24.2934 11.4388   1
  -1   4  11 487.629 25.2788  -2
   1  -4  11 487.629 25.2788   1
  -2   4  12 81.6712 20.0002  -2
   2  -4  11 81.6712 20.0002   1
  -3   4  12 83.3191 22.7985  -2
   3  -4  11 83.3191 22.7985   1
   0   3  11 15.2241 10.8212  -2
   0  -3  11 15.2241 10.8212   1
  -1   3  11 11.6169 13.6404  -2
   1  -3  11 11.6169 13.6404   1
  -2   3  12 40.5843 20.2516  -2
   2  -3  11 40.5843 20.2516   1
  -3   3  12 12.3822 20.1882  -2
   3  -3  11 12.3822 20.1882   1
  -4   3  12 41.3538 22.7038  -2
   4  -3  11 41.3538 22.7038   1
  -1   2  11 51.2666 13.3784  -2
   1  -2  11 51.2666 13.3784   1
  -2   2  12 488.247 26.4802  -2
   2  -2  11 488.247 26.4802   1
  -3   2  12 27.8033 19.6286  -2
   3  -2  11 27.8033 19.6286   1
  -1   1  11 202.248 14.7409  -2
   1  -1  11 202.248 14.7409   1
  -2   1  12 95.1562 22.1636  -2
   2  -1  11 95.1562 22.1636   1
  -3   1  12-1.09567 16.5336  -2
   3  -1  11-1.09567 16.5336   1
  -1   0  11-6.31919 13.4615  -2
   1   0  11-6.31919 13.4615   1
  -2   0  12 496.151 25.2399  -2
   2   0  11 496.151 25.2399   1
  -1  -1  11 198.658 13.1252  -2
   1   1  11 198.658 13.1252   1
  -2  -1  12 101.176 19.1345  -2
   2   1  11 101.176 19.1345   1
  -1  -2  11 56.7511 9.92826  -2
   1   2  11 56.7511 9.92826   1
  -1  -3  11 7.89732 9.45537  -2
   1   3  11 7.89732 9.45537   1
  -1  14  12 62.7595 21.2525  -2
   1 -14  12 62.7595 21.2525   1
   0  13  12-1.52606 13.8797  -2
   0 -13  12-1.52606 13.8797   1
  -1  13  12 35.9600 25.5975  -2
   1 -13  12 35.9600 25.5975   1
   1  12  12 36.9830 16.8077  -2
  -1 -12  12 36.9830 16.8077   1
   0  12  12 3.83435 12.7500  -2
   0 -12  12 3.83435 12.7500   1
  -1  12  12 66.4622 19.4588  -2
   1 -12  12 66.4622 19.4588   1
   1  11  12-0.85517 16.3250  -2
  -1 -11  12-0.85517 16.3250   1
   0  11  12 14.3302 12.9127  -2
   0 -11  12 14.3302 12.9127   1
  -1  11  12 30.5350 19.0101  -2
   1 -11  12 30.5350 19.0101   1
  -2  11  13 9.98957 30.7032  -2
   2 -11  12 9.98957 30.7032   1
   1  10  12 21.7967 15.2910  -2
  -1 -10  12 21.7967 15.2910   1
   0  10  12 103.417 14.9267  -2
   0 -10  12 103.417 14.9267   1
  -1  10  12 0.12077 27.2463  -2
   1 -10  12 0.12077 27.2463   1
  -2  10  13 34.4213 26.4272  -2
   2 -10  12 34.4213 26.4272   1
   1   9  12 116.329 14.9742  -2
  -1  -9  12 116.329 14.9742   1
   0   9  12 2.74886 11.6614  -2
   0  -9  12 2.74886 11.6614   1
  -1   9  12 23.7645 23.4342  -2
   1  -9  12 23.7645 23.4342   1
  -2   9  13 60.3946 26.0575  -2
   2  -9  12 60.3946 26.0575   1
   1   8  12 102.356 16.0255  -2
  -1  -8  12 102.356 16.0255   1
   0   8  12 123.907 14.1319  -2
   0  -8  12 123.907 14.1319   1
  -1   8  12 44.0598 21.7197  -2
   1  -8  12 44.0598 21.7197   1
  -2   8  13 38.3317 25.8761  -2
   2  -8  12 38.3317 25.8761   1
  -3   8  13 73.6862 27.2874  -2
   3  -8  12 73.6862 27.2874   1
   0   7  12 9.09400 11.4850  -2
   0  -7  12 9.09400 11.4850   1
  -1   7  12 68.1469 20.4915  -2
   1  -7  12 68.1469 20.4915   1
  -2   7  13-13.0119 63.8059  -2
   2  -7  12-13.0119 63.8059   1
  -3   7  13 6.08978 21.9518  -2
   3  -7  12 6.08978 21.9518   1
   0   6  12 276.992 15.5286  -2
   0  -6  12 276.992 15.5286   1
  -1   6  12 22.0588 14.2934  -2
   1  -6  12 22.0588 14.2934   1
  -2   6  13 105.613 25.5359  -2
   2  -6  12 105.613 25.5359   1
  -3   6  13 15.0870 23.5256  -2
   3  -6  12 15.0870 23.5256   1
   0   5  12 188.175 14.5830  -2
   0  -5  12 188.175 14.5830   1
  -1   5  12 14.0422 18.9170  -2
   1  -5  12 14.0422 18.9170   1
  -2   5  13 41.7002 21.0174  -2
   2  -5  12 41.7002 21.0174   1
  -3   5  13 21.5271 23.0689  -2
   3  -5  12 21.5271 23.0689   1
   0   4  12 26.6367 11.3209  -2
   0  -4  12 26.6367 11.3209   1
  -1   4  12 149.932 15.8701  -2
   1  -4  12 149.932 15.8701   1
  -2   4  13 30.7841 20.9624  -2
   2  -4  12 30.7841 20.9624   1
  -3   4  13 11.5285 20.5661  -2
   3  -4  12 11.5285 20.5661   1
   0   3  12 17.7483 11.1382  -2
   0  -3  12 17.7483 11.1382   1
  -1   3  12 45.6038 13.1211  -2
   1  -3  12 45.6038 13.1211   1
  -2   3  13 55.5503 22.8478  -2
   2  -3  12 55.5503 22.8478   1
  -3   3  13 16.8866 20.0895  -2
   3  -3  12 16.8866 20.0895   1
  -1   2  12 74.7229 16.9103  -2
   1  -2  12 74.7229 16.9103   1
  -2   2  13 283.386 24.1396  -2
   2  -2  12 283.386 24.1396   1
  -3   2  13 38.4752 21.0457  -2
   3  -2  12 38.4752 21.0457   1
  -1   1  12 131.725 14.1891  -2
   1  -1  12 131.725 14.1891   1
  -2   1  13 143.888 22.8715  -2
   2  -1  12 143.888 22.8715   1
  -3   1  13 13.0250 18.9401  -2
   3  -1  12 13.0250 18.9401   1
  -1   0  12 536.802 20.6919  -2
   1   0  12 536.802 20.6919   1
  -2   0  13 24.2886 17.8682  -2
   2   0  12 24.2886 17.8682   1
  -1  -1  12 137.290 12.7636  -2
   1   1  12 137.290 12.7636   1
  -2  -1  13 135.405 20.2645  -2
   2   1  12 135.405 20.2645   1
  -1  -2  12 79.7219 13.8050  -2
   1   2  12 79.7219 13.8050   1
  -1  -3  12 32.6871 12.0189  -2
   1   3  12 32.6871 12.0189   1
   0  14  13-18.8848 15.1601  -2
   0 -14  13-18.8848 15.1601   1
   0  13  13 95.7788 15.9136  -2
   0 -13  13 95.7788 15.9136   1
  -1  13  13 5.46292 27.3911  -2
   1 -13  13 5.46292 27.3911   1
   1  12  13 18.1601 16.6198  -2
  -1 -12  13 18.1601 16.6198   1
   0  12  13-8.79927 12.7258  -2
   0 -12  13-8.79927 12.7258   1
  -1  12  13 16.7523 23.8965  -2
   1 -12  13 16.7523 23.8965   1
   1  11  13-7.06473 16.8069  -2
  -1 -11  13-7.06473 16.8069   1
   0  11  13-3.49211 13.6957  -2
   0 -11  13-3.49211 13.6957   1
  -1  11  13 4.63099 25.7825  -2
   1 -11  13 4.63099 25.7825   1
   1  10  13 20.9379 14.4080  -2
  -1 -10  13 20.9379 14.4080   1
   0  10  13 88.9277 15.4084  -2
   0 -10  13 88.9277 15.4084   1
  -1  10  13 9.03994 17.6367  -2
   1 -10  13 9.03994 17.6367   1
  -2  10  14-13.6209 51.4788  -2
   2 -10  13-13.6209 51.4788   1
   1   9  13 159.679 16.9611  -2
  -1  -9  13 159.679 16.9611   1
   0   9  13 162.699 15.8492  -2
   0  -9  13 162.699 15.8492   1
  -1   9  13 74.0537 22.4146  -2
   1  -9  13 74.0537 22.4146   1
  -2   9  14 70.0323 27.5623  -2
   2  -9  13 70.0323 27.5623   1
   1   8  13 25.4310 16.2126  -2
  -1  -8  13 25.4310 16.2126   1
   0   8  13 30.8733 12.9302  -2
   0  -8  13 30.8733 12.9302   1
  -1   8  13-20.4564 20.9856  -2
   1  -8  13-20.4564 20.9856   1
  -2   8  14 21.0852 24.7506  -2
   2  -8  13 21.0852 24.7506   1
   0   7  13 159.698 14.9856  -2
   0  -7  13 159.698 14.9856   1
  -1   7  13 44.3470 20.7484  -2
   1  -7  13 44.3470 20.7484   1
  -2   7  14-6.61739 39.7754  -2
   2  -7  13-6.61739 39.7754   1
  -3   7  14 88.8469 26.5754  -2
   3  -7  13 88.8469 26.5754   1
   0   6  13 55.4173 12.9629  -2
   0  -6  13 55.4173 12.9629   1
  -1   6  13 18.7582 19.5794  -2
   1  -6  13 18.7582 19.5794   1
  -2   6  14-0.02758 27.0592  -2
   2  -6  13-0.02758 27.0592   1
  -3   6  14 28.0828 21.8335  -2
   3  -6  13 28.0828 21.8335   1
   0   5  13 24.5995 12.4401  -2
   0  -5  13 24.5995 12.4401   1
  -1   5  13 109.934 16.1248  -2
   1  -5  13 109.934 16.1248   1
  -2   5  14 122.716 25.0639  -2
   2  -5  13 122.716 25.0639   1
  -3   5  14 36.2689 23.4250  -2
   3  -5  13 36.2689 23.4250   1
   0   4  13 92.0122 13.0568  -2
   0  -4  13 92.0122 13.0568   1
  -1   4  13-1.65414 22.3585  -2
   1  -4  13-1.65414 22.3585   1
  -2   4  14 17.6122 24.8262  -2
   2  -4  13 17.6122 24.8262   1
  -3   4  14-0.32872 21.9232  -2
   3  -4  13-0.32872 21.9232   1
   0   3  13 10.9679 10.7360  -2
   0  -3  13 10.9679 10.7360   1
  -1   3  13 2.21937 17.9471  -2
   1  -3  13 2.21937 17.9471   1
  -2   3  14 50.2689 17.9014  -2
   2  -3  13 50.2689 17.9014   1
  -3   3  14 23.4790 20.0496  -2
   3  -3  13 23.4790 20.0496   1
   0   2  13 10.1797 10.7952  -2
   0  -2  13 10.1797 10.7952   1
  -1   2  13 5.32717 18.0640  -2
   1  -2  13 5.32717 18.0640   1
  -2   2  14 14.3828 22.2536  -2
   2  -2  13 14.3828 22.2536   1
  -3   2  14 18.5580 18.5467  -2
   3  -2  13 18.5580 18.5467   1
  -1   1  13 83.8807 14.1273  -2
   1  -1  13 83.8807 14.1273   1
  -2   1  14 32.9997 18.7411  -2
   2  -1  13 32.9997 18.7411   1
  -1   0  13 5.58768 15.2543  -2
   1   0  13 5.58768 15.2543   1
  -2   0  14 15.8789 18.0487  -2
   2   0  13 15.8789 18.0487   1
  -1  -1  13 109.277 13.6735  -2
   1   1  13 109.277 13.6735   1
  -1  -2  13 7.25635 10.2040  -2
   1   2  13 7.25635 10.2040   1
   0  14  14 9.13285 14.6305  -2
   0 -14  14 9.13285 14.6305   1
   0  13  14 25.9110 13.2129  -2
   0 -13  14 25.9110 13.2129   1
   1  12  14-14.8372 18.4659  -2
  -1 -12  14-14.8372 18.4659   1
   0  12  14 7.84905 14.2122  -2
   0 -12  14 7.84905 14.2122   1
  -1  12  14 1.85393 27.1501  -2
   1 -12  14 1.85393 27.1501   1
   1  11  14-2.03761 17.5277  -2
  -1 -11  14-2.03761 17.5277   1
   0  11  14 4.04805 13.6964  -2
   0 -11  14 4.04805 13.6964   1
  -1  11  14 9.37694 16.9405  -2
   1 -11  14 9.37694 16.9405   1
   1  10  14 26.6725 16.4467  -2
  -1 -10  14 26.6725 16.4467   1
   0  10  14 5.17875 13.4931  -2
   0 -10  14 5.17875 13.4931   1
  -1  10  14 7.93795 18.3435  -2
   1 -10  14 7.93795 18.3435   1
   1   9  14 61.2463 16.9956  -2
  -1  -9  14 61.2463 16.9956   1
   0   9  14 159.394 15.9393  -2
   0  -9  14 159.394 15.9393   1
  -1   9  14 10.6480 23.9142  -2
   1  -9  14 10.6480 23.9142   1
  -2   9  15 11.6404 24.9135  -2
   2  -9  14 11.6404 24.9135   1
   1   8  14 115.383 17.4722  -2
  -1  -8  14 115.383 17.4722   1
   0   8  14 18.3217 13.2831  -2
   0  -8  14 18.3217 13.2831   1
  -1   8  14 94.6622 22.3211  -2
   1  -8  14 94.6622 22.3211   1
  -2   8  15-4.66603 29.4734  -2
   2  -8  14-4.66603 29.4734   1
   0   7  14 244.566 17.0918  -2
   0  -7  14 244.566 17.0918   1
  -1   7  14 231.844 24.8697  -2
   1  -7  14 231.844 24.8697   1
  -2   7  15 10.4262 24.2856  -2
   2  -7  14 10.4262 24.2856   1
   0   6  14 0.63886 12.3292  -2
   0  -6  14 0.63886 12.3292   1
  -1   6  14 42.8893 14.9201  -2
   1  -6  14 42.8893 14.9201   1
  -2   6  15 24.1320 22.3276  -2
   2  -6  14 24.1320 22.3276   1
   0   5  14 7.76092 12.8685  -2
   0  -5  14 7.76092 12.8685   1
  -1   5  14 37.2159 20.9031  -2
   1  -5  14 37.2159 20.9031   1
  -2   5  15 53.7816 23.1601  -2
   2  -5  14 53.7816 23.1601   1
  -3   5  15 111.399 24.0742  -2
   3  -5  14 111.399 24.0742   1
   0   4  14 52.4286 13.1142  -2
   0  -4  14 52.4286 13.1142   1
  -1   4  14 81.0096 20.1539  -2
   1  -4  14 81.0096 20.1539   1
  -2   4  15 17.9961 21.7755  -2
   2  -4  14 17.9961 21.7755   1
  -3   4  15 4.64319 18.9796  -2
   3  -4  14 4.64319 18.9796   1
   0   3  14 140.626 14.1539  -2
   0  -3  14 140.626 14.1539   1
  -1   3  14 14.5081 18.7135  -2
   1  -3  14 14.5081 18.7135   1
  -2   3  15 17.1127 21.7407  -2
   2  -3  14 17.1127 21.7407   1
  -3   3  15 25.3403 21.8025  -2
   3  -3  14 25.3403 21.8025   1
   0   2  14 61.8439 12.3855  -2
   0  -2  14 61.8439 12.3855   1
  -1   2  14 10.2945 17.1686  -2
   1  -2  14 10.2945 17.1686   1
  -2   2  15 2.15104 19.8925  -2
   2  -2  14 2.15104 19.8925   1
  -3   2  15 32.0533 17.1363  -2
   3  -2  14 32.0533 17.1363   1
  -1   1  14 1190.37 30.0856  -2
   1  -1  14 1190.37 30.0856   1
  -2   1  15 6.91297 21.0895  -2
   2  -1  14 6.91297 21.0895   1
  -1   0  14 109.805 13.1241  -2
   1   0  14 109.805 13.1241   1
  -2   0  15-7.49381 30.6408  -2
   2   0  14-7.49381 30.6408   1
  -1  -1  14 1170.50 27.6763  -2
   1   1  14 1170.50 27.6763   1
  -1  -2  14 21.8499 11.2077  -2
   1   2  14 21.8499 11.2077   1
   1  12  15 4.67938 18.3199  -2
  -1 -12  15 4.67938 18.3199   1
   0  12  15 20.7053 14.4125  -2
   0 -12  15 20.7053 14.4125   1
   1  11  15-3.25021 18.2810  -2
  -1 -11  15-3.25021 18.2810   1
   0  11  15 15.1935 12.7372  -2
   0 -11  15 15.1935 12.7372   1
  -1  11  15 7.12944 25.7354  -2
   1 -11  15 7.12944 25.7354   1
   1  10  15 4.47769 16.4563  -2
  -1 -10  15 4.47769 16.4563   1
   0  10  15 20.0171 13.7756  -2
   0 -10  15 20.0171 13.7756   1
  -1  10  15 13.2937 22.8586  -2
   1 -10  15 13.2937 22.8586   1
   1   9  15 8.81557 17.2360  -2
  -1  -9  15 8.81557 17.2360   1
   0   9  15 6.63245 13.8593  -2
   0  -9  15 6.63245 13.8593   1
  -1   9  15 11.7302 16.1884  -2
   1  -9  15 11.7302 16.1884   1
   1   8  15 13.1299 17.8862  -2
  -1  -8  15 13.1299 17.8862   1
   0   8  15 31.7812 13.9922  -2
   0  -8  15 31.7812 13.9922   1
  -1   8  15-2.24238 21.7631  -2
   1  -8  15-2.24238 21.7631   1
  -2   8  16 9.17901 26.3213  -2
   2  -8  15 9.17901 26.3213   1
   0   7  15 120.983 15.5087  -2
   0  -7  15 120.983 15.5087   1
  -1   7  15 79.8823 17.8506  -2
   1  -7  15 79.8823 17.8506   1
  -2   7  16-7.35563 26.4848  -2
   2  -7  15-7.35563 26.4848   1
   0   6  15 97.9008 14.4781  -2
   0  -6  15 97.9008 14.4781   1
  -1   6  15 31.0508 16.5349  -2
   1  -6  15 31.0508 16.5349   1
  -2   6  16 51.2783 24.2147  -2
   2  -6  15 51.2783 24.2147   1
   0   5  15 163.029 15.2546  -2
   0  -5  15 163.029 15.2546   1
  -1   5  15 77.3294 20.5463  -2
   1  -5  15 77.3294 20.5463   1
  -2   5  16-9.98941 24.6798  -2
   2  -5  15-9.98941 24.6798   1
   0   4  15 80.0832 14.0336  -2
   0  -4  15 80.0832 14.0336   1
  -1   4  15-11.0451 19.4600  -2
   1  -4  15-11.0451 19.4600   1
  -2   4  16 47.2319 24.9924  -2
   2  -4  15 47.2319 24.9924   1
  -3   4  16 22.4333 22.3542  -2
   3  -4  15 22.4333 22.3542   1
   0   3  15 243.878 15.2189  -2
   0  -3  15 243.878 15.2189   1
  -1   3  15 6.86770 18.6787  -2
   1  -3  15 6.86770 18.6787   1
  -2   3  16 3.06254 23.5482  -2
   2  -3  15 3.06254 23.5482   1
  -3   3  16-23.2269 19.3670  -2
   3  -3  15-23.2269 19.3670   1
   0   2  15 2.25153 11.1209  -2
   0  -2  15 2.25153 11.1209   1
  -1   2  15 71.6560 15.9603  -2
   1  -2  15 71.6560 15.9603   1
  -2   2  16 27.5224 21.3695  -2
   2  -2  15 27.5224 21.3695   1
   0   1  15 66.5690 12.7035  -2
   0  -1  15 66.5690 12.7035   1
  -1   1  15 152.094 16.5067  -2
   1  -1  15 152.094 16.5067   1
  -2   1  16 11.3145 16.0233  -2
   2  -1  15 11.3145 16.0233   1
  -1   0  15 9.14077 15.9132  -2
   1   0  15 9.14077 15.9132   1
  -1  -1  15 143.786 14.6551  -2
   1   1  15 143.786 14.6551   1
  -1  -2  15 64.6846 12.8000  -2
   1   2  15 64.6846 12.8000   1
   1  11  16-25.5889 17.4868  -2
  -1 -11  16-25.5889 17.4868   1
   0  11  16-13.4787 14.5779  -2
   0 -11  16-13.4787 14.5779   1
   1  10  16 19.5976 17.5071  -2
  -1 -10  16 19.5976 17.5071   1
   0  10  16 2.40024 13.2525  -2
   0 -10  16 2.40024 13.2525   1
  -1  10  16 1.06314 25.8191  -2
   1 -10  16 1.06314 25.8191   1
   1   9  16 35.1071 18.8222  -2
  -1  -9  16 35.1071 18.8222   1
   0   9  16 0.59601 12.6671  -2
   0  -9  16 0.59601 12.6671   1
  -1   9  16-4.99298 28.3620  -2
   1  -9  16-4.99298 28.3620   1
   1   8  16 52.0953 16.9126  -2
  -1  -8  16 52.0953 16.9126   1
   0   8  16 361.512 19.5804  -2
   0  -8  16 361.512 19.5804   1
  -1   8  16 52.6490 23.7641  -2
   1  -8  16 52.6490 23.7641   1
   1   7  16 34.5371 17.7706  -2
  -1  -7  16 34.5371 17.7706   1
   0   7  16 25.2685 15.4191  -2
   0  -7  16 25.2685 15.4191   1
  -1   7  16 8.73543 17.2254  -2
   1  -7  16 8.73543 17.2254   1
  -2   7  17 26.7564 24.0333  -2
   2  -7  16 26.7564 24.0333   1
   0   6  16 112.093 15.2250  -2
   0  -6  16 112.093 15.2250   1
  -1   6  16 49.7967 21.0434  -2
   1  -6  16 49.7967 21.0434   1
  -2   6  17 16.4259 25.3899  -2
   2  -6  16 16.4259 25.3899   1
   0   5  16 12.0757 13.4607  -2
   0  -5  16 12.0757 13.4607   1
  -1   5  16 4.91164 16.1542  -2
   1  -5  16 4.91164 16.1542   1
  -2   5  17 2.39221 24.7408  -2
   2  -5  16 2.39221 24.7408   1
   0   4  16 12.8166 13.0189  -2
   0  -4  16 12.8166 13.0189   1
  -1   4  16 30.7247 20.9297  -2
   1  -4  16 30.7247 20.9297   1
  -2   4  17-4.44617 21.9821  -2
   2  -4  16-4.44617 21.9821   1
   0   3  16 150.480 14.9683  -2
   0  -3  16 150.480 14.9683   1
  -1   3  16 19.1806 15.5539  -2
   1  -3  16 19.1806 15.5539   1
  -2   3  17 11.5896 21.8573  -2
   2  -3  16 11.5896 21.8573   1
  -3   3  17 24.0840 20.2382  -2
   3  -3  16 24.0840 20.2382   1
   0   2  16 279.025 16.3791  -2
   0  -2  16 279.025 16.3791   1
  -1   2  16 120.979 20.6908  -2
   1  -2  16 120.979 20.6908   1
  -2   2  17 49.9279 21.7475  -2
   2  -2  16 49.9279 21.7475   1
   0   1  16 136.903 13.6546  -2
   0  -1  16 136.903 13.6546   1
  -1   1  16 31.0080 18.4177  -2
   1  -1  16 31.0080 18.4177   1
  -2   1  17 5.12091 18.9699  -2
   2  -1  16 5.12091 18.9699   1
   0   0  16 3749.85 39.3516  -2
   0   0  16 3749.85 39.3516   1
  -1   0  16 239.643 21.6554  -2
   1   0  16 239.643 21.6554   1
  -1  -1  16 32.4235 17.2672  -2
   1   1  16 32.4235 17.2672   1
   0  10  17-3.51734 15.0660  -2
   0 -10  17-3.51734 15.0660   1
   1   9  17 7.95777 20.1033  -2
  -1  -9  17 7.95777 20.1033   1
   0   9  17-2.37940 12.8573  -2
   0  -9  17-2.37940 12.8573   1
   1   8  17 34.0663 18.4626  -2
  -1  -8  17 34.0663 18.4626   1
   0   8  17 1.26049 12.8419  -2
   0  -8  17 1.26049 12.8419   1
  -1   8  17 34.1182 19.6327  -2
   1  -8  17 34.1182 19.6327   1
   1   7  17 37.6491 16.7393  -2
  -1  -7  17 37.6491 16.7393   1
   0   7  17 15.7652 14.6323  -2
   0  -7  17 15.7652 14.6323   1
  -1   7  17 38.8096 23.7887  -2
   1  -7  17 38.8096 23.7887   1
   0   6  17 28.5835 14.7657  -2
   0  -6  17 28.5835 14.7657   1
  -1   6  17 29.0133 21.9658  -2
   1  -6  17 29.0133 21.9658   1
   0   5  17-5.41556 13.4552  -2
   0  -5  17-5.41556 13.4552   1
  -1   5  17 4.85309 24.2777  -2
   1  -5  17 4.85309 24.2777   1
  -2   5  18-5.44344 27.7219  -2
   2  -5  17-5.44344 27.7219   1
   0   4  17 3.53792 13.4814  -2
   0  -4  17 3.53792 13.4814   1
  -1   4  17-1.97399 30.0166  -2
   1  -4  17-1.97399 30.0166   1
  -2   4  18 34.1757 21.0877  -2
   2  -4  17 34.1757 21.0877   1
   0   3  17 11.9579 13.1975  -2
   0  -3  17 11.9579 13.1975   1
  -1   3  17 23.9343 20.2112  -2
   1  -3  17 23.9343 20.2112   1
  -2   3  18 24.5130 20.4926  -2
   2  -3  17 24.5130 20.4926   1
   0   2  17 5.28501 12.6767  -2
   0  -2  17 5.28501 12.6767   1
  -1   2  17 199.322 23.2123  -2
   1  -2  17 199.322 23.2123   1
  -2   2  18 55.9486 23.9226  -2
   2  -2  17 55.9486 23.9226   1
   0   1  17 3.23742 12.4215  -2
   0  -1  17 3.23742 12.4215   1
  -1   1  17 15.6673 18.7202  -2
   1  -1  17 15.6673 18.7202   1
  -2   1  18 7.46983 21.8518  -2
   2  -1  17 7.46983 21.8518   1
   0   0  17 46.5977 13.0612  -2
   0   0  17 46.5977 13.0612   1
  -1   0  17 6.45198 19.2436  -2
   1   0  17 6.45198 19.2436   1
   0  -1  17 6.54242 11.4683  -2
   0   1  17 6.54242 11.4683   1
  -1  -1  17 3.85452 17.6090  -2
   1   1  17 3.85452 17.6090   1
   0   8  18 29.1549 14.7954  -2
   0  -8  18 29.1549 14.7954   1
   1   7  18 10.2541 14.1107  -2
  -1  -7  18 10.2541 14.1107   1
   0   7  18 8.10183 14.7631  -2
   0  -7  18 8.10183 14.7631   1
  -1   7  18 33.1802 24.1160  -2
   1  -7  18 33.1802 24.1160   1
   1   6  18 10.9315 18.2707  -2
  -1  -6  18 10.9315 18.2707   1
   0   6  18 76.0995 15.5910  -2
   0  -6  18 76.0995 15.5910   1
  -1   6  18 28.2525 22.1201  -2
   1  -6  18 28.2525 22.1201   1
   0   5  18 5.38993 14.3024  -2
   0  -5  18 5.38993 14.3024   1
  -1   5  18-10.1131 20.8498  -2
   1  -5  18-10.1131 20.8498   1
   0   4  18 34.5919 14.9700  -2
   0  -4  18 34.5919 14.9700   1
  -1   4  18 1.87286 24.2090  -2
   1  -4  18 1.87286 24.2090   1
   0   3  18 46.7274 13.2231  -2
   0  -3  18 46.7274 13.2231   1
  -1   3  18 28.6804 16.1816  -2
   1  -3  18 28.6804 16.1816   1
  -2   3  19 62.7795 23.8546  -2
   2  -3  18 62.7795 23.8546   1
   0   2  18 11.4977 12.8117  -2
   0  -2  18 11.4977 12.8117   1
  -1   2  18 27.4193 14.2822  -2
   1  -2  18 27.4193 14.2822   1
  -2   2  19 29.5538 24.6638  -2
   2  -2  18 29.5538 24.6638   1
   0   1  18 9.65393 12.6059  -2
   0  -1  18 9.65393 12.6059   1
  -1   1  18 142.131 21.1615  -2
   1  -1  18 142.131 21.1615   1
   0   0  18 121.478 14.2225  -2
   0   0  18 121.478 14.2225   1
  -1   0  18 258.856 23.8936  -2
   1   0  18 258.856 23.8936   1
   0  -1  18 18.7654 12.2289  -2
   0   1  18 18.7654 12.2289   1
   0  -2  18 1.58451 11.9258  -2
   0   2  18 1.58451 11.9258   1
   0   6  19 16.5855 14.4217  -2
   0  -6  19 16.5855 14.4217   1
   0   5  19 3.27746 13.4826  -2
   0  -5  19 3.27746 13.4826   1
  -1   5  19 21.5686 18.1196  -2
   1  -5  19 21.5686 18.1196   1
   0   4  19 6.66647 13.5818  -2
   0  -4  19 6.66647 13.5818   1
  -1   4  19-10.7318 20.9088  -2
   1  -4  19-10.7318 20.9088   1
   0   3  19 11.1305 13.1602  -2
   0  -3  19 11.1305 13.1602   1
  -1   3  19 48.1198 17.2724  -2
   1  -3  19 48.1198 17.2724   1
   0   2  19 17.4026 12.5424  -2
   0  -2  19 17.4026 12.5424   1
  -1   2  19 34.3776 16.4315  -2
   1  -2  19 34.3776 16.4315   1
   0   1  19 18.4163 13.9797  -2
   0  -1  19 18.4163 13.9797   1
  -1   1  19 18.1209 19.2546  -2
   1  -1  19 18.1209 19.2546   1
   0   0  19 3.42195 12.3361  -2
   0   0  19 3.42195 12.3361   1
  -1   0  19-2.75839 25.2091  -2
   1   0  19-2.75839 25.2091   1
   0  -1  19 25.0471 12.3504  -2
   0   1  19 25.0471 12.3504   1
   0  -2  19 28.7273 12.2355  -2
   0   2  19 28.7273 12.2355   1
   0   4  20-8.11658 13.9586  -2
   0  -4  20-8.11658 13.9586   1
   0   3  20 7.89069 15.3470  -2
   0  -3  20 7.89069 15.3470   1
  -1   3  20 27.3611 21.6228  -2
   1  -3  20 27.3611 21.6228   1
   0   2  20 20.3562 13.0803  -2
   0  -2  20 20.3562 13.0803   1
  -1   2  20 3.45748 24.7279  -2
   1  -2  20 3.45748 24.7279   1
   0   1  20 50.2357 14.2102  -2
   0  -1  20 50.2357 14.2102   1
  -1   1  20 28.4057 18.6817  -2
   1  -1  20 28.4057 18.6817   1
   0   0  20 0.40364 11.9707  -2
   0   0  20 0.40364 11.9707   1
   0  -1  20 22.7055 12.7539  -2
   0   1  20 22.7055 12.7539   1
   0   1  21 24.7445 14.0572  -2
   0  -1  21 24.7445 14.0572   1
   0   0  21-1.19725 12.4869  -2
   0   0  21-1.19725 12.4869   1
   0  -1  21 24.8711 14.1447  -2
   0   1  21 24.8711 14.1447   1
  -2   7  -6 4.59848 16.4993   2
  -1   9  -6 8.40206 11.0599   2
  -2   5  -5 17.1461 16.8387   2
  -1   5  -5 236.772 14.0701   2
  -2   6  -5 57.0434 17.1832   2
  -1   6  -5 7.02431 12.0280   2
  -1   7  -5 53.7146 11.9062   2
  -2   8  -5 33.1542 17.9617   2
  -1   8  -5-0.73485 11.5737   2
  -1   9  -5 192.824 13.5624   2
  -2  10  -5 11.0984 17.1923   2
  -2   1  -4 1090.52 24.3698   2
  -2   2  -4 774.746 22.7778   2
  -2   3  -4 134.426 17.7996   2
  -1   3  -4 52.9908 12.9736   2
  -2   4  -4 75.9610 17.2021   2
  -1   4  -4 3.06149 12.2727   2
  -2   5  -4 106.500 18.4734   2
  -1   5  -4 4.60566 12.0569   2
  -2   6  -4 181.777 20.0986   2
  -1   6  -4 19.5816 13.0834   2
  -2   7  -4 120.966 18.8079   2
  -1   7  -4 550.495 17.6129   2
  -1   8  -4 8.42050 13.0119   2
  -2   9  -4 20.1173 16.9627   2
  -1   9  -4 215.240 15.0751   2
  -2   0  -3-0.19148 13.9515   2
  -2   1  -3 1854.15 29.0468   2
  -1   1  -3 907.754 17.3527   2
  -2   2  -3 2.22415 15.8124   2
  -1   2  -3 10.1416 11.7574   2
  -2   3  -3 186.552 18.7418   2
  -1   3  -3-0.57523 12.8746   2
  -2   4  -3 15.0891 17.2481   2
  -1   4  -3 30.5815 12.8928   2
  -2   5  -3 207.974 19.8866   2
  -1   5  -3 65.0429 12.9916   2
  -1   6  -3 15.8238 12.3755   2
  -2   7  -3 75.3745 18.1284   2
  -1   7  -3 27.7979 12.6668   2
  -2   8  -3-3.77068 17.7408   2
  -1   8  -3 3.87155 12.8880   2
  -1   9  -3 156.561 14.2376   2
  -1  10  -3 42.0785 12.6378   2
  -2  12  -3-10.8661 17.6063   2
  -2  -1  -2 119.396 14.2087   2
  -2   0  -2 5.60167 13.4135   2
  -1   0  -2 6059.01 33.7388   2
  -2   1  -2 105.975 15.3543   2
  -1   1  -2 11819.1 47.7797   2
  -2   2  -2 346.439 19.0612   2
  -1   2  -2 370.830 16.4015   2
  -2   3  -2 597.085 23.1307   2
  -1   3  -2 7.21005 13.2205   2
  -2   4  -2 32.5734 17.9418   2
  -1   4  -2 151.654 14.6481   2
  -2   5  -2 96.2084 19.1301   2
  -1   5  -2 114.652 13.9743   2
  -1   6  -2 8.42341 12.5629   2
  -2   7  -2 26.6968 18.2188   2
  -1   7  -2 1324.22 23.9012   2
  -1   8  -2 323.613 16.8767   2
  -2   9  -2 51.7094 19.1653   2
  -1   9  -2 94.8889 14.5113   2
  -2  10  -2 2.60548 17.4181   2
  -1  10  -2 64.2102 14.2059   2
  -2  -2  -1 48.0077 12.3003   2
  -2  -1  -1 19.1629 12.5307   2
  -1  -1  -1 1861.10 19.0733   2
  -2   0  -1-1.43389 13.3084   2
  -1   0  -1 2.53982 11.6832   2
  -2   1  -1 18.3609 14.9238   2
  -1   1  -1 1947.93 22.1370   2
  -2   2  -1 50.7465 15.8698   2
  -1   2  -1 4213.20 31.8571   2
  -2   3  -1 338.730 20.8941   2
  -1   3  -1 65.6440 14.6132   2
  -2   4  -1 2.30353 17.0775   2
  -1   4  -1 118.756 14.3578   2
  -2   5  -1 113.694 18.9914   2
  -1   5  -1 383.009 16.6113   2
  -1   6  -1 179.094 14.6392   2
  -1   7  -1 634.182 18.9088   2
  -2   8  -1 0.97630 17.3136   2
  -1   8  -1 213.519 15.2421   2
  -1   9  -1 29.2743 12.9200   2
  -2  10  -1 22.1073 17.9842   2
  -1  10  -1 85.6126 14.0462   2
  -1  11  -1 26.6925 13.3710   2
  -2  -3   0 3.91321 10.2536   2
  -2  -2   0 3.02347 11.4672   2
  -1  -2   0 2333.07 19.1940   2
  -2  -1   0 1.33368 12.8519   2
  -1  -1   0 436.242 12.7433   2
  -2   0   0 419.375 18.1527   2
  -1   0   0 1766.54 20.5899   2
  -2   1   0-0.39437 15.2160   2
  -1   1   0 450.520 16.2561   2
  -2   2   0 0.67640 15.9940   2
  -1   2   0 2252.89 24.9449   2
  -2   3   0 8.84398 16.3632   2
  -1   3   0 372.042 15.4920   2
  -2   4   0 171.998 19.9773   2
  -1   4   0 41.6246 12.9967   2
  -2   5   0 36.3898 17.9350   2
  -1   5   0 114.619 14.0723   2
  -2   6   0 5.56864 17.9557   2
  -1   6   0 253.696 15.0670   2
  -2   7   0 25.8791 18.1596   2
  -1   7   0 30.3722 12.9455   2
   1   7   0 35.5472 4.34851   2
  -1   8   0 171.913 15.2469   2
  -1   9   0 20.9723 13.4695   2
  -2  10   0 0.51321 18.2097   2
  -1  10   0 15.7852 14.0716   2
  -2  -3   1-1.64496 10.7870   2
  -1  -3   1 1081.30 11.9017   2
  -2  -2   1 5.48173 11.5639   2
  -1  -2   1 859.319 13.3689   2
  -2  -1   1-3.39359 12.8634   2
  -1  -1   1 762.982 14.2366   2
  -2   0   1 0.62876 14.0170   2
  -1   0   1 2.95848 11.3388   2
  -2   1   1 0.36894 15.5829   2
  -1   1   1 788.586 16.7022   2
  -2   2   1 1.03636 16.0391   2
  -1   2   1 829.350 17.4532   2
  -2   3   1-5.47040 16.2961   2
  -1   3   1 1071.53 19.9838   2
  -2   4   1-0.25703 17.1063   2
  -1   4   1 8.76214 12.9104   2
  -2   5   1 33.7323 18.1701   2
  -1   5   1 3.73729 12.9664   2
  -2   6   1 96.8253 18.9427   2
  -1   6   1 53.1256 13.5167   2
  -1   7   1 176.034 14.7890   2
  -1   8   1 24.9133 13.3225   2
  -1  10   1 100.622 14.7976   2
  -1  11   1 108.506 15.8180   2
  -2  -4   2 10.6971 9.18460   2
  -1  -4   2 16.9562 4.24116   2
  -2  -3   2 52.1570 11.1921   2
  -1  -3   2 716.393 10.0779   2
  -2  -2   2 48.6032 11.7209   2
  -1  -2   2 257.663 9.97834   2
  -2  -1   2 0.58149 13.2795   2
  -1  -1   2 945.457 14.9371   2
  -2   0   2 255.958 16.3859   2
  -1   0   2 36.9396 11.2262   2
  -2   1   2 8.97874 14.6952   2
  -1   1   2 958.988 17.5323   2
  -2   2   2 61.1447 16.5390   2
  -1   2   2 287.188 14.4693   2
  -2   3   2 59.8844 16.7838   2
  -1   3   2 785.113 18.2476   2
  -2   4   2 0.53139 16.8924   2
  -1   4   2 25.0750 13.1426   2
  -1   5   2 298.827 15.6473   2
  -2   6   2 40.2209 17.7292   2
  -1   6   2 316.901 16.4477   2
  -1   7   2-2.01794 13.9385   2
  -1   8   2 265.903 16.6381   2
  -1   9   2-6.74473 13.6702   2
  -2  -4   3-1.09477 9.22602   2
  -1  -4   3 2.87350 4.04433   2
  -2  -3   3 300.377 13.6541   2
  -1  -3   3 136.902 7.03113   2
  -2  -2   3 8.63445 11.2728   2
  -1  -2   3 18.9629 7.74840   2
  -2  -1   3 8.02056 12.6511   2
  -1  -1   3 89.6923 9.99174   2
  -2   0   3 1.07293 13.4675   2
  -1   0   3-0.31893 11.2091   2
  -2   1   3-2.31616 14.6236   2
  -1   1   3 89.7603 12.6492   2
  -2   2   3 17.8451 15.1589   2
  -1   2   3 29.8714 12.4026   2
  -1   3   3 156.561 14.0672   2
  -2   4   3 7.58957 16.8525   2
  -1   4   3 9.82283 13.2612   2
  -2   5   3 570.465 23.6622   2
  -1   5   3 184.979 15.0641   2
  -2   6   3 2.66189 17.3232   2
  -1   6   3 34.1556 14.1201   2
  -1  10   3 25.3581 14.9468   2
  -1  -4   4 78.3083 5.44662   2
  -2  -3   4 10.6972 9.75569   2
  -1  -3   4 104.243 7.04883   2
  -2  -2   4 501.757 16.0263   2
  -1  -2   4 23.0884 7.92756   2
  -2  -1   4 10.4600 13.2802   2
  -1  -1   4 183.282 10.1428   2
  -2   0   4 80.5604 14.2245   2
  -1   0   4 214.747 11.5607   2
  -2   1   4 32.9936 14.8262   2
  -1   1   4 178.822 11.9488   2
  -1   2   4 26.9954 11.1488   2
  -2   3   4 17.2456 16.4228   2
  -1   3   4 101.253 12.8591   2
  -2   4   4 45.6232 17.5288   2
  -1   4   4 95.5659 13.6931   2
  -1   5   4 71.3860 13.5875   2
  -1  -5   5 138.509 4.47455   2
  -1  -4   5 2110.07 15.1048   2
  -2  -3   5 53.9174 10.9677   2
  -1  -3   5 367.164 8.84899   2
  -1  -2   5 106.130 8.12299   2
  -1  -1   5 10.2285 8.46068   2
  -2   0   5-0.02076 13.4671   2
  -1   0   5 2.63441 9.31490   2
  -2   1   5 61.9788 15.4841   2
  -1   1   5 9.38889 9.83544   2
  -2   3   5 59.8809 16.8914   2
  -1   5   5 233.292 15.0935   2
  -1   6   5 199.833 15.0704   2
  -1  -5   6 29.7041 3.94746   2
  -1  -4   6 115.571 6.42594   2
  -2  -3   6 5.32101 10.3677   2
  -1   2   6 99.6901 11.4009   2
  -2   5 -18 59.6709 35.9311  -2
   2  -5 -19 59.6709 35.9311   1
  -2   4 -18 109.757 22.8023  -2
   2  -4 -19 109.757 22.8023   1
  -2   6 -17 16.1260 31.2060  -2
   2  -6 -18 16.1260 31.2060   1
  -2   5 -17 45.1967 26.7029  -2
   2  -5 -18 45.1967 26.7029   1
  -2   4 -17 36.4777 22.8094  -2
   2  -4 -18 36.4777 22.8094   1
  -2   3 -17 1.18329 32.1052  -2
   2  -3 -18 1.18329 32.1052   1
  -2   2 -17 50.2184 24.4939  -2
   2  -2 -18 50.2184 24.4939   1
  -2   1 -17 23.9973 24.4813  -2
   2  -1 -18 23.9973 24.4813   1
  -1  10 -17-14.4311 26.1231  -2
   1 -10 -17-14.4311 26.1231   1
  -1   9 -17 30.3640 26.6258  -2
   1  -9 -17 30.3640 26.6258   1
  -1   8 -17 9.18905 25.9667  -2
   1  -8 -17 9.18905 25.9667   1
  -1   7 -17 21.9123 25.8728  -2
   1  -7 -17 21.9123 25.8728   1
  -2   7 -16-6.47526 37.9084  -2
   2  -7 -17-6.47526 37.9084   1
  -2   6 -16 10.4110 32.5701  -2
   2  -6 -17 10.4110 32.5701   1
  -2   5 -16-1.36381 33.2406  -2
   2  -5 -17-1.36381 33.2406   1
  -2   4 -16-15.7766 45.8890  -2
   2  -4 -17-15.7766 45.8890   1
  -2   3 -16 45.8439 25.5823  -2
   2  -3 -17 45.8439 25.5823   1
  -2   2 -16 100.081 24.6178  -2
   2  -2 -17 100.081 24.6178   1
  -2   1 -16-21.8958 28.8373  -2
   2  -1 -17-21.8958 28.8373   1
  -2   0 -16 37.6865 25.6963  -2
   2   0 -17 37.6865 25.6963   1
  -2  -1 -16-16.6321 28.4410  -2
   2   1 -17-16.6321 28.4410   1
  -1  11 -16-6.98857 24.9191  -2
   1 -11 -16-6.98857 24.9191   1
  -1  10 -16 64.1957 25.8348  -2
   1 -10 -16 64.1957 25.8348   1
  -1   9 -16 35.0836 24.4760  -2
   1  -9 -16 35.0836 24.4760   1
  -2   9 -15 78.4159 30.3606  -2
   2  -9 -16 78.4159 30.3606   1
  -1   8 -16 45.3005 26.2398  -2
   1  -8 -16 45.3005 26.2398   1
  -2   8 -15-5.08241 34.0717  -2
   2  -8 -16-5.08241 34.0717   1
  -1   7 -16 10.0526 27.1917  -2
   1  -7 -16 10.0526 27.1917   1
  -2   7 -15-16.0575 38.7211  -2
   2  -7 -16-16.0575 38.7211   1
  -1   6 -16 25.3780 26.0034  -2
   1  -6 -16 25.3780 26.0034   1
  -2   6 -15-9.65460 33.8978  -2
   2  -6 -16-9.65460 33.8978   1
  -1   5 -16 0.86456 25.0865  -2
   1  -5 -16 0.86456 25.0865   1
  -2   5 -15 12.5128 26.0173  -2
   2  -5 -16 12.5128 26.0173   1
  -1   4 -16 53.3056 26.5508  -2
   1  -4 -16 53.3056 26.5508   1
  -2   4 -15 40.8205 31.3145  -2
   2  -4 -16 40.8205 31.3145   1
  -2   3 -15 8.90447 30.2385  -2
   2  -3 -16 8.90447 30.2385   1
  -3   3 -15 0.00000 23.5812  -2
   3  -3 -16 0.00000 23.5812   1
  -2   2 -15 21.4168 25.0123  -2
   2  -2 -16 21.4168 25.0123   1
  -3   2 -15-22.3956 22.7777  -2
   3  -2 -16-22.3956 22.7777   1
  -2   1 -15 42.3623 24.6707  -2
   2  -1 -16 42.3623 24.6707   1
  -3   1 -15 29.5932 22.7952  -2
   3  -1 -16 29.5932 22.7952   1
  -2   0 -15 78.1133 31.2824  -2
   2   0 -16 78.1133 31.2824   1
  -3   0 -15 8.46854 24.2010  -2
   3   0 -16 8.46854 24.2010   1
  -2  -1 -15 2.13060 32.2279  -2
   2   1 -16 2.13060 32.2279   1
  -3  -1 -15 6.26199 23.6720  -2
   3   1 -16 6.26199 23.6720   1
  -2  -2 -15 29.1055 28.5907  -2
   2   2 -16 29.1055 28.5907   1
  -3  -2 -15 15.4622 25.4528  -2
   3   2 -16 15.4622 25.4528   1
  -2  -3 -15 26.5090 29.8783  -2
   2   3 -16 26.5090 29.8783   1
  -3  -3 -15 1.61855 23.3210  -2
   3   3 -16 1.61855 23.3210   1
  -2  -4 -15 68.3110 25.3766  -2
   2   4 -16 68.3110 25.3766   1
  -3  -4 -15 14.3392 20.6865  -2
   3   4 -16 14.3392 20.6865   1
   0  13 -15 68.7411 18.9453  -2
   0 -13 -15 68.7411 18.9453   1
   0  12 -15 23.2599 18.2490  -2
   0 -12 -15 23.2599 18.2490   1
   0  11 -15 82.1586 18.3482  -2
   0 -11 -15 82.1586 18.3482   1
  -1  11 -15 16.7429 24.0563  -2
   1 -11 -15 16.7429 24.0563   1
   0  10 -15 30.5612 16.6313  -2
   0 -10 -15 30.5612 16.6313   1
  -1  10 -15-0.00333 25.3188  -2
   1 -10 -15-0.00333 25.3188   1
   0   9 -15 25.1160 16.7619  -2
   0  -9 -15 25.1160 16.7619   1
  -1   9 -15 9.37211 25.5105  -2
   1  -9 -15 9.37211 25.5105   1
  -2   9 -14-41.3358 33.1565  -2
   2  -9 -15-41.3358 33.1565   1
  -1   8 -15-1.39409 27.6017  -2
   1  -8 -15-1.39409 27.6017   1
  -2   8 -14-36.8041 30.9451  -2
   2  -8 -15-36.8041 30.9451   1
  -1   7 -15 124.409 27.4749  -2
   1  -7 -15 124.409 27.4749   1
  -2   7 -14 5.52861 34.9847  -2
   2  -7 -15 5.52861 34.9847   1
  -1   6 -15 36.7304 25.5089  -2
   1  -6 -15 36.7304 25.5089   1
  -2   6 -14 25.1573 27.8899  -2
   2  -6 -15 25.1573 27.8899   1
  -1   5 -15 127.344 26.7858  -2
   1  -5 -15 127.344 26.7858   1
  -2   5 -14 42.3460 27.9973  -2
   2  -5 -15 42.3460 27.9973   1
  -3   5 -14 10.2916 27.0350  -2
   3  -5 -15 10.2916 27.0350   1
  -1   4 -15 22.5523 26.8835  -2
   1  -4 -15 22.5523 26.8835   1
  -2   4 -14 21.7146 31.7679  -2
   2  -4 -15 21.7146 31.7679   1
  -3   4 -14 27.6985 23.8873  -2
   3  -4 -15 27.6985 23.8873   1
  -1   3 -15-12.3155 27.2155  -2
   1  -3 -15-12.3155 27.2155   1
  -2   3 -14 17.4901 27.7067  -2
   2  -3 -15 17.4901 27.7067   1
  -3   3 -14-14.9536 25.3426  -2
   3  -3 -15-14.9536 25.3426   1
  -1   2 -15 78.9796 27.2130  -2
   1  -2 -15 78.9796 27.2130   1
  -2   2 -14 8.66927 29.4599  -2
   2  -2 -15 8.66927 29.4599   1
  -3   2 -14-0.06343 25.1315  -2
   3  -2 -15-0.06343 25.1315   1
  -2   1 -14 18.7732 23.9590  -2
   2  -1 -15 18.7732 23.9590   1
  -3   1 -14 11.7082 21.1347  -2
   3  -1 -15 11.7082 21.1347   1
  -2   0 -14-6.03212 26.4089  -2
   2   0 -15-6.03212 26.4089   1
  -3   0 -14-32.1968 26.8449  -2
   3   0 -15-32.1968 26.8449   1
  -2  -1 -14 3.31991 22.2083  -2
   2   1 -15 3.31991 22.2083   1
  -3  -1 -14 19.0619 22.7892  -2
   3   1 -15 19.0619 22.7892   1
  -2  -2 -14 5.69677 29.1022  -2
   2   2 -15 5.69677 29.1022   1
  -3  -2 -14 4.50567 21.6749  -2
   3   2 -15 4.50567 21.6749   1
  -2  -3 -14 14.9802 19.6367  -2
   2   3 -15 14.9802 19.6367   1
  -3  -3 -14-16.3274 24.4000  -2
   3   3 -15-16.3274 24.4000   1
  -2  -4 -14 36.8853 28.3766  -2
   2   4 -15 36.8853 28.3766   1
  -3  -4 -14-6.23138 23.4479  -2
   3   4 -15-6.23138 23.4479   1
  -2  -5 -14 19.1009 26.4990  -2
   2   5 -15 19.1009 26.4990   1
  -3  -5 -14 41.4780 23.5994  -2
   3   5 -15 41.4780 23.5994   1
  -2  -6 -14 0.90073 27.5679  -2
   2   6 -15 0.90073 27.5679   1
  -3  -6 -14 35.8840 22.0503  -2
   3   6 -15 35.8840 22.0503   1
   0  13 -14 38.7363 18.2722  -2
   0 -13 -14 38.7363 18.2722   1
   0  12 -14 13.7201 17.8048  -2
   0 -12 -14 13.7201 17.8048   1
  -1  12 -14 26.9323 30.0672  -2
   1 -12 -14 26.9323 30.0672   1
   0  11 -14-10.3194 15.0569  -2
   0 -11 -14-10.3194 15.0569   1
  -1  11 -14 36.5922 22.9920  -2
   1 -11 -14 36.5922 22.9920   1
   0  10 -14 12.7864 17.3508  -2
   0 -10 -14 12.7864 17.3508   1
  -1  10 -14 29.6789 25.2156  -2
   1 -10 -14 29.6789 25.2156   1
  -2  10 -13 1.18586 34.1557  -2
   2 -10 -14 1.18586 34.1557   1
   0   9 -14 158.916 19.3051  -2
   0  -9 -14 158.916 19.3051   1
  -1   9 -14 38.7511 25.6904  -2
   1  -9 -14 38.7511 25.6904   1
  -2   9 -13 52.8266 29.4905  -2
   2  -9 -14 52.8266 29.4905   1
   0   8 -14 26.5981 15.6214  -2
   0  -8 -14 26.5981 15.6214   1
  -1   8 -14 108.569 25.9240  -2
   1  -8 -14 108.569 25.9240   1
  -2   8 -13 12.6944 31.9249  -2
   2  -8 -14 12.6944 31.9249   1
   0   7 -14 233.731 18.8002  -2
   0  -7 -14 233.731 18.8002   1
  -1   7 -14 334.439 30.1708  -2
   1  -7 -14 334.439 30.1708   1
  -2   7 -13-4.33160 39.0886  -2
   2  -7 -14-4.33160 39.0886   1
   0   6 -14-1.49897 15.4524  -2
   0  -6 -14-1.49897 15.4524   1
  -1   6 -14 23.3735 25.0348  -2
   1  -6 -14 23.3735 25.0348   1
  -2   6 -13-1.20100 35.6567  -2
   2  -6 -14-1.20100 35.6567   1
  -3   6 -13 7.11641 25.0807  -2
   3  -6 -14 7.11641 25.0807   1
  -1   5 -14 61.7188 25.7106  -2
   1  -5 -14 61.7188 25.7106   1
  -2   5 -13 46.1637 32.0697  -2
   2  -5 -14 46.1637 32.0697   1
  -3   5 -13 27.3196 25.0560  -2
   3  -5 -14 27.3196 25.0560   1
  -1   4 -14 148.129 25.7047  -2
   1  -4 -14 148.129 25.7047   1
  -2   4 -13 14.0748 31.5318  -2
   2  -4 -14 14.0748 31.5318   1
  -3   4 -13 22.8715 24.5739  -2
   3  -4 -14 22.8715 24.5739   1
  -1   3 -14 24.8261 24.6318  -2
   1  -3 -14 24.8261 24.6318   1
  -2   3 -13 110.013 32.1326  -2
   2  -3 -14 110.013 32.1326   1
  -3   3 -13 44.0074 25.9620  -2
   3  -3 -14 44.0074 25.9620   1
  -1   2 -14-7.37652 25.6867  -2
   1  -2 -14-7.37652 25.6867   1
  -2   2 -13 21.0127 29.2936  -2
   2  -2 -14 21.0127 29.2936   1
  -3   2 -13 17.9264 23.9579  -2
   3  -2 -14 17.9264 23.9579   1
  -1   1 -14 2118.06 41.4747  -2
   1  -1 -14 2118.06 41.4747   1
  -2   1 -13 30.2394 24.4155  -2
   2  -1 -14 30.2394 24.4155   1
  -3   1 -13 44.7231 23.9342  -2
   3  -1 -14 44.7231 23.9342   1
  -1   0 -14 97.9970 24.9307  -2
   1   0 -14 97.9970 24.9307   1
  -2   0 -13 21.9910 23.5236  -2
   2   0 -14 21.9910 23.5236   1
  -3   0 -13 29.8740 25.6829  -2
   3   0 -14 29.8740 25.6829   1
  -1  -1 -14 2083.20 39.2104  -2
   1   1 -14 2083.20 39.2104   1
  -2  -1 -13-5.29324 32.4066  -2
   2   1 -14-5.29324 32.4066   1
  -3  -1 -13 21.7994 26.2875  -2
   3   1 -14 21.7994 26.2875   1
  -2  -2 -13 10.7118 30.5966  -2
   2   2 -14 10.7118 30.5966   1
  -3  -2 -13 21.5186 24.7545  -2
   3   2 -14 21.5186 24.7545   1
  -2  -3 -13 50.9208 28.8822  -2
   2   3 -14 50.9208 28.8822   1
  -3  -3 -13 13.5663 22.3880  -2
   3   3 -14 13.5663 22.3880   1
  -2  -4 -13-19.3754 27.6856  -2
   2   4 -14-19.3754 27.6856   1
  -3  -4 -13 7.23253 21.8101  -2
   3   4 -14 7.23253 21.8101   1
  -2  -5 -13 43.1591 21.9212  -2
   2   5 -14 43.1591 21.9212   1
  -3  -5 -13 28.0936 22.8896  -2
   3   5 -14 28.0936 22.8896   1
  -2  -6 -13 24.2968 25.1663  -2
   2   6 -14 24.2968 25.1663   1
  -3  -6 -13 36.1714 24.1573  -2
   3   6 -14 36.1714 24.1573   1
  -2  -7 -13 43.2752 25.6505  -2
   2   7 -14 43.2752 25.6505   1
  -3  -7 -13 49.8066 22.1305  -2
   3   7 -14 49.8066 22.1305   1
  -2  -8 -13 30.2561 19.3981  -2
   2   8 -14 30.2561 19.3981   1
  -3  -8 -13-17.9720 21.0014  -2
   3   8 -14-17.9720 21.0014   1
   1  14 -13 24.5230 22.0302  -2
  -1 -14 -13 24.5230 22.0302   1
   0  14 -13 2.40927 19.4599  -2
   0 -14 -13 2.40927 19.4599   1
   1  13 -13 14.6117 24.1732  -2
  -1 -13 -13 14.6117 24.1732   1
   0  13 -13 95.2937 21.0739  -2
   0 -13 -13 95.2937 21.0739   1
  -1  13 -13 110.730 28.8509  -2
   1 -13 -13 110.730 28.8509   1
   1  12 -13-6.86016 23.6908  -2
  -1 -12 -13-6.86016 23.6908   1
   0  12 -13 13.7486 17.9945  -2
   0 -12 -13 13.7486 17.9945   1
  -1  12 -13 19.0251 27.3170  -2
   1 -12 -13 19.0251 27.3170   1
   0  11 -13-1.70464 17.3318  -2
   0 -11 -13-1.70464 17.3318   1
  -1  11 -13 32.5397 26.1483  -2
   1 -11 -13 32.5397 26.1483   1
  -2  11 -12-0.55753 35.3463  -2
   2 -11 -13-0.55753 35.3463   1
   0  10 -13 109.427 18.8069  -2
   0 -10 -13 109.427 18.8069   1
  -1  10 -13 0.50401 24.5236  -2
   1 -10 -13 0.50401 24.5236   1
  -2  10 -12-6.60673 158.225  -2
   2 -10 -13-6.60673 158.225   1
   0   9 -13 181.712 19.2033  -2
   0  -9 -13 181.712 19.2033   1
  -1   9 -13 143.751 26.2033  -2
   1  -9 -13 143.751 26.2033   1
  -2   9 -12 30.0044 32.2362  -2
   2  -9 -13 30.0044 32.2362   1
   0   8 -13 49.1629 15.6848  -2
   0  -8 -13 49.1629 15.6848   1
  -1   8 -13 32.9459 26.1044  -2
   1  -8 -13 32.9459 26.1044   1
  -2   8 -12 14.4910 31.9513  -2
   2  -8 -13 14.4910 31.9513   1
  -3   8 -12-9.24175 25.4521  -2
   3  -8 -13-9.24175 25.4521   1
   0   7 -13 131.274 16.2346  -2
   0  -7 -13 131.274 16.2346   1
  -1   7 -13 74.1248 25.6586  -2
   1  -7 -13 74.1248 25.6586   1
  -2   7 -12-0.59748 34.6144  -2
   2  -7 -13-0.59748 34.6144   1
  -3   7 -12-10.7017 25.1807  -2
   3  -7 -13-10.7017 25.1807   1
   0   6 -13 44.0127 15.3567  -2
   0  -6 -13 44.0127 15.3567   1
  -1   6 -13 0.62771 24.9729  -2
   1  -6 -13 0.62771 24.9729   1
  -2   6 -12 181.802 29.5067  -2
   2  -6 -13 181.802 29.5067   1
  -3   6 -12-25.7787 25.6561  -2
   3  -6 -13-25.7787 25.6561   1
   0   5 -13 22.9417 14.0307  -2
   0  -5 -13 22.9417 14.0307   1
  -1   5 -13 170.954 28.4450  -2
   1  -5 -13 170.954 28.4450   1
  -2   5 -12 90.4135 27.7929  -2
   2  -5 -13 90.4135 27.7929   1
  -3   5 -12 12.6063 23.3559  -2
   3  -5 -13 12.6063 23.3559   1
   0   4 -13 93.2791 15.4131  -2
   0  -4 -13 93.2791 15.4131   1
  -1   4 -13 0.92021 26.5157  -2
   1  -4 -13 0.92021 26.5157   1
  -2   4 -12 48.8750 32.7781  -2
   2  -4 -13 48.8750 32.7781   1
  -3   4 -12 15.3294 25.1819  -2
   3  -4 -13 15.3294 25.1819   1
  -1   3 -13 6.57935 24.7550  -2
   1  -3 -13 6.57935 24.7550   1
  -2   3 -12 62.7277 30.6625  -2
   2  -3 -13 62.7277 30.6625   1
  -3   3 -12 14.6928 24.3289  -2
   3  -3 -13 14.6928 24.3289   1
  -1   2 -13 40.8724 25.2192  -2
   1  -2 -13 40.8724 25.2192   1
  -2   2 -12 199.048 28.3194  -2
   2  -2 -13 199.048 28.3194   1
  -3   2 -12 9.00546 23.8710  -2
   3  -2 -13 9.00546 23.8710   1
  -1   1 -13 168.279 26.2515  -2
   1  -1 -13 168.279 26.2515   1
  -2   1 -12 227.867 31.8423  -2
   2  -1 -13 227.867 31.8423   1
  -3   1 -12-6.43337 24.7852  -2
   3  -1 -13-6.43337 24.7852   1
  -1   0 -13 8.46048 24.1814  -2
   1   0 -13 8.46048 24.1814   1
  -2   0 -12 15.2067 29.7763  -2
   2   0 -13 15.2067 29.7763   1
  -3   0 -12 88.8149 24.1567  -2
   3   0 -13 88.8149 24.1567   1
  -1  -1 -13 156.119 23.8020  -2
   1   1 -13 156.119 23.8020   1
  -2  -1 -12 173.003 31.2552  -2
   2   1 -13 173.003 31.2552   1
  -3  -1 -12 14.4431 23.4864  -2
   3   1 -13 14.4431 23.4864   1
  -1  -2 -13 10.5650 21.7981  -2
   1   2 -13 10.5650 21.7981   1
  -2  -2 -12 164.988 26.2716  -2
   2   2 -13 164.988 26.2716   1
  -3  -2 -12 24.2906 22.2298  -2
   3   2 -13 24.2906 22.2298   1
  -1  -3 -13-9.81547 21.7666  -2
   1   3 -13-9.81547 21.7666   1
  -2  -3 -12 61.5256 29.6258  -2
   2   3 -13 61.5256 29.6258   1
  -3  -3 -12 14.8649 21.7726  -2
   3   3 -13 14.8649 21.7726   1
  -2  -4 -12 22.1966 28.2609  -2
   2   4 -13 22.1966 28.2609   1
  -3  -4 -12-5.95064 21.9416  -2
   3   4 -13-5.95064 21.9416   1
  -2  -5 -12 57.4981 29.4157  -2
   2   5 -13 57.4981 29.4157   1
  -3  -5 -12-13.9531 20.8746  -2
   3   5 -13-13.9531 20.8746   1
  -2  -6 -12 108.856 19.6091  -2
   2   6 -13 108.856 19.6091   1
  -3  -6 -12 10.2490 21.9305  -2
   3   6 -13 10.2490 21.9305   1
  -2  -7 -12 8.80010 19.9865  -2
   2   7 -13 8.80010 19.9865   1
  -3  -7 -12 13.2099 21.9846  -2
   3   7 -13 13.2099 21.9846   1
  -2  -8 -12 5.34966 27.9454  -2
   2   8 -13 5.34966 27.9454   1
  -3  -8 -12-2.21084 21.1136  -2
   3   8 -13-2.21084 21.1136   1
   1  14 -12 28.1286 18.5266  -2
  -1 -14 -12 28.1286 18.5266   1
   0  14 -12 14.3277 17.7562  -2
   0 -14 -12 14.3277 17.7562   1
   1  13 -12 38.9105 22.4491  -2
  -1 -13 -12 38.9105 22.4491   1
   0  13 -12 16.0415 18.2010  -2
   0 -13 -12 16.0415 18.2010   1
  -1  13 -12 55.6657 25.8353  -2
   1 -13 -12 55.6657 25.8353   1
   1  12 -12 49.7109 23.4031  -2
  -1 -12 -12 49.7109 23.4031   1
   0  12 -12 8.42555 16.3708  -2
   0 -12 -12 8.42555 16.3708   1
  -1  12 -12 128.329 27.5055  -2
   1 -12 -12 128.329 27.5055   1
  -2  12 -11 130.701 31.1426  -2
   2 -12 -12 130.701 31.1426   1
   1  11 -12 6.95856 22.1033  -2
  -1 -11 -12 6.95856 22.1033   1
   0  11 -12 9.33559 17.3637  -2
   0 -11 -12 9.33559 17.3637   1
  -1  11 -12 17.3572 27.6911  -2
   1 -11 -12 17.3572 27.6911   1
  -2  11 -11-49.0404 29.8692  -2
   2 -11 -12-49.0404 29.8692   1
   1  10 -12 20.4854 16.0207  -2
  -1 -10 -12 20.4854 16.0207   1
   0  10 -12 82.1129 17.2858  -2
   0 -10 -12 82.1129 17.2858   1
  -1  10 -12-24.6885 24.7986  -2
   1 -10 -12-24.6885 24.7986   1
  -2  10 -11 120.304 32.9088  -2
   2 -10 -12 120.304 32.9088   1
   1   9 -12 48.5794 18.3196  -2
  -1  -9 -12 48.5794 18.3196   1
   0   9 -12 15.4135 16.3845  -2
   0  -9 -12 15.4135 16.3845   1
  -1   9 -12 123.314 25.6132  -2
   1  -9 -12 123.314 25.6132   1
  -2   9 -11 14.4185 30.7862  -2
   2  -9 -12 14.4185 30.7862   1
  -3   9 -11 7.75956 25.0797  -2
   3  -9 -12 7.75956 25.0797   1
   0   8 -12 126.067 16.6404  -2
   0  -8 -12 126.067 16.6404   1
  -1   8 -12 39.7107 26.2805  -2
   1  -8 -12 39.7107 26.2805   1
  -2   8 -11 111.409 32.0440  -2
   2  -8 -12 111.409 32.0440   1
  -3   8 -11 90.1126 24.9223  -2
   3  -8 -12 90.1126 24.9223   1
   0   7 -12 26.2529 14.5491  -2
   0  -7 -12 26.2529 14.5491   1
  -1   7 -12 92.4334 23.1074  -2
   1  -7 -12 92.4334 23.1074   1
  -2   7 -11 6.63490 31.3260  -2
   2  -7 -12 6.63490 31.3260   1
  -3   7 -11 50.3959 23.5457  -2
   3  -7 -12 50.3959 23.5457   1
   0   6 -12 228.217 16.5132  -2
   0  -6 -12 228.217 16.5132   1
  -1   6 -12 13.0021 25.0076  -2
   1  -6 -12 13.0021 25.0076   1
  -2   6 -11 267.076 28.9364  -2
   2  -6 -12 267.076 28.9364   1
  -3   6 -11 3.03417 23.4192  -2
   3  -6 -12 3.03417 23.4192   1
   0   5 -12 160.355 15.6963  -2
   0  -5 -12 160.355 15.6963   1
  -1   5 -12 17.3140 26.8378  -2
   1  -5 -12 17.3140 26.8378   1
  -2   5 -11 27.5128 31.5805  -2
   2  -5 -12 27.5128 31.5805   1
  -3   5 -11 8.17064 23.2266  -2
   3  -5 -12 8.17064 23.2266   1
   0   4 -12 31.9233 13.5037  -2
   0  -4 -12 31.9233 13.5037   1
  -1   4 -12 152.299 27.4628  -2
   1  -4 -12 152.299 27.4628   1
  -2   4 -11 85.4639 27.2958  -2
   2  -4 -12 85.4639 27.2958   1
  -3   4 -11 125.796 26.4721  -2
   3  -4 -12 125.796 26.4721   1
   0   3 -12 23.0905 13.0220  -2
   0  -3 -12 23.0905 13.0220   1
  -1   3 -12 40.1495 25.3614  -2
   1  -3 -12 40.1495 25.3614   1
  -2   3 -11 49.1611 30.8378  -2
   2  -3 -12 49.1611 30.8378   1
  -3   3 -11 56.8542 24.3485  -2
   3  -3 -12 56.8542 24.3485   1
   0   2 -12 886.938 21.4870  -2
   0  -2 -12 886.938 21.4870   1
  -1   2 -12 138.400 25.9342  -2
   1  -2 -12 138.400 25.9342   1
  -2   2 -11 478.404 29.9188  -2
   2  -2 -12 478.404 29.9188   1
  -3   2 -11 43.7116 23.7709  -2
   3  -2 -12 43.7116 23.7709   1
   0   1 -12 8.57035 11.9327  -2
   0  -1 -12 8.57035 11.9327   1
  -1   1 -12 169.340 25.5705  -2
   1  -1 -12 169.340 25.5705   1
  -2   1 -11 176.024 30.6134  -2
   2  -1 -12 176.024 30.6134   1
  -3   1 -11-0.54474 21.6143  -2
   3  -1 -12-0.54474 21.6143   1
  -1   0 -12 969.224 31.1156  -2
   1   0 -12 969.224 31.1156   1
  -2   0 -11 713.193 38.6174  -2
   2   0 -12 713.193 38.6174   1
  -3   0 -11 10.4285 23.3030  -2
   3   0 -12 10.4285 23.3030   1
  -1  -1 -12 230.252 24.6980  -2
   1   1 -12 230.252 24.6980   1
  -2  -1 -11 131.845 31.0970  -2
   2   1 -12 131.845 31.0970   1
  -3  -1 -11 18.9908 23.5310  -2
   3   1 -12 18.9908 23.5310   1
  -1  -2 -12 134.606 22.5375  -2
   1   2 -12 134.606 22.5375   1
  -2  -2 -11 429.953 27.0805  -2
   2   2 -12 429.953 27.0805   1
  -3  -2 -11 32.4079 23.8627  -2
   3   2 -12 32.4079 23.8627   1
  -1  -3 -12 29.7935 21.5238  -2
   1   3 -12 29.7935 21.5238   1
  -2  -3 -11 28.8207 30.6844  -2
   2   3 -12 28.8207 30.6844   1
  -3  -3 -11 54.6943 23.1657  -2
   3   3 -12 54.6943 23.1657   1
  -1  -4 -12 165.974 22.4513  -2
   1   4 -12 165.974 22.4513   1
  -2  -4 -11 47.8964 22.6475  -2
   2   4 -12 47.8964 22.6475   1
  -3  -4 -11 130.806 24.6398  -2
   3   4 -12 130.806 24.6398   1
  -1  -5 -12 3.07311 20.3721  -2
   1   5 -12 3.07311 20.3721   1
  -2  -5 -11 39.8591 26.8452  -2
   2   5 -12 39.8591 26.8452   1
  -3  -5 -11-0.31482 22.5442  -2
   3   5 -12-0.31482 22.5442   1
  -1  -6 -12 7.69885 19.5464  -2
   1   6 -12 7.69885 19.5464   1
  -2  -6 -11 238.676 22.1240  -2
   2   6 -12 238.676 22.1240   1
  -3  -6 -11 10.1423 22.4830  -2
   3   6 -12 10.1423 22.4830   1
  -2  -7 -11 24.6036 21.7441  -2
   2   7 -12 24.6036 21.7441   1
  -3  -7 -11 68.7739 22.0385  -2
   3   7 -12 68.7739 22.0385   1
  -2  -8 -11 136.498 29.0126  -2
   2   8 -12 136.498 29.0126   1
  -3  -8 -11 104.604 22.4053  -2
   3   8 -12 104.604 22.4053   1
   1  15 -11 25.2076 24.0055  -2
  -1 -15 -11 25.2076 24.0055   1
   0  15 -11 11.9092 18.9808  -2
   0 -15 -11 11.9092 18.9808   1
   1  14 -11 9.63857 22.7808  -2
  -1 -14 -11 9.63857 22.7808   1
   0  14 -11 107.066 19.4325  -2
   0 -14 -11 107.066 19.4325   1
  -1  14 -11 74.6895 31.3915  -2
   1 -14 -11 74.6895 31.3915   1
   1  13 -11 3.41066 22.9965  -2
  -1 -13 -11 3.41066 22.9965   1
   0  13 -11 5.86840 16.1543  -2
   0 -13 -11 5.86840 16.1543   1
  -1  13 -11 25.0954 19.0239  -2
   1 -13 -11 25.0954 19.0239   1
  -2  13 -10 20.7479 32.0367  -2
   2 -13 -11 20.7479 32.0367   1
   1  12 -11 302.613 27.7438  -2
  -1 -12 -11 302.613 27.7438   1
   0  12 -11-0.90595 17.0629  -2
   0 -12 -11-0.90595 17.0629   1
  -1  12 -11 339.492 31.3092  -2
   1 -12 -11 339.492 31.3092   1
  -2  12 -10-8.51584 30.0865  -2
   2 -12 -11-8.51584 30.0865   1
   1  11 -11 20.5197 23.4415  -2
  -1 -11 -11 20.5197 23.4415   1
   0  11 -11-2.05710 16.5678  -2
   0 -11 -11-2.05710 16.5678   1
  -1  11 -11 39.5577 27.7118  -2
   1 -11 -11 39.5577 27.7118   1
  -2  11 -10 21.7071 28.0060  -2
   2 -11 -11 21.7071 28.0060   1
   1  10 -11 343.022 25.4362  -2
  -1 -10 -11 343.022 25.4362   1
   0  10 -11 30.7771 16.8586  -2
   0 -10 -11 30.7771 16.8586   1
  -1  10 -11 274.042 29.5369  -2
   1 -10 -11 274.042 29.5369   1
  -2  10 -10 113.039 33.0746  -2
   2 -10 -11 113.039 33.0746   1
  -3  10 -10 14.4913 21.0250  -2
   3 -10 -11 14.4913 21.0250   1
   1   9 -11 256.412 21.8739  -2
  -1  -9 -11 256.412 21.8739   1
   0   9 -11-13.2180 15.6499  -2
   0  -9 -11-13.2180 15.6499   1
  -1   9 -11 326.585 29.3159  -2
   1  -9 -11 326.585 29.3159   1
  -2   9 -10 117.327 27.3031  -2
   2  -9 -11 117.327 27.3031   1
  -3   9 -10-0.54313 23.1575  -2
   3  -9 -11-0.54313 23.1575   1
   1   8 -11 10.0982 16.9001  -2
  -1  -8 -11 10.0982 16.9001   1
   0   8 -11 37.2491 15.9919  -2
   0  -8 -11 37.2491 15.9919   1
  -1   8 -11 16.9828 24.4694  -2
   1  -8 -11 16.9828 24.4694   1
  -2   8 -10 17.6248 30.5750  -2
   2  -8 -11 17.6248 30.5750   1
  -3   8 -10 41.6985 23.8370  -2
   3  -8 -11 41.6985 23.8370   1
   1   7 -11 42.3422 15.6890  -2
  -1  -7 -11 42.3422 15.6890   1
   0   7 -11 3.41735 14.0577  -2
   0  -7 -11 3.41735 14.0577   1
  -1   7 -11 39.0996 25.4415  -2
   1  -7 -11 39.0996 25.4415   1
  -2   7 -10 30.9595 25.9641  -2
   2  -7 -11 30.9595 25.9641   1
  -3   7 -10 17.4239 22.0575  -2
   3  -7 -11 17.4239 22.0575   1
   1   6 -11 30.1121 14.8510  -2
  -1  -6 -11 30.1121 14.8510   1
   0   6 -11 221.053 16.2933  -2
   0  -6 -11 221.053 16.2933   1
  -1   6 -11 24.4378 25.0728  -2
   1  -6 -11 24.4378 25.0728   1
  -2   6 -10 60.9389 31.3089  -2
   2  -6 -11 60.9389 31.3089   1
  -3   6 -10 48.8378 25.3174  -2
   3  -6 -11 48.8378 25.3174   1
   0   5 -11 27.8896 13.1865  -2
   0  -5 -11 27.8896 13.1865   1
  -1   5 -11 235.180 28.0200  -2
   1  -5 -11 235.180 28.0200   1
  -2   5 -10 80.8730 28.4516  -2
   2  -5 -11 80.8730 28.4516   1
  -3   5 -10 40.4657 22.1440  -2
   3  -5 -11 40.4657 22.1440   1
   0   4 -11 24.2961 12.6650  -2
   0  -4 -11 24.2961 12.6650   1
  -1   4 -11 512.079 27.7918  -2
   1  -4 -11 512.079 27.7918   1
  -2   4 -10 38.9438 27.9665  -2
   2  -4 -11 38.9438 27.9665   1
  -3   4 -10 14.4968 22.0498  -2
   3  -4 -11 14.4968 22.0498   1
   0   3 -11 22.9123 12.7936  -2
   0  -3 -11 22.9123 12.7936   1
  -1   3 -11 3.03952 24.2915  -2
   1  -3 -11 3.03952 24.2915   1
  -2   3 -10 11.3911 25.6909  -2
   2  -3 -11 11.3911 25.6909   1
  -3   3 -10 18.3165 23.0404  -2
   3  -3 -11 18.3165 23.0404   1
   0   2 -11 0.68356 11.2921  -2
   0  -2 -11 0.68356 11.2921   1
  -1   2 -11 104.162 24.0282  -2
   1  -2 -11 104.162 24.0282   1
  -2   2 -10 222.676 32.0600  -2
   2  -2 -11 222.676 32.0600   1
  -3   2 -10 302.451 27.8893  -2
   3  -2 -11 302.451 27.8893   1
   0   1 -11 66.2708 11.6987  -2
   0  -1 -11 66.2708 11.6987   1
  -1   1 -11 232.395 25.6112  -2
   1  -1 -11 232.395 25.6112   1
  -2   1 -10 109.211 25.8557  -2
   2  -1 -11 109.211 25.8557   1
  -3   1 -10 26.7902 25.2990  -2
   3  -1 -11 26.7902 25.2990   1
   0   0 -11 3.51759 11.4854  -2
   0   0 -11 3.51759 11.4854   1
  -1   0 -11 13.5110 19.5480  -2
   1   0 -11 13.5110 19.5480   1
  -2   0 -10 14.7256 25.2353  -2
   2   0 -11 14.7256 25.2353   1
  -3   0 -10 9.89756 24.2570  -2
   3   0 -11 9.89756 24.2570   1
   0  -1 -11 78.8680 11.6654  -2
   0   1 -11 78.8680 11.6654   1
  -1  -1 -11 227.334 24.7599  -2
   1   1 -11 227.334 24.7599   1
  -2  -1 -10 46.1814 24.9001  -2
   2   1 -11 46.1814 24.9001   1
  -3  -1 -10 21.3839 24.3495  -2
   3   1 -11 21.3839 24.3495   1
  -1  -2 -11 91.2569 22.3118  -2
   1   2 -11 91.2569 22.3118   1
  -2  -2 -10 263.608 33.0252  -2
   2   2 -11 263.608 33.0252   1
  -3  -2 -10 274.512 27.3313  -2
   3   2 -11 274.512 27.3313   1
  -1  -3 -11-4.42084 21.6336  -2
   1   3 -11-4.42084 21.6336   1
  -2  -3 -10 7.15978 29.4160  -2
   2   3 -11 7.15978 29.4160   1
  -3  -3 -10 14.8666 22.1542  -2
   3   3 -11 14.8666 22.1542   1
  -1  -4 -11 459.159 23.3964  -2
   1   4 -11 459.159 23.3964   1
  -2  -4 -10 0.34855 30.5202  -2
   2   4 -11 0.34855 30.5202   1
  -3  -4 -10 11.2728 22.7649  -2
   3   4 -11 11.2728 22.7649   1
  -1  -5 -11 192.717 21.3146  -2
   1   5 -11 192.717 21.3146   1
  -2  -5 -10 74.8224 22.3693  -2
   2   5 -11 74.8224 22.3693   1
  -3  -5 -10 60.1991 22.2514  -2
   3   5 -11 60.1991 22.2514   1
  -1  -6 -11 36.6125 19.9900  -2
   1   6 -11 36.6125 19.9900   1
  -2  -6 -10 60.7093 22.1355  -2
   2   6 -11 60.7093 22.1355   1
  -3  -6 -10 23.5050 20.4924  -2
   3   6 -11 23.5050 20.4924   1
  -2  -7 -10 5.76621 27.0875  -2
   2   7 -11 5.76621 27.0875   1
  -3  -7 -10 26.4326 20.2731  -2
   3   7 -11 26.4326 20.2731   1
  -3  -8 -10 53.8163 22.9353  -2
   3   8 -11 53.8163 22.9353   1
   1  15 -10 31.5842 23.8860  -2
  -1 -15 -10 31.5842 23.8860   1
   0  15 -10-11.6984 18.2954  -2
   0 -15 -10-11.6984 18.2954   1
   1  14 -10 31.8489 18.9699  -2
  -1 -14 -10 31.8489 18.9699   1
   0  14 -10 3.73427 18.5075  -2
   0 -14 -10 3.73427 18.5075   1
  -1  14 -10 77.8369 28.3968  -2
   1 -14 -10 77.8369 28.3968   1
   1  13 -10 107.668 23.9500  -2
  -1 -13 -10 107.668 23.9500   1
   0  13 -10 7.99853 18.7990  -2
   0 -13 -10 7.99853 18.7990   1
  -1  13 -10 82.6678 27.2490  -2
   1 -13 -10 82.6678 27.2490   1
  -2  13  -9 24.1646 28.8780  -2
   2 -13 -10 24.1646 28.8780   1
   1  12 -10 133.687 21.5229  -2
  -1 -12 -10 133.687 21.5229   1
   0  12 -10 112.454 18.6714  -2
   0 -12 -10 112.454 18.6714   1
  -1  12 -10 177.460 29.8275  -2
   1 -12 -10 177.460 29.8275   1
  -2  12  -9 1.82709 29.8625  -2
   2 -12 -10 1.82709 29.8625   1
   1  11 -10-3.20517 29.5120  -2
  -1 -11 -10-3.20517 29.5120   1
   0  11 -10 147.986 19.0882  -2
   0 -11 -10 147.986 19.0882   1
  -1  11 -10 32.6878 27.6316  -2
   1 -11 -10 32.6878 27.6316   1
  -2  11  -9 1.65192 31.2004  -2
   2 -11 -10 1.65192 31.2004   1
   1  10 -10 87.4666 21.9603  -2
  -1 -10 -10 87.4666 21.9603   1
   0  10 -10 144.204 17.2121  -2
   0 -10 -10 144.204 17.2121   1
  -1  10 -10 94.4636 27.3735  -2
   1 -10 -10 94.4636 27.3735   1
  -2  10  -9 61.8423 25.1549  -2
   2 -10 -10 61.8423 25.1549   1
  -3  10  -9 33.4605 25.0021  -2
   3 -10 -10 33.4605 25.0021   1
   1   9 -10 8.51973 19.4713  -2
  -1  -9 -10 8.51973 19.4713   1
   0   9 -10-2.49662 15.5692  -2
   0  -9 -10-2.49662 15.5692   1
  -1   9 -10 30.5495 25.2379  -2
   1  -9 -10 30.5495 25.2379   1
  -2   9  -9 15.4305 29.5770  -2
   2  -9 -10 15.4305 29.5770   1
  -3   9  -9 9.11825 20.8908  -2
   3  -9 -10 9.11825 20.8908   1
   1   8 -10 39.1789 17.5058  -2
  -1  -8 -10 39.1789 17.5058   1
   0   8 -10 299.683 18.3928  -2
   0  -8 -10 299.683 18.3928   1
  -1   8 -10 39.0095 23.8215  -2
   1  -8 -10 39.0095 23.8215   1
  -2   8  -9 234.490 31.9498  -2
   2  -8 -10 234.490 31.9498   1
  -3   8  -9 21.1973 21.4064  -2
   3  -8 -10 21.1973 21.4064   1
   1   7 -10 28.2885 16.1317  -2
  -1  -7 -10 28.2885 16.1317   1
   0   7 -10 73.5667 14.8254  -2
   0  -7 -10 73.5667 14.8254   1
  -1   7 -10 21.8344 24.4409  -2
   1  -7 -10 21.8344 24.4409   1
  -2   7  -9 32.4312 30.3572  -2
   2  -7 -10 32.4312 30.3572   1
  -3   7  -9-0.05458 21.3977  -2
   3  -7 -10-0.05458 21.3977   1
   1   6 -10 208.216 16.4292  -2
  -1  -6 -10 208.216 16.4292   1
   0   6 -10 99.5418 13.8902  -2
   0  -6 -10 99.5418 13.8902   1
  -1   6 -10 148.664 25.1878  -2
   1  -6 -10 148.664 25.1878   1
  -2   6  -9 95.3349 25.5314  -2
   2  -6 -10 95.3349 25.5314   1
  -3   6  -9 124.393 26.5766  -2
   3  -6 -10 124.393 26.5766   1
  -1  -5 -10-5.10899 9.52359   1
   0   5 -10 30.0779 12.6461  -2
   0  -5 -10 30.0779 12.6461   1
  -1   5 -10 31.1586 21.7507  -2
   1  -5 -10 31.1586 21.7507   1
  -2   5  -9-7.04471 32.7482  -2
   2  -5 -10-7.04471 32.7482   1
  -3   5  -9 18.9650 22.0195  -2
   3  -5 -10 18.9650 22.0195   1
  -1  -4 -10 134.408 9.95615   1
   0   4 -10 173.657 14.3705  -2
   0  -4 -10 173.657 14.3705   1
  -1   4 -10 348.381 27.3913  -2
   1  -4 -10 348.381 27.3913   1
  -2   4  -9 29.1979 27.2145  -2
   2  -4 -10 29.1979 27.2145   1
  -3   4  -9 92.4587 23.4266  -2
   3  -4 -10 92.4587 23.4266   1
  -4   4  -9 69.7177 34.2422  -2
   4  -4 -10 69.7177 34.2422   1
   0   3 -10 218.878 13.7900  -2
   0  -3 -10 218.878 13.7900   1
  -1   3 -10 328.210 26.3215  -2
   1  -3 -10 328.210 26.3215   1
  -2   3  -9 6.67019 25.3738  -2
   2  -3 -10 6.67019 25.3738   1
  -3   3  -9 58.5081 23.7328  -2
   3  -3 -10 58.5081 23.7328   1
  -4   3  -9 16.9099 31.7974  -2
   4  -3 -10 16.9099 31.7974   1
   0   2 -10 16.3972 11.1337  -2
   0  -2 -10 16.3972 11.1337   1
  -1   2 -10 146.007 24.6537  -2
   1  -2 -10 146.007 24.6537   1
  -2   2  -9 167.040 30.7912  -2
   2  -2 -10 167.040 30.7912   1
  -3   2  -9 345.145 28.9381  -2
   3  -2 -10 345.145 28.9381   1
  -4   2  -9 44.3268 37.1497  -2
   4  -2 -10 44.3268 37.1497   1
   0   1 -10 108.107 11.6978  -2
   0  -1 -10 108.107 11.6978   1
  -1   1 -10 249.107 25.1553  -2
   1  -1 -10 249.107 25.1553   1
  -2   1  -9 232.282 23.9984  -2
   2  -1 -10 232.282 23.9984   1
  -3   1  -9 79.9329 23.7895  -2
   3  -1 -10 79.9329 23.7895   1
  -4   1  -9 27.3795 34.5308  -2
   4  -1 -10 27.3795 34.5308   1
   0   0 -10 20.4703 10.7766  -2
   0   0 -10 20.4703 10.7766   1
  -1   0 -10 499.672 26.1076  -2
   1   0 -10 499.672 26.1076   1
  -2   0  -9 692.011 36.8923  -2
   2   0 -10 692.011 36.8923   1
  -3   0  -9 148.068 26.7663  -2
   3   0 -10 148.068 26.7663   1
  -4   0  -9-16.0774 36.2955  -2
   4   0 -10-16.0774 36.2955   1
   0  -1 -10 102.958 10.8394  -2
   0   1 -10 102.958 10.8394   1
  -1  -1 -10 269.129 24.1443  -2
   1   1 -10 269.129 24.1443   1
  -2  -1  -9 217.995 30.6055  -2
   2   1 -10 217.995 30.6055   1
  -3  -1  -9 52.5743 24.3503  -2
   3   1 -10 52.5743 24.3503   1
  -4  -1  -9 50.2971 34.5113  -2
   4   1 -10 50.2971 34.5113   1
   0  -2 -10 9.62432 10.3614  -2
   0   2 -10 9.62432 10.3614   1
  -1  -2 -10 158.408 22.9421  -2
   1   2 -10 158.408 22.9421   1
  -2  -2  -9 156.267 30.1479  -2
   2   2 -10 156.267 30.1479   1
  -3  -2  -9 350.043 27.1467  -2
   3   2 -10 350.043 27.1467   1
  -4  -2  -9 15.0372 37.3237  -2
   4   2 -10 15.0372 37.3237   1
   0  -3 -10 214.261 11.7143  -2
   0   3 -10 214.261 11.7143   1
  -1  -3 -10 283.299 23.8301  -2
   1   3 -10 283.299 23.8301   1
  -2  -3  -9-4.07537 35.5568  -2
   2   3 -10-4.07537 35.5568   1
  -3  -3  -9 2.43366 23.0468  -2
   3   3 -10 2.43366 23.0468   1
  -4  -3  -9 45.6026 34.3522  -2
   4   3 -10 45.6026 34.3522   1
  -1  -4 -10 347.001 23.1492  -2
   1   4 -10 347.001 23.1492   1
  -2  -4  -9 23.3050 20.1746  -2
   2   4 -10 23.3050 20.1746   1
  -3  -4  -9 82.6579 22.7867  -2
   3   4 -10 82.6579 22.7867   1
  -1  -5 -10 54.4148 20.1393  -2
   1   5 -10 54.4148 20.1393   1
  -2  -5  -9 22.3361 25.9720  -2
   2   5 -10 22.3361 25.9720   1
  -3  -5  -9 3.64316 21.6887  -2
   3   5 -10 3.64316 21.6887   1
  -1  -6 -10 118.485 20.1341  -2
   1   6 -10 118.485 20.1341   1
  -2  -6  -9 90.5723 22.6980  -2
   2   6 -10 90.5723 22.6980   1
  -3  -6  -9 105.812 23.2932  -2
   3   6 -10 105.812 23.2932   1
  -2  -7  -9 48.6960 25.3091  -2
   2   7 -10 48.6960 25.3091   1
  -3  -7  -9 10.4761 20.0830  -2
   3   7 -10 10.4761 20.0830   1
  -3  -8  -9 27.4112 19.5945  -2
   3   8 -10 27.4112 19.5945   1
   1  15  -9 26.8571 22.3686  -2
  -1 -15  -9 26.8571 22.3686   1
   0  15  -9 6.02121 17.7771  -2
   0 -15  -9 6.02121 17.7771   1
  -1  15  -9-6.09090 35.8492  -2
   1 -15  -9-6.09090 35.8492   1
   1  14  -9 7.13426 25.3779  -2
  -1 -14  -9 7.13426 25.3779   1
   0  14  -9 51.4131 19.6533  -2
   0 -14  -9 51.4131 19.6533   1
  -1  14  -9 10.8608 27.3580  -2
   1 -14  -9 10.8608 27.3580   1
  -2  14  -8 11.1090 32.2490  -2
   2 -14  -9 11.1090 32.2490   1
   0  13  -9 68.2622 18.8712  -2
   0 -13  -9 68.2622 18.8712   1
  -1  13  -9 13.2564 27.7904  -2
   1 -13  -9 13.2564 27.7904   1
  -2  13  -8 36.4674 27.4408  -2
   2 -13  -9 36.4674 27.4408   1
   0  12  -9 71.2955 18.9214  -2
   0 -12  -9 71.2955 18.9214   1
  -1  12  -9-4.21914 27.0639  -2
   1 -12  -9-4.21914 27.0639   1
  -2  12  -8 17.6484 27.9285  -2
   2 -12  -9 17.6484 27.9285   1
   0  11  -9 2189.92 37.1294  -2
   0 -11  -9 2189.92 37.1294   1
  -1  11  -9 524.477 29.2086  -2
   1 -11  -9 524.477 29.2086   1
  -2  11  -8 19.1955 22.6527  -2
   2 -11  -9 19.1955 22.6527   1
  -3  11  -8 13.8695 23.1919  -2
   3 -11  -9 13.8695 23.1919   1
   0  10  -9 354.251 20.1217  -2
   0 -10  -9 354.251 20.1217   1
  -1  10  -9 35.4046 26.2892  -2
   1 -10  -9 35.4046 26.2892   1
  -2  10  -8 16.1772 25.4371  -2
   2 -10  -9 16.1772 25.4371   1
  -3  10  -8 58.1108 24.7226  -2
   3 -10  -9 58.1108 24.7226   1
   0   9  -9 85.5635 16.1491  -2
   0  -9  -9 85.5635 16.1491   1
  -1   9  -9 367.701 28.2523  -2
   1  -9  -9 367.701 28.2523   1
  -2   9  -8 163.786 28.5000  -2
   2  -9  -9 163.786 28.5000   1
  -3   9  -8 15.3973 21.0818  -2
   3  -9  -9 15.3973 21.0818   1
   0   8  -9 143.249 15.2877  -2
   0  -8  -9 143.249 15.2877   1
  -1   8  -9 14.2377 23.4920  -2
   1  -8  -9 14.2377 23.4920   1
  -2   8  -8 12.4243 25.7830  -2
   2  -8  -9 12.4243 25.7830   1
  -3   8  -8 42.3547 20.3872  -2
   3  -8  -9 42.3547 20.3872   1
   0   7  -9 6.37615 13.8266  -2
   0  -7  -9 6.37615 13.8266   1
  -1   7  -9 84.5039 25.1479  -2
   1  -7  -9 84.5039 25.1479   1
  -2   7  -8 68.6769 27.6173  -2
   2  -7  -9 68.6769 27.6173   1
  -3   7  -8-1.03332 21.7349  -2
   3  -7  -9-1.03332 21.7349   1
  -1  -6  -9 57.6528 11.0502   1
   0   6  -9 11.7305 12.7651  -2
   0  -6  -9 11.7305 12.7651   1
  -1   6  -9 25.0518 24.0952  -2
   1  -6  -9 25.0518 24.0952   1
  -2   6  -8 16.5490 28.2636  -2
   2  -6  -9 16.5490 28.2636   1
  -3   6  -8 6.36880 22.8243  -2
   3  -6  -9 6.36880 22.8243   1
  -4   6  -8 98.9473 34.6518  -2
   4  -6  -9 98.9473 34.6518   1
  -1  -5  -9 393.375 13.9506   1
   0   5  -9 735.696 19.3306  -2
   0  -5  -9 735.696 19.3306   1
  -1   5  -9 333.338 26.2572  -2
   1  -5  -9 333.338 26.2572   1
  -2   5  -8 88.6740 23.5080  -2
   2  -5  -9 88.6740 23.5080   1
  -3   5  -8 102.181 25.3360  -2
   3  -5  -9 102.181 25.3360   1
  -4   5  -8 53.9660 34.0350  -2
   4  -5  -9 53.9660 34.0350   1
  -1  -4  -9 7.91671 8.36289   1
   0   4  -9 1086.48 20.6565  -2
   0  -4  -9 1086.48 20.6565   1
  -1   4  -9-1.41851 23.7837  -2
   1  -4  -9-1.41851 23.7837   1
  -2   4  -8 90.8081 27.8458  -2
   2  -4  -9 90.8081 27.8458   1
  -3   4  -8 28.3063 22.9134  -2
   3  -4  -9 28.3063 22.9134   1
  -4   4  -8 0.48588 33.4511  -2
   4  -4  -9 0.48588 33.4511   1
  -1  -3  -9 1079.26 15.9693   1
   0   3  -9 2208.04 26.2691  -2
   0  -3  -9 2208.04 26.2691   1
  -1   3  -9 848.080 29.5324  -2
   1  -3  -9 848.080 29.5324   1
  -2   3  -8 76.6388 27.2289  -2
   2  -3  -9 76.6388 27.2289   1
  -3   3  -8 251.930 26.0203  -2
   3  -3  -9 251.930 26.0203   1
  -4   3  -8 137.882 31.7859  -2
   4  -3  -9 137.882 31.7859   1
   1   2  -9 16.9795 9.50004  -2
  -1  -2  -9 16.9795 9.50004   1
   0   2  -9 273.241 13.6516  -2
   0  -2  -9 273.241 13.6516   1
  -1   2  -9 13.9062 21.9258  -2
   1  -2  -9 13.9062 21.9258   1
  -2   2  -8 37.3024 25.5381  -2
   2  -2  -9 37.3024 25.5381   1
  -3   2  -8 44.7273 21.2689  -2
   3  -2  -9 44.7273 21.2689   1
  -4   2  -8-5.66098 31.9961  -2
   4  -2  -9-5.66098 31.9961   1
   0   1  -9 484.824 14.9522  -2
   0  -1  -9 484.824 14.9522   1
  -1   1  -9 330.112 24.8225  -2
   1  -1  -9 330.112 24.8225   1
  -2   1  -8 230.603 26.1523  -2
   2  -1  -9 230.603 26.1523   1
  -3   1  -8 118.971 23.8122  -2
   3  -1  -9 118.971 23.8122   1
  -4   1  -8 20.8393 31.2359  -2
   4  -1  -9 20.8393 31.2359   1
   0   0  -9 11.0469 9.93414  -2
   0   0  -9 11.0469 9.93414   1
  -1   0  -9 21.1434 22.3725  -2
   1   0  -9 21.1434 22.3725   1
  -2   0  -8 65.0124 24.5480  -2
   2   0  -9 65.0124 24.5480   1
  -3   0  -8 7.15442 22.4100  -2
   3   0  -9 7.15442 22.4100   1
  -4   0  -8-54.2041 33.8226  -2
   4   0  -9-54.2041 33.8226   1
   0  -1  -9 488.505 13.7460  -2
   0   1  -9 488.505 13.7460   1
  -1  -1  -9 350.333 24.7453  -2
   1   1  -9 350.333 24.7453   1
  -2  -1  -8 209.688 24.4203  -2
   2   1  -9 209.688 24.4203   1
  -3  -1  -8 109.744 23.3039  -2
   3   1  -9 109.744 23.3039   1
  -4  -1  -8 62.3260 37.5585  -2
   4   1  -9 62.3260 37.5585   1
   0  -2  -9 280.311 11.4432  -2
   0   2  -9 280.311 11.4432   1
  -1  -2  -9-1.74337 21.6361  -2
   1   2  -9-1.74337 21.6361   1
  -2  -2  -8 26.4719 24.8622  -2
   2   2  -9 26.4719 24.8622   1
  -3  -2  -8 62.9887 23.8648  -2
   3   2  -9 62.9887 23.8648   1
  -4  -2  -8 62.2109 32.7843  -2
   4   2  -9 62.2109 32.7843   1
   0  -3  -9 2130.18 22.7197  -2
   0   3  -9 2130.18 22.7197   1
  -1  -3  -9 764.769 24.6103  -2
   1   3  -9 764.769 24.6103   1
  -2  -3  -8 55.2857 22.8807  -2
   2   3  -9 55.2857 22.8807   1
  -3  -3  -8 222.539 25.2863  -2
   3   3  -9 222.539 25.2863   1
  -4  -3  -8 157.830 37.5844  -2
   4   3  -9 157.830 37.5844   1
   0  -4  -9 1075.39 16.9167  -2
   0   4  -9 1075.39 16.9167   1
  -1  -4  -9 11.2299 20.2683  -2
   1   4  -9 11.2299 20.2683   1
  -2  -4  -8 98.1287 24.9182  -2
   2   4  -9 98.1287 24.9182   1
  -3  -4  -8 14.7838 22.1957  -2
   3   4  -9 14.7838 22.1957   1
  -4  -4  -8 22.5922 32.2348  -2
   4   4  -9 22.5922 32.2348   1
  -1  -5  -9 306.353 21.9898  -2
   1   5  -9 306.353 21.9898   1
  -2  -5  -8 61.9879 27.1384  -2
   2   5  -9 61.9879 27.1384   1
  -3  -5  -8 132.173 21.8010  -2
   3   5  -9 132.173 21.8010   1
  -4  -5  -8 36.3101 32.6810  -2
   4   5  -9 36.3101 32.6810   1
  -1  -6  -9 31.8206 20.5172  -2
   1   6  -9 31.8206 20.5172   1
  -2  -6  -8 0.07643 27.5711  -2
   2   6  -9 0.07643 27.5711   1
  -3  -6  -8-10.7333 21.4248  -2
   3   6  -9-10.7333 21.4248   1
  -2  -7  -8 58.7248 21.3079  -2
   2   7  -9 58.7248 21.3079   1
  -3  -7  -8 6.48685 18.8029  -2
   3   7  -9 6.48685 18.8029   1
   0  16  -8 3.57745 17.0796  -2
   0 -16  -8 3.57745 17.0796   1
   0  15  -8-6.40181 17.6314  -2
   0 -15  -8-6.40181 17.6314   1
  -1  15  -8 40.0652 26.8933  -2
   1 -15  -8 40.0652 26.8933   1
   0  14  -8 101.150 20.9094  -2
   0 -14  -8 101.150 20.9094   1
  -1  14  -8 22.3380 27.4015  -2
   1 -14  -8 22.3380 27.4015   1
  -2  14  -7 34.1115 27.1697  -2
   2 -14  -8 34.1115 27.1697   1
   0  13  -8 3.37976 16.7449  -2
   0 -13  -8 3.37976 16.7449   1
  -1  13  -8 51.2481 27.4165  -2
   1 -13  -8 51.2481 27.4165   1
  -2  13  -7-28.7738 27.4368  -2
   2 -13  -8-28.7738 27.4368   1
   0  12  -8 8.57496 16.3123  -2
   0 -12  -8 8.57496 16.3123   1
  -1  12  -8 5.48786 26.4528  -2
   1 -12  -8 5.48786 26.4528   1
  -2  12  -7-1.57921 29.3427  -2
   2 -12  -8-1.57921 29.3427   1
  -3  12  -7 32.8659 22.1997  -2
   3 -12  -8 32.8659 22.1997   1
   0  11  -8 31.2649 16.2659  -2
   0 -11  -8 31.2649 16.2659   1
  -1  11  -8 384.569 29.5695  -2
   1 -11  -8 384.569 29.5695   1
  -2  11  -7 33.8393 25.5067  -2
   2 -11  -8 33.8393 25.5067   1
  -3  11  -7-6.03587 21.4619  -2
   3 -11  -8-6.03587 21.4619   1
   0  10  -8 207.609 18.4243  -2
   0 -10  -8 207.609 18.4243   1
  -1  10  -8 170.757 25.9356  -2
   1 -10  -8 170.757 25.9356   1
  -2  10  -7 39.9578 23.7447  -2
   2 -10  -8 39.9578 23.7447   1
  -3  10  -7 23.0868 22.8587  -2
   3 -10  -8 23.0868 22.8587   1
   0   9  -8 6.17494 14.8504  -2
   0  -9  -8 6.17494 14.8504   1
  -1   9  -8 1217.90 33.5659  -2
   1  -9  -8 1217.90 33.5659   1
  -2   9  -7 160.611 25.5069  -2
   2  -9  -8 160.611 25.5069   1
  -3   9  -7 53.3161 21.6495  -2
   3  -9  -8 53.3161 21.6495   1
   0   8  -8 100.464 14.5619  -2
   0  -8  -8 100.464 14.5619   1
  -1   8  -8 157.830 23.9915  -2
   1  -8  -8 157.830 23.9915   1
  -2   8  -7 28.4649 22.6935  -2
   2  -8  -8 28.4649 22.6935   1
  -3   8  -7 17.6252 19.2788  -2
   3  -8  -8 17.6252 19.2788   1
   0   7  -8 28.9294 12.8513  -2
   0  -7  -8 28.9294 12.8513   1
  -1   7  -8 70.2858 24.2480  -2
   1  -7  -8 70.2858 24.2480   1
  -2   7  -7 3.74950 28.0672  -2
   2  -7  -8 3.74950 28.0672   1
  -3   7  -7 70.4048 22.9850  -2
   3  -7  -8 70.4048 22.9850   1
  -4   7  -7-4.91483 33.2633  -2
   4  -7  -8-4.91483 33.2633   1
   0   6  -8 35.2764 12.7085  -2
   0  -6  -8 35.2764 12.7085   1
  -1   6  -8 53.6147 23.0235  -2
   1  -6  -8 53.6147 23.0235   1
  -2   6  -7 73.3751 21.3036  -2
   2  -6  -8 73.3751 21.3036   1
  -3   6  -7 6.82978 20.2062  -2
   3  -6  -8 6.82978 20.2062   1
  -4   6  -7 31.2931 30.0790  -2
   4  -6  -8 31.2931 30.0790   1
   0   5  -8 182.549 13.9187  -2
   0  -5  -8 182.549 13.9187   1
  -1   5  -8 113.791 22.8206  -2
   1  -5  -8 113.791 22.8206   1
  -2   5  -7 51.9828 25.4810  -2
   2  -5  -8 51.9828 25.4810   1
  -3   5  -7 50.2947 22.0711  -2
   3  -5  -8 50.2947 22.0711   1
  -4   5  -7 158.333 33.7419  -2
   4  -5  -8 158.333 33.7419   1
   0   4  -8 557.158 16.6683  -2
   0  -4  -8 557.158 16.6683   1
  -1   4  -8 98.0530 23.3454  -2
   1  -4  -8 98.0530 23.3454   1
  -2   4  -7 129.122 25.6749  -2
   2  -4  -8 129.122 25.6749   1
  -3   4  -7 19.2696 22.6575  -2
   3  -4  -8 19.2696 22.6575   1
  -4   4  -7 28.3509 32.8810  -2
   4  -4  -8 28.3509 32.8810   1
  -1  -3  -8 277.709 9.99162   1
   0   3  -8 122.647 11.8855  -2
   0  -3  -8 122.647 11.8855   1
  -1   3  -8 1098.40 29.6533  -2
   1  -3  -8 1098.40 29.6533   1
  -2   3  -7 42.2573 25.3173  -2
   2  -3  -8 42.2573 25.3173   1
  -3   3  -7 105.291 22.4470  -2
   3  -3  -8 105.291 22.4470   1
  -4   3  -7 242.654 32.5697  -2
   4  -3  -8 242.654 32.5697   1
  -1  -2  -8 3.60788 6.64804   1
   0   2  -8 28.8893 10.7731  -2
   0  -2  -8 28.8893 10.7731   1
  -1   2  -8 190.927 21.4445  -2
   1  -2  -8 190.927 21.4445   1
  -2   2  -7 24.9976 24.0163  -2
   2  -2  -8 24.9976 24.0163   1
  -3   2  -7 135.592 23.8116  -2
   3  -2  -8 135.592 23.8116   1
  -4   2  -7 18.4750 33.4719  -2
   4  -2  -8 18.4750 33.4719   1
  -1  -1  -8 20.7214 5.41037   1
   0   1  -8 198.242 11.6229  -2
   0  -1  -8 198.242 11.6229   1
  -1   1  -8 62.1422 22.8308  -2
   1  -1  -8 62.1422 22.8308   1
  -2   1  -7 156.827 27.4823  -2
   2  -1  -8 156.827 27.4823   1
  -3   1  -7 317.385 27.5650  -2
   3  -1  -8 317.385 27.5650   1
  -4   1  -7 49.3998 34.2129  -2
   4  -1  -8 49.3998 34.2129   1
   0   0  -8 237.184 11.5157  -2
   0   0  -8 237.184 11.5157   1
  -1   0  -8 284.570 22.0527  -2
   1   0  -8 284.570 22.0527   1
  -2   0  -7 351.617 31.0313  -2
   2   0  -8 351.617 31.0313   1
  -3   0  -7 36.3442 22.0263  -2
   3   0  -8 36.3442 22.0263   1
  -4   0  -7-1.82052 36.1555  -2
   4   0  -8-1.82052 36.1555   1
   0  -1  -8 189.096 11.2527  -2
   0   1  -8 189.096 11.2527   1
  -1  -1  -8 63.6473 22.2930  -2
   1   1  -8 63.6473 22.2930   1
  -2  -1  -7 132.410 25.9252  -2
   2   1  -8 132.410 25.9252   1
  -3  -1  -7 327.536 27.9484  -2
   3   1  -8 327.536 27.9484   1
  -4  -1  -7 18.6463 32.4741  -2
   4   1  -8 18.6463 32.4741   1
   0  -2  -8 25.3966 9.69714  -2
   0   2  -8 25.3966 9.69714   1
  -1  -2  -8 204.221 23.0042  -2
   1   2  -8 204.221 23.0042   1
  -2  -2  -7 4.82026 28.5076  -2
   2   2  -8 4.82026 28.5076   1
  -3  -2  -7 144.969 23.3737  -2
   3   2  -8 144.969 23.3737   1
  -4  -2  -7 26.3085 35.4435  -2
   4   2  -8 26.3085 35.4435   1
   0  -3  -8 105.054 9.78704  -2
   0   3  -8 105.054 9.78704   1
  -1  -3  -8 1129.86 28.8415  -2
   1   3  -8 1129.86 28.8415   1
  -2  -3  -7 26.0495 24.1259  -2
   2   3  -8 26.0495 24.1259   1
  -3  -3  -7 63.4128 20.8719  -2
   3   3  -8 63.4128 20.8719   1
  -4  -3  -7 252.032 35.0864  -2
   4   3  -8 252.032 35.0864   1
   0  -4  -8 536.920 13.1327  -2
   0   4  -8 536.920 13.1327   1
  -1  -4  -8 42.8496 18.0391  -2
   1   4  -8 42.8496 18.0391   1
  -2  -4  -7 106.054 22.5016  -2
   2   4  -8 106.054 22.5016   1
  -3  -4  -7-1.41893 21.8867  -2
   3   4  -8-1.41893 21.8867   1
  -4  -4  -7 49.6545 33.0210  -2
   4   4  -8 49.6545 33.0210   1
  -1  -5  -8 118.102 20.3457  -2
   1   5  -8 118.102 20.3457   1
  -2  -5  -7 70.3044 23.4176  -2
   2   5  -8 70.3044 23.4176   1
  -3  -5  -7 54.0262 20.5125  -2
   3   5  -8 54.0262 20.5125   1
  -4  -5  -7 143.206 32.7846  -2
   4   5  -8 143.206 32.7846   1
  -1  -6  -8 43.4602 19.7689  -2
   1   6  -8 43.4602 19.7689   1
  -2  -6  -7 77.3392 25.7864  -2
   2   6  -8 77.3392 25.7864   1
  -3  -6  -7 3.21426 20.9532  -2
   3   6  -8 3.21426 20.9532   1
  -4  -6  -7-3.62952 33.8478  -2
   4   6  -8-3.62952 33.8478   1
  -2  -7  -7 23.8415 24.5456  -2
   2   7  -8 23.8415 24.5456   1
  -3  -7  -7 91.4795 21.2806  -2
   3   7  -8 91.4795 21.2806   1
   0  16  -7 4.51386 19.8511  -2
   0 -16  -7 4.51386 19.8511   1
  -1  16  -7 24.3656 26.8512  -2
   1 -16  -7 24.3656 26.8512   1
   0  15  -7 10.0349 19.5006  -2
   0 -15  -7 10.0349 19.5006   1
  -1  15  -7 35.2252 26.0407  -2
   1 -15  -7 35.2252 26.0407   1
  -2  15  -6 18.2916 26.9858  -2
   2 -15  -7 18.2916 26.9858   1
   0  14  -7 112.293 21.3116  -2
   0 -14  -7 112.293 21.3116   1
  -1  14  -7 23.2546 23.3815  -2
   1 -14  -7 23.2546 23.3815   1
  -2  14  -6-25.0459 28.1584  -2
   2 -14  -7-25.0459 28.1584   1
   0  13  -7 279.179 21.3529  -2
   0 -13  -7 279.179 21.3529   1
  -1  13  -7 0.85352 25.7951  -2
   1 -13  -7 0.85352 25.7951   1
  -2  13  -6 26.9743 26.7821  -2
   2 -13  -7 26.9743 26.7821   1
  -3  13  -6 19.5824 19.0561  -2
   3 -13  -7 19.5824 19.0561   1
   0  12  -7 536.853 24.2988  -2
   0 -12  -7 536.853 24.2988   1
  -1  12  -7 176.182 26.8007  -2
   1 -12  -7 176.182 26.8007   1
  -2  12  -6 26.2650 22.6815  -2
   2 -12  -7 26.2650 22.6815   1
  -3  12  -6 20.9038 21.9393  -2
   3 -12  -7 20.9038 21.9393   1
   0  11  -7 1636.86 32.8727  -2
   0 -11  -7 1636.86 32.8727   1
  -1  11  -7 785.878 33.0571  -2
   1 -11  -7 785.878 33.0571   1
  -2  11  -6 27.6589 26.0800  -2
   2 -11  -7 27.6589 26.0800   1
  -3  11  -6 29.9009 21.3034  -2
   3 -11  -7 29.9009 21.3034   1
   0  10  -7 1327.41 28.4387  -2
   0 -10  -7 1327.41 28.4387   1
  -1  10  -7 231.386 25.6342  -2
   1 -10  -7 231.386 25.6342   1
  -2  10  -6 79.4495 23.6557  -2
   2 -10  -7 79.4495 23.6557   1
  -3  10  -6 53.1543 19.8112  -2
   3 -10  -7 53.1543 19.8112   1
   0   9  -7 41.8469 15.2437  -2
   0  -9  -7 41.8469 15.2437   1
  -1   9  -7 359.282 26.5551  -2
   1  -9  -7 359.282 26.5551   1
  -2   9  -6-11.1461 25.6083  -2
   2  -9  -7-11.1461 25.6083   1
  -3   9  -6 1.34322 20.8724  -2
   3  -9  -7 1.34322 20.8724   1
   0   8  -7 24.9069 14.0320  -2
   0  -8  -7 24.9069 14.0320   1
  -1   8  -7 53.4402 23.2696  -2
   1  -8  -7 53.4402 23.2696   1
  -2   8  -6 147.162 24.7715  -2
   2  -8  -7 147.162 24.7715   1
  -3   8  -6 35.4188 21.6777  -2
   3  -8  -7 35.4188 21.6777   1
  -4   8  -6-25.1441 29.2356  -2
   4  -8  -7-25.1441 29.2356   1
   0   7  -7 61.1015 13.3533  -2
   0  -7  -7 61.1015 13.3533   1
  -1   7  -7 71.4919 23.6678  -2
   1  -7  -7 71.4919 23.6678   1
  -2   7  -6 21.9501 25.9950  -2
   2  -7  -7 21.9501 25.9950   1
  -3   7  -6 50.1792 20.9844  -2
   3  -7  -7 50.1792 20.9844   1
  -4   7  -6 84.2613 30.4817  -2
   4  -7  -7 84.2613 30.4817   1
   0   6  -7-2.04980 11.9531  -2
   0  -6  -7-2.04980 11.9531   1
  -1   6  -7 108.352 23.6448  -2
   1  -6  -7 108.352 23.6448   1
  -2   6  -6 86.3449 25.1231  -2
   2  -6  -7 86.3449 25.1231   1
  -3   6  -6 93.3273 23.2842  -2
   3  -6  -7 93.3273 23.2842   1
  -4   6  -6 18.6688 34.1502  -2
   4  -6  -7 18.6688 34.1502   1
   0   5  -7 1164.04 20.3169  -2
   0  -5  -7 1164.04 20.3169   1
  -1   5  -7 260.175 24.1577  -2
   1  -5  -7 260.175 24.1577   1
  -2   5  -6 41.3353 24.5553  -2
   2  -5  -7 41.3353 24.5553   1
  -3   5  -6 8.13507 21.3874  -2
   3  -5  -7 8.13507 21.3874   1
  -4   5  -6 11.6502 29.5197  -2
   4  -5  -7 11.6502 29.5197   1
   0   4  -7 4051.49 32.2818  -2
   0  -4  -7 4051.49 32.2818   1
  -1   4  -7 348.959 25.0329  -2
   1  -4  -7 348.959 25.0329   1
  -2   4  -6 56.9386 23.1190  -2
   2  -4  -7 56.9386 23.1190   1
  -3   4  -6 114.792 23.2303  -2
   3  -4  -7 114.792 23.2303   1
  -4   4  -6 127.059 34.2970  -2
   4  -4  -7 127.059 34.2970   1
   0   3  -7 1237.75 19.1636  -2
   0  -3  -7 1237.75 19.1636   1
  -1   3  -7 2325.63 35.5943  -2
   1  -3  -7 2325.63 35.5943   1
  -2   3  -6 55.2211 27.9162  -2
   2  -3  -7 55.2211 27.9162   1
  -3   3  -6 62.5137 22.9586  -2
   3  -3  -7 62.5137 22.9586   1
  -4   3  -6 135.500 33.6599  -2
   4  -3  -7 135.500 33.6599   1
   0   2  -7 1142.32 17.6385  -2
   0  -2  -7 1142.32 17.6385   1
  -1   2  -7 203.821 23.3384  -2
   1  -2  -7 203.821 23.3384   1
  -2   2  -6 90.7598 28.6596  -2
   2  -2  -7 90.7598 28.6596   1
  -3   2  -6 485.332 28.3848  -2
   3  -2  -7 485.332 28.3848   1
  -4   2  -6 161.998 32.3233  -2
   4  -2  -7 161.998 32.3233   1
  -1  -1  -7 107.781 6.06632   1
   0   1  -7 9.63783 9.98146  -2
   0  -1  -7 9.63783 9.98146   1
  -1   1  -7 62.5318 21.4763  -2
   1  -1  -7 62.5318 21.4763   1
  -2   1  -6 129.384 26.5165  -2
   2  -1  -7 129.384 26.5165   1
  -3   1  -6 47.3732 21.7396  -2
   3  -1  -7 47.3732 21.7396   1
  -4   1  -6-8.84479 31.6056  -2
   4  -1  -7-8.84479 31.6056   1
  -1   0  -7 1.72511 3.49786   1
   0   0  -7 3.21406 9.42047  -2
   0   0  -7 3.21406 9.42047   1
  -1   0  -7 4.22283 21.7648  -2
   1   0  -7 4.22283 21.7648   1
  -2   0  -6 726.334 34.7459  -2
   2   0  -7 726.334 34.7459   1
  -3   0  -6 41.7471 23.3714  -2
   3   0  -7 41.7471 23.3714   1
  -4   0  -6-26.4194 33.8940  -2
   4   0  -7-26.4194 33.8940   1
   0  -1  -7 7.10178 8.41037  -2
   0   1  -7 7.10178 8.41037   1
  -1  -1  -7 73.7602 18.9153  -2
   1   1  -7 73.7602 18.9153   1
  -2  -1  -6 135.153 25.1456  -2
   2   1  -7 135.153 25.1456   1
  -3  -1  -6 59.8609 22.9204  -2
   3   1  -7 59.8609 22.9204   1
  -4  -1  -6 5.10115 30.8250  -2
   4   1  -7 5.10115 30.8250   1
   0  -2  -7 1062.63 15.7969  -2
   0   2  -7 1062.63 15.7969   1
  -1  -2  -7 219.738 22.4948  -2
   1   2  -7 219.738 22.4948   1
  -2  -2  -6 103.798 28.5895  -2
   2   2  -7 103.798 28.5895   1
  -3  -2  -6 468.364 27.5101  -2
   3   2  -7 468.364 27.5101   1
  -4  -2  -6 89.5547 33.0932  -2
   4   2  -7 89.5547 33.0932   1
   0  -3  -7 1154.07 15.6333  -2
   0   3  -7 1154.07 15.6333   1
  -1  -3  -7 2186.85 33.4133  -2
   1   3  -7 2186.85 33.4133   1
  -2  -3  -6 52.3578 20.6902  -2
   2   3  -7 52.3578 20.6902   1
  -3  -3  -6 59.1731 22.1595  -2
   3   3  -7 59.1731 22.1595   1
  -4  -3  -6 113.576 33.0563  -2
   4   3  -7 113.576 33.0563   1
  -1  -4  -7 283.071 19.6429  -2
   1   4  -7 283.071 19.6429   1
  -2  -4  -6 51.7864 27.1382  -2
   2   4  -7 51.7864 27.1382   1
  -3  -4  -6 120.909 21.8717  -2
   3   4  -7 120.909 21.8717   1
  -4  -4  -6 139.773 31.6179  -2
   4   4  -7 139.773 31.6179   1
  -1  -5  -7 220.401 20.3601  -2
   1   5  -7 220.401 20.3601   1
  -2  -5  -6 42.4869 22.4138  -2
   2   5  -7 42.4869 22.4138   1
  -3  -5  -6-12.3632 20.4668  -2
   3   5  -7-12.3632 20.4668   1
  -4  -5  -6-41.5738 32.7370  -2
   4   5  -7-41.5738 32.7370   1
  -1  -6  -7 80.4373 18.7961  -2
   1   6  -7 80.4373 18.7961   1
  -2  -6  -6 89.1872 22.0962  -2
   2   6  -7 89.1872 22.0962   1
  -3  -6  -6 89.5851 20.2357  -2
   3   6  -7 89.5851 20.2357   1
  -4  -6  -6 8.98916 30.2669  -2
   4   6  -7 8.98916 30.2669   1
  -2  -7  -6 3.60527 27.9771  -2
   2   7  -7 3.60527 27.9771   1
  -3  -7  -6 43.3809 21.1894  -2
   3   7  -7 43.3809 21.1894   1
  -4  -7  -6-22.8504 34.6581  -2
   4   7  -7-22.8504 34.6581   1
   0  16  -6 18.8397 18.1673  -2
   0 -16  -6 18.8397 18.1673   1
  -1  16  -6 48.9919 28.4252  -2
   1 -16  -6 48.9919 28.4252   1
   0  15  -6 2.19460 19.6842  -2
   0 -15  -6 2.19460 19.6842   1
  -1  15  -6 34.8178 24.9415  -2
   1 -15  -6 34.8178 24.9415   1
  -2  15  -5 37.9325 29.1504  -2
   2 -15  -6 37.9325 29.1504   1
   0  14  -6 0.44198 17.7437  -2
   0 -14  -6 0.44198 17.7437   1
  -1  14  -6 5.93101 18.5197  -2
   1 -14  -6 5.93101 18.5197   1
  -2  14  -5-1.94747 30.1645  -2
   2 -14  -6-1.94747 30.1645   1
   0  13  -6 52.1878 17.6844  -2
   0 -13  -6 52.1878 17.6844   1
  -1  13  -6 81.4981 25.2460  -2
   1 -13  -6 81.4981 25.2460   1
  -2  13  -5-9.38512 25.9944  -2
   2 -13  -6-9.38512 25.9944   1
  -3  13  -5 4.80340 18.6626  -2
   3 -13  -6 4.80340 18.6626   1
   0  12  -6 83.9584 19.0079  -2
   0 -12  -6 83.9584 19.0079   1
  -1  12  -6 65.9448 24.5954  -2
   1 -12  -6 65.9448 24.5954   1
  -2  12  -5 12.7769 25.3943  -2
   2 -12  -6 12.7769 25.3943   1
  -3  12  -5 4.12881 20.2694  -2
   3 -12  -6 4.12881 20.2694   1
   0  11  -6 400.101 21.1263  -2
   0 -11  -6 400.101 21.1263   1
  -1  11  -6 6.25196 21.3957  -2
   1 -11  -6 6.25196 21.3957   1
  -2  11  -5 5.56227 25.9041  -2
   2 -11  -6 5.56227 25.9041   1
  -3  11  -5 8.05097 19.8646  -2
   3 -11  -6 8.05097 19.8646   1
   0  10  -6 1080.11 26.3370  -2
   0 -10  -6 1080.11 26.3370   1
  -1  10  -6 373.351 26.8502  -2
   1 -10  -6 373.351 26.8502   1
  -2  10  -5 454.290 30.8870  -2
   2 -10  -6 454.290 30.8870   1
  -3  10  -5 14.2543 18.3742  -2
   3 -10  -6 14.2543 18.3742   1
   0   9  -6-0.24282 14.0775  -2
   0  -9  -6-0.24282 14.0775   1
  -1   9  -6 39.6217 22.3154  -2
   1  -9  -6 39.6217 22.3154   1
  -2   9  -5 113.256 25.7438  -2
   2  -9  -6 113.256 25.7438   1
  -3   9  -5 36.1010 19.5142  -2
   3  -9  -6 36.1010 19.5142   1
  -4   9  -5 80.5443 32.5789  -2
   4  -9  -6 80.5443 32.5789   1
   0   8  -6 844.588 21.7596  -2
   0  -8  -6 844.588 21.7596   1
  -1   8  -6 2.26808 22.5796  -2
   1  -8  -6 2.26808 22.5796   1
  -2   8  -5 169.433 21.5616  -2
   2  -8  -6 169.433 21.5616   1
  -3   8  -5 62.0171 20.2611  -2
   3  -8  -6 62.0171 20.2611   1
  -4   8  -5-3.23567 32.8109  -2
   4  -8  -6-3.23567 32.8109   1
   0   7  -6 104.167 14.1562  -2
   0  -7  -6 104.167 14.1562   1
  -1   7  -6 94.4365 23.0801  -2
   1  -7  -6 94.4365 23.0801   1
  -2   7  -5 58.3498 22.9924  -2
   2  -7  -6 58.3498 22.9924   1
  -3   7  -5-17.0638 20.2761  -2
   3  -7  -6-17.0638 20.2761   1
  -4   7  -5-30.4988 33.2523  -2
   4  -7  -6-30.4988 33.2523   1
   0   6  -6 134.182 13.6253  -2
   0  -6  -6 134.182 13.6253   1
  -1   6  -6 338.639 24.0489  -2
   1  -6  -6 338.639 24.0489   1
  -2   6  -5 66.4263 23.1579  -2
   2  -6  -6 66.4263 23.1579   1
  -3   6  -5 118.599 22.6174  -2
   3  -6  -6 118.599 22.6174   1
  -4   6  -5-45.8021 29.2222  -2
   4  -6  -6-45.8021 29.2222   1
   0   5  -6 2.49888 10.8953  -2
   0  -5  -6 2.49888 10.8953   1
  -1   5  -6 111.201 21.8903  -2
   1  -5  -6 111.201 21.8903   1
  -2   5  -5 133.751 20.8455  -2
   2  -5  -6 133.751 20.8455   1
  -3   5  -5 11.1471 20.6267  -2
   3  -5  -6 11.1471 20.6267   1
  -4   5  -5 30.5583 31.9392  -2
   4  -5  -6 30.5583 31.9392   1
   0   4  -6 1287.42 19.1881  -2
   0  -4  -6 1287.42 19.1881   1
  -1   4  -6 236.618 21.3523  -2
   1  -4  -6 236.618 21.3523   1
  -2   4  -5 14.6257 23.8521  -2
   2  -4  -6 14.6257 23.8521   1
  -3   4  -5 78.4244 22.2107  -2
   3  -4  -6 78.4244 22.2107   1
  -4   4  -5 25.9422 30.1568  -2
   4  -4  -6 25.9422 30.1568   1
   0   3  -6 196.980 11.7670  -2
   0  -3  -6 196.980 11.7670   1
  -1   3  -6 407.239 24.2628  -2
   1  -3  -6 407.239 24.2628   1
  -2   3  -5 32.2702 23.7868  -2
   2  -3  -6 32.2702 23.7868   1
  -3   3  -5 25.3200 21.4693  -2
   3  -3  -6 25.3200 21.4693   1
  -4   3  -5 8.13402 32.7318  -2
   4  -3  -6 8.13402 32.7318   1
   0   2  -6 1581.65 18.8000  -2
   0  -2  -6 1581.65 18.8000   1
  -1   2  -6 696.023 25.3042  -2
   1  -2  -6 696.023 25.3042   1
  -2   2  -5 930.126 31.7830  -2
   2  -2  -6 930.126 31.7830   1
  -3   2  -5 229.835 23.7051  -2
   3  -2  -6 229.835 23.7051   1
  -4   2  -5 28.2098 31.3783  -2
   4  -2  -6 28.2098 31.3783   1
   0   1  -6 26.9430 9.53977  -2
   0  -1  -6 26.9430 9.53977   1
  -1   1  -6 180.272 22.8075  -2
   1  -1  -6 180.272 22.8075   1
  -2   1  -5 143.719 27.5824  -2
   2  -1  -6 143.719 27.5824   1
  -3   1  -5 128.353 22.7039  -2
   3  -1  -6 128.353 22.7039   1
  -4   1  -5 2.32847 28.7281  -2
   4  -1  -6 2.32847 28.7281   1
  -1   0  -6 323.819 5.30970   1
   0   0  -6 4.52032 8.72103  -2
   0   0  -6 4.52032 8.72103   1
  -1   0  -6 609.814 25.0257  -2
   1   0  -6 609.814 25.0257   1
  -2   0  -5 10.4370 26.8475  -2
   2   0  -6 10.4370 26.8475   1
  -3   0  -5 256.613 25.0430  -2
   3   0  -6 256.613 25.0430   1
  -4   0  -5 12.7870 30.7388  -2
   4   0  -6 12.7870 30.7388   1
   0  -1  -6 29.6371 9.03544  -2
   0   1  -6 29.6371 9.03544   1
  -1  -1  -6 147.522 22.1327  -2
   1   1  -6 147.522 22.1327   1
  -2  -1  -5 124.145 28.1760  -2
   2   1  -6 124.145 28.1760   1
  -3  -1  -5 106.756 22.8838  -2
   3   1  -6 106.756 22.8838   1
  -4  -1  -5 18.6898 31.0168  -2
   4   1  -6 18.6898 31.0168   1
   0  -2  -6 1548.07 16.9263  -2
   0   2  -6 1548.07 16.9263   1
  -1  -2  -6 683.784 25.5940  -2
   1   2  -6 683.784 25.5940   1
  -2  -2  -5 890.481 30.9892  -2
   2   2  -6 890.481 30.9892   1
  -3  -2  -5 210.998 25.3347  -2
   3   2  -6 210.998 25.3347   1
  -4  -2  -5 23.1392 30.8991  -2
   4   2  -6 23.1392 30.8991   1
   0  -3  -6 177.031 9.52323  -2
   0   3  -6 177.031 9.52323   1
  -1  -3  -6 398.948 23.9966  -2
   1   3  -6 398.948 23.9966   1
  -2  -3  -5 9.58581 26.9159  -2
   2   3  -6 9.58581 26.9159   1
  -3  -3  -5 16.4516 20.8568  -2
   3   3  -6 16.4516 20.8568   1
  -4  -3  -5 5.35460 32.3971  -2
   4   3  -6 5.35460 32.3971   1
  -1  -4  -6 214.440 21.1266  -2
   1   4  -6 214.440 21.1266   1
  -2  -4  -5 8.10989 21.0225  -2
   2   4  -6 8.10989 21.0225   1
  -3  -4  -5 58.6661 20.7753  -2
   3   4  -6 58.6661 20.7753   1
  -4  -4  -5 4.27748 32.2032  -2
   4   4  -6 4.27748 32.2032   1
  -1  -5  -6 81.2814 20.3851  -2
   1   5  -6 81.2814 20.3851   1
  -2  -5  -5 109.017 26.1916  -2
   2   5  -6 109.017 26.1916   1
  -3  -5  -5 8.66795 19.5178  -2
   3   5  -6 8.66795 19.5178   1
  -4  -5  -5 6.61694 30.5054  -2
   4   5  -6 6.61694 30.5054   1
  -2  -6  -5 58.8235 23.0827  -2
   2   6  -6 58.8235 23.0827   1
  -3  -6  -5 149.733 21.5441  -2
   3   6  -6 149.733 21.5441   1
  -3  -7  -5 1.48819 18.5117  -2
   3   7  -6 1.48819 18.5117   1
   0  17  -5 9.35913 21.8644  -2
   0 -17  -5 9.35913 21.8644   1
   0  16  -5 45.7457 19.9418  -2
   0 -16  -5 45.7457 19.9418   1
  -1  16  -5 18.3215 26.2157  -2
   1 -16  -5 18.3215 26.2157   1
  -2  16  -4 33.9216 29.2201  -2
   2 -16  -5 33.9216 29.2201   1
   0  15  -5 33.3423 17.8562  -2
   0 -15  -5 33.3423 17.8562   1
  -1  15  -5 18.7574 26.5506  -2
   1 -15  -5 18.7574 26.5506   1
  -2  15  -4 117.862 27.2435  -2
   2 -15  -5 117.862 27.2435   1
   0  14  -5 49.1050 17.8966  -2
   0 -14  -5 49.1050 17.8966   1
  -1  14  -5 35.4765 25.2724  -2
   1 -14  -5 35.4765 25.2724   1
  -2  14  -4 72.7793 22.5227  -2
   2 -14  -5 72.7793 22.5227   1
  -3  14  -4 8.74513 18.4398  -2
   3 -14  -5 8.74513 18.4398   1
   0  13  -5 5.28712 16.4944  -2
   0 -13  -5 5.28712 16.4944   1
  -1  13  -5 0.06976 25.3814  -2
   1 -13  -5 0.06976 25.3814   1
  -2  13  -4 44.6758 23.8132  -2
   2 -13  -5 44.6758 23.8132   1
  -3  13  -4 27.7607 21.9440  -2
   3 -13  -5 27.7607 21.9440   1
   0  12  -5 288.238 20.0461  -2
   0 -12  -5 288.238 20.0461   1
  -1  12  -5 1362.86 36.9689  -2
   1 -12  -5 1362.86 36.9689   1
  -2  12  -4 179.116 25.6943  -2
   2 -12  -5 179.116 25.6943   1
  -3  12  -4 12.8952 18.0946  -2
   3 -12  -5 12.8952 18.0946   1
  -1  11  -5 118.831 22.4865  -2
   1 -11  -5 118.831 22.4865   1
  -2  11  -4 12.7062 20.3300  -2
   2 -11  -5 12.7062 20.3300   1
  -3  11  -4 11.5156 20.1761  -2
   3 -11  -5 11.5156 20.1761   1
  -1  10  -5 1117.40 31.5640  -2
   1 -10  -5 1117.40 31.5640   1
  -2  10  -4 538.049 29.9080  -2
   2 -10  -5 538.049 29.9080   1
  -3  10  -4 18.7353 19.6951  -2
   3 -10  -5 18.7353 19.6951   1
  -1   9  -5 418.747 24.5175  -2
   1  -9  -5 418.747 24.5175   1
  -2   9  -4 30.1119 20.5175  -2
   2  -9  -5 30.1119 20.5175   1
  -3   9  -4 27.8905 20.1297  -2
   3  -9  -5 27.8905 20.1297   1
   0   8  -5 17.9923 14.1459  -2
   0  -8  -5 17.9923 14.1459   1
  -1   8  -5 5.95374 17.9410  -2
   1  -8  -5 5.95374 17.9410   1
  -2   8  -4 231.809 25.8126  -2
   2  -8  -5 231.809 25.8126   1
  -3   8  -4 98.7258 21.5306  -2
   3  -8  -5 98.7258 21.5306   1
  -4   8  -4 0.97719 32.6750  -2
   4  -8  -5 0.97719 32.6750   1
   0   7  -5 9.53559 12.8800  -2
   0  -7  -5 9.53559 12.8800   1
  -1   7  -5 83.1770 21.5131  -2
   1  -7  -5 83.1770 21.5131   1
  -2   7  -4 129.226 20.3872  -2
   2  -7  -5 129.226 20.3872   1
  -3   7  -4-5.13890 19.4754  -2
   3  -7  -5-5.13890 19.4754   1
  -4   7  -4 24.7937 29.3674  -2
   4  -7  -5 24.7937 29.3674   1
   0   6  -5 616.099 16.6866  -2
   0  -6  -5 616.099 16.6866   1
  -1   6  -5 270.850 19.9248  -2
   1  -6  -5 270.850 19.9248   1
  -2   6  -4 338.014 24.5652  -2
   2  -6  -5 338.014 24.5652   1
  -3   6  -4 16.9101 19.8508  -2
   3  -6  -5 16.9101 19.8508   1
  -4   6  -4-28.3546 34.5702  -2
   4  -6  -5-28.3546 34.5702   1
   0   5  -5 81.3817 11.4206  -2
   0  -5  -5 81.3817 11.4206   1
  -1   5  -5 577.907 22.9981  -2
   1  -5  -5 577.907 22.9981   1
  -2   5  -4 113.955 20.7768  -2
   2  -5  -5 113.955 20.7768   1
  -3   5  -4 76.5526 20.3541  -2
   3  -5  -5 76.5526 20.3541   1
  -4   5  -4 17.7935 27.1166  -2
   4  -5  -5 17.7935 27.1166   1
   0   4  -5 5.67018 9.28952  -2
   0  -4  -5 5.67018 9.28952   1
  -1   4  -5 3381.09 34.8665  -2
   1  -4  -5 3381.09 34.8665   1
  -2   4  -4 372.631 24.5781  -2
   2  -4  -5 372.631 24.5781   1
  -3   4  -4 160.686 21.6715  -2
   3  -4  -5 160.686 21.6715   1
  -4   4  -4 0.82479 30.5099  -2
   4  -4  -5 0.82479 30.5099   1
   0   3  -5 247.137 11.3944  -2
   0  -3  -5 247.137 11.3944   1
  -1   3  -5 657.076 22.2816  -2
   1  -3  -5 657.076 22.2816   1
  -2   3  -4 206.795 24.2395  -2
   2  -3  -5 206.795 24.2395   1
  -3   3  -4 250.579 23.3784  -2
   3  -3  -5 250.579 23.3784   1
  -4   3  -4 21.0328 31.2686  -2
   4  -3  -5 21.0328 31.2686   1
   0   2  -5 1531.90 17.4245  -2
   0  -2  -5 1531.90 17.4245   1
  -1   2  -5 195.947 20.8596  -2
   1  -2  -5 195.947 20.8596   1
  -2   2  -4 1471.14 34.7309  -2
   2  -2  -5 1471.14 34.7309   1
  -3   2  -4 4.61228 19.0370  -2
   3  -2  -5 4.61228 19.0370   1
  -4   2  -4-16.4677 29.4693  -2
   4  -2  -5-16.4677 29.4693   1
   0   1  -5 342.485 10.7789  -2
   0  -1  -5 342.485 10.7789   1
  -1   1  -5 501.424 21.7473  -2
   1  -1  -5 501.424 21.7473   1
  -2   1  -4 990.641 33.0971  -2
   2  -1  -5 990.641 33.0971   1
  -3   1  -4 6.89330 19.6546  -2
   3  -1  -5 6.89330 19.6546   1
  -4   1  -4-14.8661 28.9270  -2
   4  -1  -5-14.8661 28.9270   1
   0   0  -5 0.15128 8.62759  -2
   0   0  -5 0.15128 8.62759   1
  -1   0  -5 3.94060 20.5012  -2
   1   0  -5 3.94060 20.5012   1
  -2   0  -4 202.780 27.3801  -2
   2   0  -5 202.780 27.3801   1
  -3   0  -4 29.2649 20.0185  -2
   3   0  -5 29.2649 20.0185   1
  -4   0  -4 14.6499 28.5515  -2
   4   0  -5 14.6499 28.5515   1
   0  -1  -5 338.129 10.0903  -2
   0   1  -5 338.129 10.0903   1
  -1  -1  -5 507.122 23.6471  -2
   1   1  -5 507.122 23.6471   1
  -2  -1  -4 1051.80 27.5149  -2
   2   1  -5 1051.80 27.5149   1
  -3  -1  -4 7.60538 19.5793  -2
   3   1  -5 7.60538 19.5793   1
  -4  -1  -4 15.3722 30.0860  -2
   4   1  -5 15.3722 30.0860   1
   0  -2  -5 1558.80 15.8007  -2
   0   2  -5 1558.80 15.8007   1
  -1  -2  -5 191.439 20.1669  -2
   1   2  -5 191.439 20.1669   1
  -2  -2  -4 1461.06 34.1888  -2
   2   2  -5 1461.06 34.1888   1
  -3  -2  -4 17.2666 19.9423  -2
   3   2  -5 17.2666 19.9423   1
  -4  -2  -4 19.0796 29.2161  -2
   4   2  -5 19.0796 29.2161   1
   0  -3  -5 216.171 9.35456  -2
   0   3  -5 216.171 9.35456   1
  -1  -3  -5 643.457 24.1935  -2
   1   3  -5 643.457 24.1935   1
  -2  -3  -4 206.871 25.0087  -2
   2   3  -5 206.871 25.0087   1
  -3  -3  -4 200.519 21.8944  -2
   3   3  -5 200.519 21.8944   1
  -4  -3  -4 17.7740 26.5028  -2
   4   3  -5 17.7740 26.5028   1
  -1  -4  -5 3378.02 33.4279  -2
   1   4  -5 3378.02 33.4279   1
  -2  -4  -4 348.701 23.1274  -2
   2   4  -5 348.701 23.1274   1
  -3  -4  -4 151.373 21.2051  -2
   3   4  -5 151.373 21.2051   1
  -4  -4  -4 15.9083 30.2695  -2
   4   4  -5 15.9083 30.2695   1
  -1  -5  -5 564.954 22.9352  -2
   1   5  -5 564.954 22.9352   1
  -2  -5  -4 113.667 26.7827  -2
   2   5  -5 113.667 26.7827   1
  -3  -5  -4 73.6511 19.9215  -2
   3   5  -5 73.6511 19.9215   1
  -4  -5  -4-10.9504 31.9800  -2
   4   5  -5-10.9504 31.9800   1
  -2  -6  -4 332.021 26.8595  -2
   2   6  -5 332.021 26.8595   1
  -3  -6  -4 19.1865 20.0657  -2
   3   6  -5 19.1865 20.0657   1
  -4  -6  -4 5.36768 30.4401  -2
   4   6  -5 5.36768 30.4401   1
   0  17  -4 5.48366 19.1434  -2
   0 -17  -4 5.48366 19.1434   1
  -1  17  -4 4.20419 25.7350  -2
   1 -17  -4 4.20419 25.7350   1
   0  16  -4-6.48934 16.5957  -2
   0 -16  -4-6.48934 16.5957   1
  -1  16  -4-27.8545 26.3753  -2
   1 -16  -4-27.8545 26.3753   1
  -2  16  -3 25.8222 23.5011  -2
   2 -16  -4 25.8222 23.5011   1
   0  15  -4 65.7643 19.8327  -2
   0 -15  -4 65.7643 19.8327   1
  -1  15  -4 5.04472 26.5944  -2
   1 -15  -4 5.04472 26.5944   1
  -2  15  -3 45.9534 23.4755  -2
   2 -15  -4 45.9534 23.4755   1
  -1  14  -4 48.2200 25.5934  -2
   1 -14  -4 48.2200 25.5934   1
  -2  14  -3 57.9135 24.1850  -2
   2 -14  -4 57.9135 24.1850   1
  -1  13  -4 171.162 22.2083  -2
   1 -13  -4 171.162 22.2083   1
  -2  13  -3 122.303 24.6039  -2
   2 -13  -4 122.303 24.6039   1
  -3  13  -3 10.2444 19.0238  -2
   3 -13  -4 10.2444 19.0238   1
  -1  12  -4 96.8370 22.3050  -2
   1 -12  -4 96.8370 22.3050   1
  -2  12  -3 98.4096 25.5191  -2
   2 -12  -4 98.4096 25.5191   1
  -3  12  -3 37.2538 20.5856  -2
   3 -12  -4 37.2538 20.5856   1
  -1  11  -4 74.9643 21.3305  -2
   1 -11  -4 74.9643 21.3305   1
  -2  11  -3 16.1700 23.3731  -2
   2 -11  -4 16.1700 23.3731   1
  -3  11  -3 71.8768 19.0722  -2
   3 -11  -4 71.8768 19.0722   1
  -1  10  -4 75.0712 19.5692  -2
   1 -10  -4 75.0712 19.5692   1
  -2  10  -3 74.5903 23.2722  -2
   2 -10  -4 74.5903 23.2722   1
  -3  10  -3 25.0312 19.1680  -2
   3 -10  -4 25.0312 19.1680   1
  -1   9  -4 366.123 24.0503  -2
   1  -9  -4 366.123 24.0503   1
  -2   9  -3 473.127 25.4709  -2
   2  -9  -4 473.127 25.4709   1
  -3   9  -3 161.085 20.6283  -2
   3  -9  -4 161.085 20.6283   1
  -1   8  -4 0.10143 19.9494  -2
   1  -8  -4 0.10143 19.9494   1
  -2   8  -3 23.9203 16.6229  -2
   2  -8  -4 23.9203 16.6229   1
  -3   8  -3 51.4573 19.4918  -2
   3  -8  -4 51.4573 19.4918   1
  -1   7  -4 540.486 23.7160  -2
   1  -7  -4 540.486 23.7160   1
  -2   7  -3 113.130 21.5167  -2
   2  -7  -4 113.130 21.5167   1
  -3   7  -3 3.11833 19.2205  -2
   3  -7  -4 3.11833 19.2205   1
  -1   6  -4 163.925 19.4095  -2
   1  -6  -4 163.925 19.4095   1
  -2   6  -3 126.544 18.4356  -2
   2  -6  -4 126.544 18.4356   1
  -3   6  -3 16.7353 18.8011  -2
   3  -6  -4 16.7353 18.8011   1
  -4   6  -3-10.0160 28.2364  -2
   4  -6  -4-10.0160 28.2364   1
  -1   5  -4 96.9481 18.2594  -2
   1  -5  -4 96.9481 18.2594   1
  -2   5  -3 680.986 27.1872  -2
   2  -5  -4 680.986 27.1872   1
  -3   5  -3 26.2401 19.2812  -2
   3  -5  -4 26.2401 19.2812   1
  -4   5  -3-11.4824 28.1684  -2
   4  -5  -4-11.4824 28.1684   1
   0   4  -4 28.4701 10.2407  -2
   0  -4  -4 28.4701 10.2407   1
  -1   4  -4 161.984 18.2828  -2
   1  -4  -4 161.984 18.2828   1
  -2   4  -3 101.006 21.6452  -2
   2  -4  -4 101.006 21.6452   1
  -3   4  -3 43.9443 19.8133  -2
   3  -4  -4 43.9443 19.8133   1
  -4   4  -3 8.84788 29.2245  -2
   4  -4  -4 8.84788 29.2245   1
   0   3  -4 285.439 10.8141  -2
   0  -3  -4 285.439 10.8141   1
  -1   3  -4 213.379 20.4829  -2
   1  -3  -4 213.379 20.4829   1
  -2   3  -3 199.626 25.4205  -2
   2  -3  -4 199.626 25.4205   1
  -3   3  -3 130.233 20.2750  -2
   3  -3  -4 130.233 20.2750   1
  -4   3  -3 2.52151 28.1304  -2
   4  -3  -4 2.52151 28.1304   1
   0   2  -4 2314.01 18.4594  -2
   0  -2  -4 2314.01 18.4594   1
  -1   2  -4 94.2949 20.5820  -2
   1  -2  -4 94.2949 20.5820   1
  -2   2  -3 737.863 29.9284  -2
   2  -2  -4 737.863 29.9284   1
  -3   2  -3 96.4032 20.2506  -2
   3  -2  -4 96.4032 20.2506   1
  -4   2  -3 56.2275 27.3796  -2
   4  -2  -4 56.2275 27.3796   1
   0   1  -4 126.843 8.94978  -2
   0  -1  -4 126.843 8.94978   1
  -1   1  -4 2224.00 30.3052  -2
   1  -1  -4 2224.00 30.3052   1
  -2   1  -3 1673.86 35.9215  -2
   2  -1  -4 1673.86 35.9215   1
  -3   1  -3 27.3096 18.8307  -2
   3  -1  -4 27.3096 18.8307   1
  -4   1  -3 8.48841 28.9377  -2
   4  -1  -4 8.48841 28.9377   1
   0   0  -4 137.159 9.06133  -2
   0   0  -4 137.159 9.06133   1
  -1   0  -4 2690.33 32.7317  -2
   1   0  -4 2690.33 32.7317   1
  -2   0  -3 93.0543 24.7395  -2
   2   0  -4 93.0543 24.7395   1
  -3   0  -3 62.4599 20.7802  -2
   3   0  -4 62.4599 20.7802   1
  -4   0  -3 54.0819 27.1890  -2
   4   0  -4 54.0819 27.1890   1
   0  -1  -4 125.195 8.56170  -2
   0   1  -4 125.195 8.56170   1
  -1  -1  -4 2246.41 30.4690  -2
   1   1  -4 2246.41 30.4690   1
  -2  -1  -3 1763.99 36.2916  -2
   2   1  -4 1763.99 36.2916   1
  -3  -1  -3 46.5566 20.5050  -2
   3   1  -4 46.5566 20.5050   1
  -4  -1  -3 12.8999 27.2570  -2
   4   1  -4 12.8999 27.2570   1
   0  -2  -4 2147.73 16.0707  -2
   0   2  -4 2147.73 16.0707   1
  -1  -2  -4 97.8228 19.2662  -2
   1   2  -4 97.8228 19.2662   1
  -2  -2  -3 656.757 29.6362  -2
   2   2  -4 656.757 29.6362   1
  -3  -2  -3 99.5573 19.8169  -2
   3   2  -4 99.5573 19.8169   1
  -4  -2  -3-5.34179 27.7682  -2
   4   2  -4-5.34179 27.7682   1
  -1  -3  -4 233.768 20.8349  -2
   1   3  -4 233.768 20.8349   1
  -2  -3  -3 176.516 25.9264  -2
   2   3  -4 176.516 25.9264   1
  -3  -3  -3 77.6974 19.2372  -2
   3   3  -4 77.6974 19.2372   1
  -4  -3  -3 24.9726 28.0929  -2
   4   3  -4 24.9726 28.0929   1
   1   4  -4 145.402 14.5484   1
  -2  -4  -3 84.4612 22.1008  -2
   2   4  -4 84.4612 22.1008   1
  -3  -4  -3 50.6737 19.4670  -2
   3   4  -4 50.6737 19.4670   1
  -4  -4  -3-5.62895 28.8386  -2
   4   4  -4-5.62895 28.8386   1
  -2  -5  -3 641.121 28.1890  -2
   2   5  -4 641.121 28.1890   1
  -3  -5  -3 36.9240 18.3600  -2
   3   5  -4 36.9240 18.3600   1
  -4  -5  -3 31.2117 29.6808  -2
   4   5  -4 31.2117 29.6808   1
  -3  -6  -3 4.58941 18.5073  -2
   3   6  -4 4.58941 18.5073   1
   0  17  -3 14.9210 19.4371  -2
   0 -17  -3 14.9210 19.4371   1
  -1  17  -3 44.3138 27.2221  -2
   1 -17  -3 44.3138 27.2221   1
  -1  16  -3-2.93627 27.4421  -2
   1 -16  -3-2.93627 27.4421   1
  -2  16  -2-16.0137 30.6463  -2
   2 -16  -3-16.0137 30.6463   1
  -1  15  -3 106.295 25.1633  -2
   1 -15  -3 106.295 25.1633   1
  -2  15  -2 16.1978 23.3624  -2
   2 -15  -3 16.1978 23.3624   1
  -1  14  -3 50.2467 23.7311  -2
   1 -14  -3 50.2467 23.7311   1
  -2  14  -2 11.3696 20.8943  -2
   2 -14  -3 11.3696 20.8943   1
  -1  13  -3-4.44895 24.5505  -2
   1 -13  -3-4.44895 24.5505   1
  -2  13  -2 138.978 26.1880  -2
   2 -13  -3 138.978 26.1880   1
  -1  12  -3 56.9019 21.0681  -2
   1 -12  -3 56.9019 21.0681   1
  -2  12  -2 91.7039 22.3185  -2
   2 -12  -3 91.7039 22.3185   1
  -3  12  -2 6.71596 18.2633  -2
   3 -12  -3 6.71596 18.2633   1
  -1  11  -3 268.852 22.9806  -2
   1 -11  -3 268.852 22.9806   1
  -2  11  -2 520.962 28.7002  -2
   2 -11  -3 520.962 28.7002   1
  -3  11  -2 8.82599 18.9100  -2
   3 -11  -3 8.82599 18.9100   1
  -1  10  -3 93.8238 20.5050  -2
   1 -10  -3 93.8238 20.5050   1
  -2  10  -2 0.40853 22.8454  -2
   2 -10  -3 0.40853 22.8454   1
  -3  10  -2 30.2721 17.8481  -2
   3 -10  -3 30.2721 17.8481   1
  -1   9  -3 153.383 20.7697  -2
   1  -9  -3 153.383 20.7697   1
  -2   9  -2 236.984 19.0771  -2
   2  -9  -3 236.984 19.0771   1
  -3   9  -2 305.157 21.5803  -2
   3  -9  -3 305.157 21.5803   1
  -1   8  -3 3.45081 18.5762  -2
   1  -8  -3 3.45081 18.5762   1
  -2   8  -2 24.0007 21.4893  -2
   2  -8  -3 24.0007 21.4893   1
  -3   8  -2 19.6669 17.7796  -2
   3  -8  -3 19.6669 17.7796   1
  -1   7  -3 320.575 19.5136  -2
   1  -7  -3 320.575 19.5136   1
  -2   7  -2 43.0402 21.5238  -2
   2  -7  -3 43.0402 21.5238   1
  -3   7  -2 239.624 21.1797  -2
   3  -7  -3 239.624 21.1797   1
  -1   6  -3 65.3914 17.1691  -2
   1  -6  -3 65.3914 17.1691   1
  -2   6  -2 2.49567 22.0689  -2
   2  -6  -3 2.49567 22.0689   1
  -3   6  -2 20.9064 17.4671  -2
   3  -6  -3 20.9064 17.4671   1
  -1   5  -3 318.271 18.2618  -2
   1  -5  -3 318.271 18.2618   1
  -2   5  -2 911.835 29.2212  -2
   2  -5  -3 911.835 29.2212   1
  -3   5  -2 62.3065 18.3699  -2
   3  -5  -3 62.3065 18.3699   1
  -1   4  -3 28.0566 17.1302  -2
   1  -4  -3 28.0566 17.1302   1
  -2   4  -2 40.3046 21.8811  -2
   2  -4  -3 40.3046 21.8811   1
  -3   4  -2 35.7799 18.6794  -2
   3  -4  -3 35.7799 18.6794   1
  -4   4  -2 5.85302 28.6678  -2
   4  -4  -3 5.85302 28.6678   1
   0   3  -3 77.1213 9.85601  -2
   0  -3  -3 77.1213 9.85601   1
  -1   3  -3 247.990 17.5596  -2
   1  -3  -3 247.990 17.5596   1
  -2   3  -2 1008.74 27.6873  -2
   2  -3  -3 1008.74 27.6873   1
  -3   3  -2 41.2599 18.5037  -2
   3  -3  -3 41.2599 18.5037   1
  -4   3  -2 14.1707 29.0407  -2
   4  -3  -3 14.1707 29.0407   1
   0   2  -3 555.874 11.0839  -2
   0  -2  -3 555.874 11.0839   1
  -1   2  -3 44.4882 19.4219  -2
   1  -2  -3 44.4882 19.4219   1
  -2   2  -2 322.672 24.2051  -2
   2  -2  -3 322.672 24.2051   1
  -3   2  -2 9.61959 18.2224  -2
   3  -2  -3 9.61959 18.2224   1
  -4   2  -2 41.4659 27.6864  -2
   4  -2  -3 41.4659 27.6864   1
   0   1  -3 6693.71 23.8976  -2
   0  -1  -3 6693.71 23.8976   1
  -1   1  -3 1049.56 25.1961  -2
   1  -1  -3 1049.56 25.1961   1
  -2   1  -2 106.629 16.9351  -2
   2  -1  -3 106.629 16.9351   1
  -3   1  -2 249.292 21.7093  -2
   3  -1  -3 249.292 21.7093   1
  -4   1  -2 18.4726 26.6399  -2
   4  -1  -3 18.4726 26.6399   1
   0   0  -3-1.05645 7.20991  -2
   0   0  -3-1.05645 7.20991   1
  -1   0  -3-0.53070 22.4943  -2
   1   0  -3-0.53070 22.4943   1
  -2   0  -2-3.97601 25.7346  -2
   2   0  -3-3.97601 25.7346   1
  -3   0  -2 27.6639 19.6378  -2
   3   0  -3 27.6639 19.6378   1
  -4   0  -2 14.0342 27.1971  -2
   4   0  -3 14.0342 27.1971   1
   0  -1  -3 6389.01 22.0010  -2
   0   1  -3 6389.01 22.0010   1
  -1  -1  -3 1032.47 24.9561  -2
   1   1  -3 1032.47 24.9561   1
  -2  -1  -2 113.385 23.0298  -2
   2   1  -3 113.385 23.0298   1
  -3  -1  -2 292.242 22.0673  -2
   3   1  -3 292.242 22.0673   1
  -4  -1  -2-3.48058 27.1405  -2
   4   1  -3-3.48058 27.1405   1
   0  -2  -3 519.967 9.19906  -2
   0   2  -3 519.967 9.19906   1
   1   2  -3 24.6732 15.2141   1
  -2  -2  -2 374.707 22.9702  -2
   2   2  -3 374.707 22.9702   1
  -3  -2  -2-2.37150 18.7422  -2
   3   2  -3-2.37150 18.7422   1
  -4  -2  -2-14.3830 26.0543  -2
   4   2  -3-14.3830 26.0543   1
   1   3  -3 246.200 14.0819   1
  -2  -3  -2 975.865 28.2744  -2
   2   3  -3 975.865 28.2744   1
  -3  -3  -2 35.1963 18.1721  -2
   3   3  -3 35.1963 18.1721   1
  -4  -3  -2 16.7774 26.3473  -2
   4   3  -3 16.7774 26.3473   1
   1   4  -3 8.34844 13.7124   1
  -2  -4  -2 18.6568 22.0989  -2
   2   4  -3 18.6568 22.0989   1
  -3  -4  -2 47.0142 18.5325  -2
   3   4  -3 47.0142 18.5325   1
  -4  -4  -2 27.0975 26.5380  -2
   4   4  -3 27.0975 26.5380   1
  -2  -5  -2 974.822 30.0214  -2
   2   5  -3 974.822 30.0214   1
  -3  -5  -2 59.0696 19.1785  -2
   3   5  -3 59.0696 19.1785   1
  -4  -5  -2 24.0172 27.6921  -2
   4   5  -3 24.0172 27.6921   1
  -1  17  -2 6.62250 28.0909  -2
   1 -17  -2 6.62250 28.0909   1
  -1  16  -2-15.8381 26.0440  -2
   1 -16  -2-15.8381 26.0440   1
  -2  16  -1 60.8655 19.7715  -2
   2 -16  -2 60.8655 19.7715   1
  -1  15  -2 72.5964 24.4448  -2
   1 -15  -2 72.5964 24.4448   1
  -2  15  -1 38.5545 23.5795  -2
   2 -15  -2 38.5545 23.5795   1
  -1  14  -2 162.342 22.6535  -2
   1 -14  -2 162.342 22.6535   1
  -2  14  -1 36.8926 22.2755  -2
   2 -14  -2 36.8926 22.2755   1
  -1  13  -2 47.2739 20.8121  -2
   1 -13  -2 47.2739 20.8121   1
  -2  13  -1 151.469 25.0990  -2
   2 -13  -2 151.469 25.0990   1
  -1  12  -2 41.4076 21.8143  -2
   1 -12  -2 41.4076 21.8143   1
  -2  12  -1 70.3795 22.6257  -2
   2 -12  -2 70.3795 22.6257   1
  -1  11  -2 174.789 19.2037  -2
   1 -11  -2 174.789 19.2037   1
  -2  11  -1 68.1800 20.2047  -2
   2 -11  -2 68.1800 20.2047   1
  -1  10  -2 165.961 20.8251  -2
   1 -10  -2 165.961 20.8251   1
  -2  10  -1 11.8742 15.9340  -2
   2 -10  -2 11.8742 15.9340   1
  -3  10  -1 39.2368 17.7173  -2
   3 -10  -2 39.2368 17.7173   1
  -1   9  -2 97.8972 16.4893  -2
   1  -9  -2 97.8972 16.4893   1
  -2   9  -1 7.46377 16.9218  -2
   2  -9  -2 7.46377 16.9218   1
  -3   9  -1 203.709 20.6402  -2
   3  -9  -2 203.709 20.6402   1
  -1   8  -2 798.567 23.0632  -2
   1  -8  -2 798.567 23.0632   1
  -2   8  -1 49.1475 20.3871  -2
   2  -8  -2 49.1475 20.3871   1
  -3   8  -1 53.7220 17.7647  -2
   3  -8  -2 53.7220 17.7647   1
  -1   7  -2 1400.25 26.6309  -2
   1  -7  -2 1400.25 26.6309   1
  -2   7  -1 20.1795 19.6161  -2
   2  -7  -2 20.1795 19.6161   1
  -3   7  -1 39.0745 17.3180  -2
   3  -7  -2 39.0745 17.3180   1
  -1   6  -2 467.052 15.6849  -2
   1  -6  -2 467.052 15.6849   1
  -2   6  -1 43.8050 18.4901  -2
   2  -6  -2 43.8050 18.4901   1
  -3   6  -1 63.8682 17.5509  -2
   3  -6  -2 63.8682 17.5509   1
  -1   5  -2 557.383 19.2658  -2
   1  -5  -2 557.383 19.2658   1
  -2   5  -1 263.582 21.4038  -2
   2  -5  -2 263.582 21.4038   1
  -3   5  -1 81.6239 18.2167  -2
   3  -5  -2 81.6239 18.2167   1
  -1   4  -2 178.051 16.1215  -2
   1  -4  -2 178.051 16.1215   1
  -2   4  -1 14.1890 18.2809  -2
   2  -4  -2 14.1890 18.2809   1
  -3   4  -1 2.04123 16.5881  -2
   3  -4  -2 2.04123 16.5881   1
  -1   3  -2 1107.48 22.5223  -2
   1  -3  -2 1107.48 22.5223   1
  -2   3  -1 380.149 21.5701  -2
   2  -3  -2 380.149 21.5701   1
  -3   3  -1 128.786 18.4849  -2
   3  -3  -2 128.786 18.4849   1
  -1   2  -2 781.272 20.1283  -2
   1  -2  -2 781.272 20.1283   1
  -2   2  -1 132.931 20.8359  -2
   2  -2  -2 132.931 20.8359   1
  -3   2  -1-3.24343 17.3630  -2
   3  -2  -2-3.24343 17.3630   1
  -4   2  -1-3.55395 26.8262  -2
   4  -2  -2-3.55395 26.8262   1
   0   1  -2 6036.77 19.0073  -2
   0  -1  -2 6036.77 19.0073   1
  -1   1  -2 13144.4 53.3459  -2
   1  -1  -2 13144.4 53.3459   1
  -2   1  -1 27.6925 20.3584  -2
   2  -1  -2 27.6925 20.3584   1
  -3   1  -1 200.751 19.6491  -2
   3  -1  -2 200.751 19.6491   1
  -4   1  -1 98.4634 27.0263  -2
   4  -1  -2 98.4634 27.0263   1
  -1   0  -2 6040.98 40.0666  -2
   1   0  -2 6040.98 40.0666   1
  -2   0  -1 364.453 24.1031  -2
   2   0  -2 364.453 24.1031   1
  -3   0  -1 1.17049 17.2879  -2
   3   0  -2 1.17049 17.2879   1
  -4   0  -1 26.9705 26.0271  -2
   4   0  -2 26.9705 26.0271   1
   1   1  -2 1539.38 21.4900   1
  -2  -1  -1 26.5174 20.2977  -2
   2   1  -2 26.5174 20.2977   1
  -3  -1  -1 192.969 20.2681  -2
   3   1  -2 192.969 20.2681   1
  -4  -1  -1 83.6738 23.1694  -2
   4   1  -2 83.6738 23.1694   1
   1   2  -2 405.132 15.6755   1
  -2  -2  -1 141.426 22.0793  -2
   2   2  -2 141.426 22.0793   1
  -3  -2  -1 4.03264 16.9671  -2
   3   2  -2 4.03264 16.9671   1
  -4  -2  -1 7.76642 24.0134  -2
   4   2  -2 7.76642 24.0134   1
   1   3  -2 1190.47 20.0093   1
  -2  -3  -1 382.473 23.0801  -2
   2   3  -2 382.473 23.0801   1
  -3  -3  -1 121.692 19.2481  -2
   3   3  -2 121.692 19.2481   1
  -4  -3  -1 6.40677 24.7078  -2
   4   3  -2 6.40677 24.7078   1
  -2  -4  -1 14.3415 20.9624  -2
   2   4  -2 14.3415 20.9624   1
  -3  -4  -1 2.91341 17.1282  -2
   3   4  -2 2.91341 17.1282   1
  -4  -4  -1-7.01480 26.6490  -2
   4   4  -2-7.01480 26.6490   1
  -3  -5  -1 74.0171 19.1335  -2
   3   5  -2 74.0171 19.1335   1
  -1  18  -1 24.8854 26.3436  -2
   1 -18  -1 24.8854 26.3436   1
  -1  17  -1-11.0429 24.9162  -2
   1 -17  -1-11.0429 24.9162   1
  -1  16  -1-4.00803 24.2170  -2
   1 -16  -1-4.00803 24.2170   1
  -1  15  -1 31.0494 22.1711  -2
   1 -15  -1 31.0494 22.1711   1
  -1  14  -1 146.976 23.1711  -2
   1 -14  -1 146.976 23.1711   1
  -2  14   0 17.1274 22.4216  -2
   2 -14  -1 17.1274 22.4216   1
  -1  13  -1 222.624 23.6665  -2
   1 -13  -1 222.624 23.6665   1
  -2  13   0 98.1926 23.1532  -2
   2 -13  -1 98.1926 23.1532   1
  -1  12  -1 47.5831 20.2669  -2
   1 -12  -1 47.5831 20.2669   1
  -2  12   0 76.5321 18.4568  -2
   2 -12  -1 76.5321 18.4568   1
  -1  11  -1 231.204 21.4708  -2
   1 -11  -1 231.204 21.4708   1
  -2  11   0 75.0528 18.5579  -2
   2 -11  -1 75.0528 18.5579   1
  -1  10  -1 290.842 20.5663  -2
   1 -10  -1 290.842 20.5663   1
  -2  10   0 59.3218 19.5469  -2
   2 -10  -1 59.3218 19.5469   1
  -1   9  -1 3.61684 17.4623  -2
   1  -9  -1 3.61684 17.4623   1
  -2   9   0 52.4692 17.5481  -2
   2  -9  -1 52.4692 17.5481   1
  -1   8  -1 263.217 18.2688  -2
   1  -8  -1 263.217 18.2688   1
  -2   8   0 135.655 15.9289  -2
   2  -8  -1 135.655 15.9289   1
  -3   8   0 29.7140 16.0871  -2
   3  -8  -1 29.7140 16.0871   1
  -1   7  -1 1047.43 22.3415  -2
   1  -7  -1 1047.43 22.3415   1
  -2   7   0 50.9898 17.1775  -2
   2  -7  -1 50.9898 17.1775   1
  -3   7   0-3.18097 16.5839  -2
   3  -7  -1-3.18097 16.5839   1
  -1   6  -1 276.190 16.4148  -2
   1  -6  -1 276.190 16.4148   1
  -2   6   0 148.971 15.1394  -2
   2  -6  -1 148.971 15.1394   1
  -3   6   0 146.816 18.4042  -2
   3  -6  -1 146.816 18.4042   1
  -1   5  -1 425.321 17.4913  -2
   1  -5  -1 425.321 17.4913   1
  -2   5   0 70.8095 18.2734  -2
   2  -5  -1 70.8095 18.2734   1
  -3   5   0 55.2012 16.2218  -2
   3  -5  -1 55.2012 16.2218   1
  -1   4  -1 106.244 14.5756  -2
   1  -4  -1 106.244 14.5756   1
  -2   4   0 132.296 20.2354  -2
   2  -4  -1 132.296 20.2354   1
  -3   4   0 92.4628 17.3453  -2
   3  -4  -1 92.4628 17.3453   1
  -1   3  -1 1688.55 23.2948  -2
   1  -3  -1 1688.55 23.2948   1
  -2   3   0 4.82763 17.8153  -2
   2  -3  -1 4.82763 17.8153   1
  -3   3   0 23.6209 16.0029  -2
   3  -3  -1 23.6209 16.0029   1
  -1   2  -1 5240.15 33.8269  -2
   1  -2  -1 5240.15 33.8269   1
  -2   2   0 10.5066 18.7309  -2
   2  -2  -1 10.5066 18.7309   1
  -3   2   0 21.5367 15.9591  -2
   3  -2  -1 21.5367 15.9591   1
  -1   1  -1 3170.02 29.5157  -2
   1  -1  -1 3170.02 29.5157   1
  -2   1   0 4.71122 19.2821  -2
   2  -1  -1 4.71122 19.2821   1
  -3   1   0 14.3550 16.4634  -2
   3  -1  -1 14.3550 16.4634   1
   1   0  -1-1.94951 12.7617   1
  -2   0   0 436.231 21.4413  -2
   2   0  -1 436.231 21.4413   1
  -3   0   0 14.8120 16.5126  -2
   3   0  -1 14.8120 16.5126   1
  -4   0   0 21.9693 24.7369  -2
   4   0  -1 21.9693 24.7369   1
   1   1  -1 1268.18 19.5879   1
  -2  -1   0 12.4055 19.3545  -2
   2   1  -1 12.4055 19.3545   1
  -3  -1   0 10.0438 15.8543  -2
   3   1  -1 10.0438 15.8543   1
  -4  -1   0 2.31468 23.9378  -2
   4   1  -1 2.31468 23.9378   1
   1   2  -1 1336.06 20.1231   1
  -2  -2   0 17.1077 19.4618  -2
   2   2  -1 17.1077 19.4618   1
  -3  -2   0 48.2934 16.9987  -2
   3   2  -1 48.2934 16.9987   1
  -4  -2   0 19.6472 24.7130  -2
   4   2  -1 19.6472 24.7130   1
   1   3  -1 1687.60 21.5574   1
  -2  -3   0-0.17657 19.8084  -2
   2   3  -1-0.17657 19.8084   1
  -3  -3   0 0.89168 16.3096  -2
   3   3  -1 0.89168 16.3096   1
  -4  -3   0 2.80729 24.1945  -2
   4   3  -1 2.80729 24.1945   1
  -2  -4   0 203.385 22.0369  -2
   2   4  -1 203.385 22.0369   1
  -3  -4   0 81.0874 17.4321  -2
   3   4  -1 81.0874 17.4321   1
  -4  -4   0 3.01981 25.8614  -2
   4   4  -1 3.01981 25.8614   1
  -1  18   0-5.66527 31.1208  -2
   1 -18   0-5.66527 31.1208   1
  -1  17   0-3.26765 27.5614  -2
   1 -17   0-3.26765 27.5614   1
  -1  16   0 27.5813 23.1097  -2
   1 -16   0 27.5813 23.1097   1
  -1  15   0 26.1024 21.7117  -2
   1 -15   0 26.1024 21.7117   1
  -1  14   0 5.53552 21.2025  -2
   1 -14   0 5.53552 21.2025   1
  -1  13   0 16.1642 18.7662  -2
   1 -13   0 16.1642 18.7662   1
  -1  12   0 50.2401 18.8009  -2
   1 -12   0 50.2401 18.8009   1
  -2  12   1 115.130 20.3021  -2
   2 -12   0 115.130 20.3021   1
  -1  11   0 7.79965 17.0504  -2
   1 -11   0 7.79965 17.0504   1
  -2  11   1 60.7765 18.5219  -2
   2 -11   0 60.7765 18.5219   1
  -1  10   0 77.9485 17.0787  -2
   1 -10   0 77.9485 17.0787   1
  -2  10   1 47.3799 16.3493  -2
   2 -10   0 47.3799 16.3493   1
  -1   9   0 47.2438 16.1349  -2
   1  -9   0 47.2438 16.1349   1
  -2   9   1 36.6141 15.8734  -2
   2  -9   0 36.6141 15.8734   1
  -1   8   0 477.662 18.7543  -2
   1  -8   0 477.662 18.7543   1
  -2   8   1 87.7239 16.5662  -2
   2  -8   0 87.7239 16.5662   1
  -1   7   0 88.9750 14.2060  -2
   1  -7   0 88.9750 14.2060   1
  -2   7   1 42.2906 16.0483  -2
   2  -7   0 42.2906 16.0483   1
  -1   6   0 699.882 17.5972  -2
   1  -6   0 699.882 17.5972   1
  -2   6   1 91.2821 15.9731  -2
   2  -6   0 91.2821 15.9731   1
  -1   5   0 300.761 14.5505  -2
   1  -5   0 300.761 14.5505   1
  -2   5   1 89.2813 16.5563  -2
   2  -5   0 89.2813 16.5563   1
  -3   5   1 42.3113 15.1829  -2
   3  -5   0 42.3113 15.1829   1
  -1   4   0 123.132 13.1621  -2
   1  -4   0 123.132 13.1621   1
  -2   4   1 256.629 19.4934  -2
   2  -4   0 256.629 19.4934   1
  -3   4   1 95.6432 16.2323  -2
   3  -4   0 95.6432 16.2323   1
  -1   3   0 972.137 17.8423  -2
   1  -3   0 972.137 17.8423   1
  -2   3   1 19.1188 16.8556  -2
   2  -3   0 19.1188 16.8556   1
  -3   3   1 10.4358 15.0872  -2
   3  -3   0 10.4358 15.0872   1
  -1   2   0 5749.56 32.8555  -2
   1  -2   0 5749.56 32.8555   1
  -2   2   1 12.2030 16.3303  -2
   2  -2   0 12.2030 16.3303   1
  -3   2   1 39.3890 15.8338  -2
   3  -2   0 39.3890 15.8338   1
   1  -1   0 677.354 14.1150   1
  -2   1   1 1.19340 17.5864  -2
   2  -1   0 1.19340 17.5864   1
  -3   1   1 15.8520 14.8060  -2
   3  -1   0 15.8520 14.8060   1
   1   0   0 2683.26 22.2446   1
  -2   0   1 619.139 22.6909  -2
   2   0   0 619.139 22.6909   1
  -3   0   1 12.2360 15.1349  -2
   3   0   0 12.2360 15.1349   1
   1   1   0 702.004 15.9277   1
   2   1   0 5.74363 13.1912   1
  -3  -1   1 9.31334 15.5479  -2
   3   1   0 9.31334 15.5479   1
   1   2   0 3462.33 26.0866   1
   2   2   0-2.64904 12.7546   1
  -3  -2   1 38.9804 15.2242  -2
   3   2   0 38.9804 15.2242   1
   2   3   0 1.13341 12.8052   1
  -3  -3   1 0.23370 15.5842  -2
   3   3   0 0.23370 15.5842   1
  -4  -3   1-2.84250 23.2430  -2
   4   3   0-2.84250 23.2430   1
  -3  -4   1 82.5077 16.5973  -2
   3   4   0 82.5077 16.5973   1
  -1  17   1 52.4537 23.1738  -2
   1 -17   1 52.4537 23.1738   1
  -1  16   1 31.4160 20.1037  -2
   1 -16   1 31.4160 20.1037   1
  -1  15   1 18.7149 17.7659  -2
   1 -15   1 18.7149 17.7659   1
  -1  14   1 140.706 21.1347  -2
   1 -14   1 140.706 21.1347   1
  -1  13   1 179.750 20.8997  -2
   1 -13   1 179.750 20.8997   1
  -1  12   1 33.2573 16.7289  -2
   1 -12   1 33.2573 16.7289   1
  -1  11   1 203.406 19.1360  -2
   1 -11   1 203.406 19.1360   1
  -1  10   1 311.892 18.8487  -2
   1 -10   1 311.892 18.8487   1
  -2  10   2 34.4676 16.2528  -2
   2 -10   1 34.4676 16.2528   1
  -1   9   1 43.2671 15.2122  -2
   1  -9   1 43.2671 15.2122   1
  -2   9   2 7.43473 15.4769  -2
   2  -9   1 7.43473 15.4769   1
  -1   8   1 370.354 16.1594  -2
   1  -8   1 370.354 16.1594   1
  -2   8   2 32.5658 12.6223  -2
   2  -8   1 32.5658 12.6223   1
  -1   7   1 1245.96 20.0983  -2
   1  -7   1 1245.96 20.0983   1
  -2   7   2 28.7202 16.1159  -2
   2  -7   1 28.7202 16.1159   1
  -1   6   1 330.321 13.0999  -2
   1  -6   1 330.321 13.0999   1
  -2   6   2 70.1077 15.4588  -2
   2  -6   1 70.1077 15.4588   1
  -1   5   1 554.383 15.0521  -2
   1  -5   1 554.383 15.0521   1
  -2   5   2 275.957 17.8166  -2
   2  -5   1 275.957 17.8166   1
  -1   4   1 172.864 10.1024  -2
   1  -4   1 172.864 10.1024   1
  -2   4   2 17.6447 14.7987  -2
   2  -4   1 17.6447 14.7987   1
  -1   3   1 1111.04 15.4634  -2
   1  -3   1 1111.04 15.4634   1
  -2   3   2 549.618 18.8908  -2
   2  -3   1 549.618 18.8908   1
  -3   3   2 96.0375 14.6033  -2
   3  -3   1 96.0375 14.6033   1
  -1   2   1 6892.69 31.8587  -2
   1  -2   1 6892.69 31.8587   1
  -2   2   2 132.056 16.4893  -2
   2  -2   1 132.056 16.4893   1
  -3   2   2 3.10795 13.9706  -2
   3  -2   1 3.10795 13.9706   1
   1  -1   1 2945.63 20.5262   1
  -2   1   2 34.9519 15.6162  -2
   2  -1   1 34.9519 15.6162   1
  -3   1   2 121.981 15.5665  -2
   3  -1   1 121.981 15.5665   1
   1   0   1-0.50598 9.51438   1
  -2   0   2 232.090 18.1510  -2
   2   0   1 232.090 18.1510   1
  -3   0   2 5.80471 14.4247  -2
   3   0   1 5.80471 14.4247   1
   1   1   1 2852.00 21.5445   1
  -2  -1   2 32.5565 16.2939  -2
   2   1   1 32.5565 16.2939   1
  -3  -1   2 109.769 14.8858  -2
   3   1   1 109.769 14.8858   1
   2   2   1 95.9297 13.0094   1
  -3  -2   2 4.47129 13.9410  -2
   3   2   1 4.47129 13.9410   1
   2   3   1 524.204 17.6562   1
  -3  -3   2 93.8174 15.4532  -2
   3   3   1 93.8174 15.4532   1
  -1  15   2 125.140 21.3431  -2
   1 -15   2 125.140 21.3431   1
  -1  14   2 228.969 19.9080  -2
   1 -14   2 228.969 19.9080   1
  -1  13   2 111.491 17.9416  -2
   1 -13   2 111.491 17.9416   1
  -1  12   2 91.7618 16.7855  -2
   1 -12   2 91.7618 16.7855   1
  -1  11   2 181.265 18.3054  -2
   1 -11   2 181.265 18.3054   1
  -1  10   2 165.010 16.7100  -2
   1 -10   2 165.010 16.7100   1
  -1   9   2 179.700 14.4662  -2
   1  -9   2 179.700 14.4662   1
  -1   8   2 855.818 19.5126  -2
   1  -8   2 855.818 19.5126   1
  -1   7   2 2537.52 25.0452  -2
   1  -7   2 2537.52 25.0452   1
  -2   7   3 50.9792 14.7744  -2
   2  -7   2 50.9792 14.7744   1
  -1   6   2 355.137 12.7729  -2
   1  -6   2 355.137 12.7729   1
  -2   6   3 10.1142 14.4423  -2
   2  -6   2 10.1142 14.4423   1
  -1   5   2 476.766 13.2437  -2
   1  -5   2 476.766 13.2437   1
  -2   5   3 726.020 19.7070  -2
   2  -5   2 726.020 19.7070   1
  -1   4   2 236.457 10.1765  -2
   1  -4   2 236.457 10.1765   1
  -2   4   3 54.9292 13.7779  -2
   2  -4   2 54.9292 13.7779   1
  -1   3   2 734.175 13.3344  -2
   1  -3   2 734.175 13.3344   1
  -2   3   3 1186.71 21.3729  -2
   2  -3   2 1186.71 21.3729   1
  -1   2   2 850.807 13.8074  -2
   1  -2   2 850.807 13.8074   1
  -2   2   3 511.145 17.7435  -2
   2  -2   2 511.145 17.7435   1
   1  -1   2 17524.0 40.7921   1
   2  -1   2 183.201 12.4403   1
   1   0   2 8749.14 30.2631   1
   2   0   2 5.66148 10.3083   1
  -3   0   3 41.8293 12.8987  -2
   3   0   2 41.8293 12.8987   1
   2   1   2 181.335 12.2276   1
  -3  -1   3 176.857 15.2940  -2
   3   1   2 176.857 15.2940   1
   2   2   2 474.011 15.8271   1
  -3  -2   3 32.4018 13.5605  -2
   3   2   2 32.4018 13.5605   1
  -1  13   3 24.1405 16.7936  -2
   1 -13   3 24.1405 16.7936   1
  -1  12   3 64.5014 16.8585  -2
   1 -12   3 64.5014 16.8585   1
  -1  11   3 219.671 17.3288  -2
   1 -11   3 219.671 17.3288   1
  -1  10   3 127.288 15.5075  -2
   1 -10   3 127.288 15.5075   1
  -1   9   3 384.318 16.2780  -2
   1  -9   3 384.318 16.2780   1
  -1   8   3 31.9390 12.5006  -2
   1  -8   3 31.9390 12.5006   1
  -1   7   3 287.723 13.2145  -2
   1  -7   3 287.723 13.2145   1
  -1   6   3 62.6132 10.1020  -2
   1  -6   3 62.6132 10.1020   1
  -1   5   3 267.751 10.5182  -2
   1  -5   3 267.751 10.5182   1
  -1   4   3 37.5384 7.93686  -2
   1  -4   3 37.5384 7.93686   1
  -2   4   4 75.5574 13.0953  -2
   2  -4   3 75.5574 13.0953   1
  -1   3   3 144.722 8.61743  -2
   1  -3   3 144.722 8.61743   1
   2  -3   3 297.413 11.8238   1
   1  -2   3 23.4079 5.37971   1
   2  -2   3 13.9375 9.50374   1
   1  -1   3 1350.45 10.9939   1
   2  -1   3 2784.68 25.5531   1
   2   0   3 3.68013 9.41538   1
   2   1   3 2723.39 26.3625   1
  -1  11   4 48.0911 11.9584  -2
   1 -11   4 48.0911 11.9584   1
  -1  10   4 76.2933 14.2489  -2
   1 -10   4 76.2933 14.2489   1
  -1   9   4 583.246 16.9333  -2
   1  -9   4 583.246 16.9333   1
  -1   8   4 20.2537 11.4585  -2
   1  -8   4 20.2537 11.4585   1
  -1   7   4 851.123 14.6497  -2
   1  -7   4 851.123 14.6497   1
  -1   6   4 149.748 10.0530  -2
   1  -6   4 149.748 10.0530   1
  -1   5   4 75.7453 8.54183  -2
   1  -5   4 75.7453 8.54183   1
  -1   4   4 95.4102 7.67338  -2
   1  -4   4 95.4102 7.67338   1
  -1   3   4 160.934 6.77944  -2
   1  -3   4 160.934 6.77944   1
   2  -3   4 153.382 8.37168   1
   2  -2   4 1208.74 16.7718   1
   2  -1   4 1503.87 17.5853   1
   2   0   4 354.149 11.3135   1
  -1   8   5 6.57890 10.7317  -2
   1  -8   5 6.57890 10.7317   1
  -1   7   5 117.085 10.0469  -2
   1  -7   5 117.085 10.0469   1
  -1   6   5 239.487 10.6749  -2
   1  -6   5 239.487 10.6749   1
  -1   5   5 585.017 10.1882  -2
   1  -5   5 585.017 10.1882   1
  -1   4   5 2031.89 13.6597  -2
   1  -4   5 2031.89 13.6597   1
  -1   5   6 38.9505 4.47749  -2
   1  -5   6 38.9505 4.47749   1
   1   4 -10 134.728 10.6939   2
   1   5 -10 20.9480 10.4222   2
   1   3  -9 3.15032 7.99695   2
   1   4  -9 5.06905 9.23642   2
   1   5  -9 56.6355 10.8895   2
   1   0  -8 163.828 5.11444   2
   1   1  -8 27.3026 5.69767   2
   1   2  -8 105.065 7.69862   2
   1   0  -7-0.30823 3.39284   2
   1   1  -7 1.40729 5.24046   2
  -1  -4  -4-1.90963 14.2631   2
  -1  -4  -3 30.9355 13.9978   2
  -1  -3  -3 11.8443 14.2971   2
  -1  -2  -3 8.44358 13.7549   2
  -1  -4  -2 176.956 15.3377   2
  -1  -3  -2 7.50438 13.7370   2
  -1  -2  -2 373.986 16.0579   2
  -1  -1  -2 11701.6 51.2286   2
  -1  -3  -1 60.8388 13.7333   2
  -1  -2  -1 4019.14 30.4684   2
  -1  -1  -1 1972.03 23.4112   2
  -1   0  -1 4.34328 13.4861   2
  -1  -2   0 2292.76 22.6419   2
  -1  -1   0 461.389 15.1093   2
  -1   0   0 1756.68 19.6525   2
  -1   1   0 418.263 13.0463   2
  -2  -3   1 3.87371 12.5906   2
  -2  -2   1 10.1532 12.2493   2
  -1  -2   1 866.657 15.7921   2
  -2  -1   1 1.01733 12.5695   2
  -1  -1   1 773.641 14.2312   2
  -1   0   1 1.52096 9.81642   2
  -1   1   1 748.981 13.3711   2
  -2  -2   2 35.0128 11.8308   2
  -1  -1   2 964.040 13.4841   2
  -1   0   2 32.0063 9.22319   2
  -1   1   2 951.916 12.2656   2
  -2  -2   3 10.1858 10.8470   2
  -2  -1   3 0.26605 10.5943   2
  -2   0   3-4.09407 10.9151   2
  -1   0   3 2.99869 6.26412   2
  -2   1   3-2.16520 10.3450   2
  -1   1   3 87.4748 6.85768   2
  -1   2   3 17.4788 6.10183   2
  -2  -1   4 10.7001 10.2765   2
  -2   0   4 70.2353 9.16782   2
  -2   1   4 9.93374 9.55306   2
  -2   2   4 454.624 13.0262   2
  -2   3   4 10.2245 8.63426   2
  -2   1   5 44.2916 8.03744   2
  -2   2   5 313.202 9.83123   2
   0 -13 -12 5.94718 24.2161  -2
   0  13 -12 5.94718 24.2161   1
   1 -14 -12 28.2066 33.3256  -2
  -1  14 -12 28.2066 33.3256   1
   0 -14 -12-3.25346 22.3033  -2
   0  14 -12-3.25346 22.3033   1
  -1 -14 -12 15.9316 35.8409  -2
   1  14 -12 15.9316 35.8409   1
   1 -15 -12-33.0406 40.7090  -2
  -1  15 -12-33.0406 40.7090   1
   0 -15 -12 19.4561 24.8836  -2
   0  15 -12 19.4561 24.8836   1
  -1 -15 -12 16.9119 32.6798  -2
   1  15 -12 16.9119 32.6798   1
   0 -10 -11 24.5619 21.2319  -2
   0  10 -11 24.5619 21.2319   1
   1 -11 -11 0.91854 34.7219  -2
  -1  11 -11 0.91854 34.7219   1
   0 -11 -11-11.2651 21.3600  -2
   0  11 -11-11.2651 21.3600   1
   1 -12 -11 253.723 38.1441  -2
  -1  12 -11 253.723 38.1441   1
   0 -12 -11-0.10720 21.4034  -2
   0  12 -11-0.10720 21.4034   1
  -1 -12 -11 282.278 34.2978  -2
   1  12 -11 282.278 34.2978   1
   1 -13 -11-9.96942 35.2981  -2
  -1  13 -11-9.96942 35.2981   1
   0 -13 -11 5.92854 23.6991  -2
   0  13 -11 5.92854 23.6991   1
  -1 -13 -11-26.5254 31.3925  -2
   1  13 -11-26.5254 31.3925   1
   1 -14 -11 9.62933 34.6981  -2
  -1  14 -11 9.62933 34.6981   1
   0 -14 -11 77.3957 25.7499  -2
   0  14 -11 77.3957 25.7499   1
  -1 -14 -11 19.0281 31.2477  -2
   1  14 -11 19.0281 31.2477   1
   1 -15 -11-13.7082 32.8826  -2
  -1  15 -11-13.7082 32.8826   1
   0 -15 -11 18.5764 23.7536  -2
   0  15 -11 18.5764 23.7536   1
  -1 -15 -11 12.0652 35.8499  -2
   1  15 -11 12.0652 35.8499   1
   0 -16 -11-13.4002 27.1888  -2
   0  16 -11-13.4002 27.1888   1
  -1 -16 -11 39.7292 34.2978  -2
   1  16 -11 39.7292 34.2978   1
   0  -9 -10-5.21894 20.3705  -2
   0   9 -10-5.21894 20.3705   1
   1 -10 -10 49.5467 28.3695  -2
  -1  10 -10 49.5467 28.3695   1
   0 -10 -10 124.548 23.2406  -2
   0  10 -10 124.548 23.2406   1
   1  10 -10 11.7126 19.8381   1
   1 -11 -10 35.0823 24.4828  -2
  -1  11 -10 35.0823 24.4828   1
   0 -11 -10 132.738 23.8152  -2
   0  11 -10 132.738 23.8152   1
  -1 -11 -10 24.7644 31.1180  -2
   1  11 -10 24.7644 31.1180   1
   1 -12 -10 83.1271 27.0942  -2
  -1  12 -10 83.1271 27.0942   1
   0 -12 -10 127.962 26.0839  -2
   0  12 -10 127.962 26.0839   1
  -1 -12 -10 127.906 32.4141  -2
   1  12 -10 127.906 32.4141   1
   2 -13 -11 54.9098 29.3124  -2
  -2  13 -10 54.9098 29.3124   1
   1 -13 -10 128.563 29.3024  -2
  -1  13 -10 128.563 29.3024   1
   0 -13 -10 4.32322 23.8332  -2
   0  13 -10 4.32322 23.8332   1
  -1 -13 -10 51.5912 29.1863  -2
   1  13 -10 51.5912 29.1863   1
   2 -14 -11 10.4553 31.8203  -2
  -2  14 -10 10.4553 31.8203   1
   1 -14 -10 49.4504 40.1057  -2
  -1  14 -10 49.4504 40.1057   1
   0 -14 -10-1.39808 24.6279  -2
   0  14 -10-1.39808 24.6279   1
  -1 -14 -10 14.3608 32.2605  -2
   1  14 -10 14.3608 32.2605   1
   1 -15 -10 13.7841 33.2603  -2
  -1  15 -10 13.7841 33.2603   1
   0 -15 -10-5.50956 23.5357  -2
   0  15 -10-5.50956 23.5357   1
  -1 -15 -10-6.67463 32.6920  -2
   1  15 -10-6.67463 32.6920   1
   1 -16 -10 47.8850 36.7976  -2
  -1  16 -10 47.8850 36.7976   1
   0 -16 -10 8.18683 27.2267  -2
   0  16 -10 8.18683 27.2267   1
  -1 -16 -10-2.57729 39.1995  -2
   1  16 -10-2.57729 39.1995   1
   0  -7  -9-5.42196 18.8260  -2
   0   7  -9-5.42196 18.8260   1
   1  -8  -9-0.42110 28.2041  -2
  -1   8  -9-0.42110 28.2041   1
   0  -8  -9 103.789 19.6753  -2
   0   8  -9 103.789 19.6753   1
  -1  -8  -9-4.63364 26.5397  -2
   1   8  -9-4.63364 26.5397   1
   1  -9  -9 342.606 27.3045  -2
  -1   9  -9 342.606 27.3045   1
   0  -9  -9 64.3811 21.1588  -2
   0   9  -9 64.3811 21.1588   1
  -1  -9  -9 299.798 30.1779  -2
   1   9  -9 299.798 30.1779   1
   1 -10  -9 5.46680 30.2391  -2
  -1  10  -9 5.46680 30.2391   1
   0 -10  -9 306.849 24.8881  -2
   0  10  -9 306.849 24.8881   1
  -1 -10  -9 6.38284 28.9091  -2
   1  10  -9 6.38284 28.9091   1
   2 -11 -10 6.42657 28.3057  -2
  -2  11  -9 6.42657 28.3057   1
   1 -11  -9 766.578 36.7837  -2
  -1  11  -9 766.578 36.7837   1
   0 -11  -9 1920.77 42.7567  -2
   0  11  -9 1920.77 42.7567   1
  -1 -11  -9 448.856 35.0066  -2
   1  11  -9 448.856 35.0066   1
   2 -12 -10 12.6482 31.0238  -2
  -2  12  -9 12.6482 31.0238   1
   1 -12  -9 16.6279 33.7570  -2
  -1  12  -9 16.6279 33.7570   1
   0 -12  -9 35.1083 22.2894  -2
   0  12  -9 35.1083 22.2894   1
  -1 -12  -9 0.99115 30.2398  -2
   1  12  -9 0.99115 30.2398   1
   2 -13 -10-1.08359 31.7469  -2
  -2  13  -9-1.08359 31.7469   1
   1 -13  -9 20.8010 30.3261  -2
  -1  13  -9 20.8010 30.3261   1
   0 -13  -9 72.8986 25.5139  -2
   0  13  -9 72.8986 25.5139   1
  -1 -13  -9 18.8304 32.1081  -2
   1  13  -9 18.8304 32.1081   1
   2 -14 -10 6.60845 34.5528  -2
  -2  14  -9 6.60845 34.5528   1
   1 -14  -9-15.1904 33.8079  -2
  -1  14  -9-15.1904 33.8079   1
   0 -14  -9 62.3550 23.9205  -2
   0  14  -9 62.3550 23.9205   1
  -1 -14  -9-14.7849 32.4383  -2
   1  14  -9-14.7849 32.4383   1
   2 -15 -10-23.6526 33.3504  -2
  -2  15  -9-23.6526 33.3504   1
   1 -15  -9 17.2153 35.3382  -2
  -1  15  -9 17.2153 35.3382   1
   0 -15  -9 24.6604 24.5832  -2
   0  15  -9 24.6604 24.5832   1
  -1 -15  -9 2.11679 34.6899  -2
   1  15  -9 2.11679 34.6899   1
   1 -16  -9 49.0455 32.9325  -2
  -1  16  -9 49.0455 32.9325   1
   0 -16  -9 21.3060 25.7572  -2
   0  16  -9 21.3060 25.7572   1
  -1 -16  -9 5.72039 36.2505  -2
   1  16  -9 5.72039 36.2505   1
   0 -17  -9 51.1318 28.9196  -2
   0  17  -9 51.1318 28.9196   1
  -1 -17  -9 38.0608 37.1043  -2
   1  17  -9 38.0608 37.1043   1
   0  -6  -8 16.4166 17.0742  -2
   0   6  -8 16.4166 17.0742   1
  -1   7  -8 2.96574 16.9382   1
   0  -7  -8 5.50994 17.4754  -2
   0   7  -8 5.50994 17.4754   1
   1   7  -8 54.2915 16.5273   1
   1  -8  -8 121.588 25.8461  -2
  -1   8  -8 121.588 25.8461   1
   0  -8  -8 96.0877 19.8797  -2
   0   8  -8 96.0877 19.8797   1
  -1  -8  -8 117.512 26.0579  -2
   1   8  -8 117.512 26.0579   1
  -2   9  -8 128.784 20.2475   1
   1  -9  -8 923.002 35.7005  -2
  -1   9  -8 923.002 35.7005   1
   0  -9  -8 4.40031 19.4369  -2
   0   9  -8 4.40031 19.4369   1
   1   9  -8 615.558 26.1414   1
   2 -10  -9 10.6896 26.1925  -2
  -2  10  -8 10.6896 26.1925   1
   1 -10  -8 84.3594 30.0913  -2
  -1  10  -8 84.3594 30.0913   1
   0 -10  -8 141.104 22.1007  -2
   0  10  -8 141.104 22.1007   1
  -1 -10  -8 134.366 27.7741  -2
   1  10  -8 134.366 27.7741   1
   2 -11  -9-4.79964 34.0170  -2
  -2  11  -8-4.79964 34.0170   1
   1 -11  -8 296.601 32.9270  -2
  -1  11  -8 296.601 32.9270   1
   0 -11  -8 23.6643 21.6087  -2
   0  11  -8 23.6643 21.6087   1
  -1 -11  -8 287.188 31.5224  -2
   1  11  -8 287.188 31.5224   1
   2 -12  -9 16.5262 30.0266  -2
  -2  12  -8 16.5262 30.0266   1
   1 -12  -8 40.9740 31.9406  -2
  -1  12  -8 40.9740 31.9406   1
   0 -12  -8 18.1400 21.8500  -2
   0  12  -8 18.1400 21.8500   1
  -1 -12  -8-6.67819 30.1602  -2
   1  12  -8-6.67819 30.1602   1
   2 -13  -9 21.8609 29.7832  -2
  -2  13  -8 21.8609 29.7832   1
   1 -13  -8 89.6924 24.6340  -2
  -1  13  -8 89.6924 24.6340   1
   0 -13  -8 15.7806 23.4657  -2
   0  13  -8 15.7806 23.4657   1
  -1 -13  -8 36.8920 28.8289  -2
   1  13  -8 36.8920 28.8289   1
   2 -14  -9 10.4663 33.6733  -2
  -2  14  -8 10.4663 33.6733   1
   1 -14  -8 15.0771 25.8313  -2
  -1  14  -8 15.0771 25.8313   1
   0 -14  -8 73.2245 24.1495  -2
   0  14  -8 73.2245 24.1495   1
  -1 -14  -8 21.6745 31.7397  -2
   1  14  -8 21.6745 31.7397   1
   2 -15  -9-0.44234 33.2927  -2
  -2  15  -8-0.44234 33.2927   1
   1 -15  -8 31.1147 31.8668  -2
  -1  15  -8 31.1147 31.8668   1
   0 -15  -8 14.3107 21.6896  -2
   0  15  -8 14.3107 21.6896   1
  -1 -15  -8 58.6522 29.6639  -2
   1  15  -8 58.6522 29.6639   1
   1 -16  -8-9.45586 35.8443  -2
  -1  16  -8-9.45586 35.8443   1
   0 -16  -8-8.93456 22.4608  -2
   0  16  -8-8.93456 22.4608   1
  -1 -16  -8-4.54852 33.4987  -2
   1  16  -8-4.54852 33.4987   1
   0 -17  -8-2.74116 26.6684  -2
   0  17  -8-2.74116 26.6684   1
  -1 -17  -8 56.8217 38.9134  -2
   1  17  -8 56.8217 38.9134   1
   0  -5  -7 970.959 24.5861  -2
   0   5  -7 970.959 24.5861   1
   1   5  -7 150.972 16.2783   1
   1  -6  -7 38.5124 21.7688  -2
  -1   6  -7 38.5124 21.7688   1
   0  -6  -7 7.22871 15.4816  -2
   0   6  -7 7.22871 15.4816   1
   1   6  -7 45.8411 15.4422   1
  -1   7  -7 1.51282 17.1251   1
   0  -7  -7 38.0987 17.9383  -2
   0   7  -7 38.0987 17.9383   1
   1   7  -7 40.4943 15.9543   1
   2  -8  -8 15.4909 24.1668  -2
  -2   8  -7 15.4909 24.1668   1
   1  -8  -7 21.7965 25.2803  -2
  -1   8  -7 21.7965 25.2803   1
   0  -8  -7 20.7862 17.5709  -2
   0   8  -7 20.7862 17.5709   1
   1   8  -7 30.9571 16.7618   1
   2  -9  -8 182.237 27.7935  -2
  -2   9  -7 182.237 27.7935   1
   1  -9  -7 288.204 28.9246  -2
  -1   9  -7 288.204 28.9246   1
   0  -9  -7 30.6376 18.4251  -2
   0   9  -7 30.6376 18.4251   1
   1   9  -7 197.536 20.4011   1
   2 -10  -8 40.3055 27.5411  -2
  -2  10  -7 40.3055 27.5411   1
   1 -10  -7 150.126 22.5519  -2
  -1  10  -7 150.126 22.5519   1
   0 -10  -7 1029.58 31.6936  -2
   0  10  -7 1029.58 31.6936   1
   1  10  -7 223.133 22.5727   1
  -2  11  -7 28.1718 20.0363   1
   1 -11  -7 409.122 35.1224  -2
  -1  11  -7 409.122 35.1224   1
   0 -11  -7 1287.36 35.7221  -2
   0  11  -7 1287.36 35.7221   1
  -1 -11  -7 702.327 34.9604  -2
   1  11  -7 702.327 34.9604   1
   2 -12  -8 4.82211 29.1893  -2
  -2  12  -7 4.82211 29.1893   1
   1 -12  -7 79.8252 27.6702  -2
  -1  12  -7 79.8252 27.6702   1
   0 -12  -7 392.936 27.6146  -2
   0  12  -7 392.936 27.6146   1
   1  12  -7 121.182 22.5310   1
   2 -13  -8-20.1098 30.1851  -2
  -2  13  -7-20.1098 30.1851   1
   1 -13  -7-14.1737 33.8765  -2
  -1  13  -7-14.1737 33.8765   1
   0 -13  -7 202.932 24.6321  -2
   0  13  -7 202.932 24.6321   1
  -1 -13  -7 15.5969 28.2398  -2
   1  13  -7 15.5969 28.2398   1
   2 -14  -8 6.73430 31.2015  -2
  -2  14  -7 6.73430 31.2015   1
   1 -14  -7-9.85637 33.6440  -2
  -1  14  -7-9.85637 33.6440   1
   0 -14  -7 74.2802 24.1652  -2
   0  14  -7 74.2802 24.1652   1
  -1 -14  -7 5.43963 30.1931  -2
   1  14  -7 5.43963 30.1931   1
   2 -15  -8 0.47947 36.3209  -2
  -2  15  -7 0.47947 36.3209   1
   1 -15  -7 43.0150 37.5570  -2
  -1  15  -7 43.0150 37.5570   1
   0 -15  -7 18.4917 24.8665  -2
   0  15  -7 18.4917 24.8665   1
  -1 -15  -7 34.7582 32.0617  -2
   1  15  -7 34.7582 32.0617   1
   2 -16  -8-39.9335 35.2862  -2
  -2  16  -7-39.9335 35.2862   1
   1 -16  -7 3.16862 35.0629  -2
  -1  16  -7 3.16862 35.0629   1
   0 -16  -7-7.89802 22.0632  -2
   0  16  -7-7.89802 22.0632   1
  -1 -16  -7 18.8940 30.7535  -2
   1  16  -7 18.8940 30.7535   1
   1 -17  -7 63.3123 34.1884  -2
  -1  17  -7 63.3123 34.1884   1
   0 -17  -7 19.2322 25.3092  -2
   0  17  -7 19.2322 25.3092   1
  -1 -17  -7 22.4463 36.5943  -2
   1  17  -7 22.4463 36.5943   1
   0  -4  -6 1096.06 23.1636  -2
   0   4  -6 1096.06 23.1636   1
  -1   5  -6-2.67931 14.3664   1
   0  -5  -6 6.51143 15.5606  -2
   0   5  -6 6.51143 15.5606   1
   1   5  -6 65.0457 14.5209   1
  -1   6  -6 114.924 17.2184   1
   0  -6  -6 119.392 16.7176  -2
   0   6  -6 119.392 16.7176   1
   1   6  -6 197.512 15.7610   1
  -2   7  -6-0.98314 15.1430   1
   1  -7  -6 60.4687 23.7138  -2
  -1   7  -6 60.4687 23.7138   1
   0  -7  -6 69.8566 17.2667  -2
   0   7  -6 69.8566 17.2667   1
   1   7  -6 53.8651 15.7110   1
   2  -8  -7 217.443 25.7586  -2
  -2   8  -6 217.443 25.7586   1
  -1   8  -6 0.24646 17.2728   1
   0  -8  -6 697.168 25.0100  -2
   0   8  -6 697.168 25.0100   1
  -1  -8  -6 17.3386 23.4868  -2
   1   8  -6 17.3386 23.4868   1
   2  -9  -7-1.35220 25.3395  -2
  -2   9  -6-1.35220 25.3395   1
   1  -9  -6 16.6737 26.6744  -2
  -1   9  -6 16.6737 26.6744   1
   0  -9  -6 1.92124 17.9747  -2
   0   9  -6 1.92124 17.9747   1
   1   9  -6 54.6696 17.5849   1
  -2  10  -6 13.3593 18.9892   1
   1 -10  -6 303.487 30.6823  -2
  -1  10  -6 303.487 30.6823   1
   0 -10  -6 814.594 28.2692  -2
   0  10  -6 814.594 28.2692   1
[truncated: 72,324 more chars]
