# Supplementary material for: Crystal structure of bergapten: a photomutagenic and photobiologically active furan­ocoumarin
Source: Acta Crystallogr E Crystallogr Commun. 2016 Jul 22;72(Pt 8):1194–6. doi: 10.1107/S2056989016011221 (PMC4971871; doi:10.1107/S2056989016011221)
Supplement: Supplementary file 2 [file e-72-01194-Isup2.hkl]

data_I                                                                          
_shelx_title ' 1168 (AJ-9) P21/C'                                               
_shelx_refln_list_code          4                                               
_shelx_F_calc_maximum      119.28                                               
_exptl_crystal_F_000       448.00                                               
_reflns_d_resolution_high  0.8301                                               
                                                                                
loop_                                                                           
 _space_group_symop_operation_xyz                                               
 'x, y, z'                                                                      
 '-x, y+1/2, -z+1/2'                                                            
 '-x, -y, -z'                                                                   
 'x, -y-1/2, z-1/2'                                                             
                                                                                
_cell_length_a     3.8486                                                       
_cell_length_b    14.6760                                                       
_cell_length_c    16.8660                                                       
_cell_angle_alpha  90.000                                                       
_cell_angle_beta   92.120                                                       
_cell_angle_gamma  90.000                                                       
                                                                                
_shelx_F_squared_multiplier     1.000                                           
                                                                                
loop_                                                                           
 _refln_index_h                                                                 
 _refln_index_k                                                                 
 _refln_index_l                                                                 
 _refln_F_squared_calc                                                          
 _refln_F_squared_meas                                                          
 _refln_F_squared_sigma                                                         
 _refln_observed_status                                                         
   0  -2 -20         15.79         54.85        13.67 o                         
   0  -1 -20         19.46         41.33        13.79 o                         
   0   0 -20          1.47         11.26        12.99 o                         
   0   1 -20         19.46         30.12        14.07 o                         
   0   2 -20         15.79         29.64        14.86 o                         
   0   3 -20          4.30         17.26        13.54 o                         
   0  -1 -19         10.65         16.83        12.79 o                         
   0   1 -19         10.65         24.52        13.14 o                         
   1   1 -19         16.08         10.74        18.23 o                         
   0   2 -19          7.71         20.52        12.82 o                         
   1   2 -19         24.12          7.28        19.41 o                         
   0   3 -19          1.96         -0.70        13.89 o                         
   1   3 -19         24.71         19.78        18.61 o                         
   0   4 -19          1.45          7.29        13.82 o                         
   1   4 -19          0.59         -7.31        20.28 o                         
   0   5 -19          0.00          0.00        12.69 o                         
   1   5 -19          0.01          8.83        20.60 o                         
   0   0 -18         71.44        101.33        13.97 o                         
   1   0 -18        155.93        132.10        19.79 o                         
   0   1 -18         13.50         15.36        12.28 o                         
   1   1 -18        101.47         86.15        19.06 o                         
   0   2 -18          3.14          9.21        13.03 o                         
   1   2 -18         12.34          3.48        17.91 o                         
   0   3 -18         15.73         39.88        14.31 o                         
   1   3 -18         25.94         22.22        16.10 o                         
  -1   4 -18          4.43         32.92        18.77 o                         
   0   4 -18         22.30         21.48        14.12 o                         
   1   4 -18          5.86          1.47        20.45 o                         
   2   4 -18         24.69         26.93        21.22 o                         
  -1   5 -18          5.89         28.07        19.51 o                         
   0   5 -18          6.25          5.92        12.26 o                         
   1   5 -18          8.39          5.42        17.32 o                         
  -1   6 -18          9.47         -0.35        19.52 o                         
   0   6 -18         60.03         63.77        14.76 o                         
   1   6 -18          7.02         16.93        20.16 o                         
   0   7 -18          3.91         -4.45        15.25 o                         
   0   1 -17          0.40         19.96        12.41 o                         
   1   1 -17          2.75          5.42        17.95 o                         
   0   2 -17          2.04         11.58        12.14 o                         
   1   2 -17        119.33         89.73        19.58 o                         
   0   3 -17          3.90         10.74        12.23 o                         
   1   3 -17         33.21         13.83        18.21 o                         
   2   3 -17          0.67         13.60        17.75 o                         
   0   4 -17          5.29         17.91        13.60 o                         
   1   4 -17          5.08         10.65        21.74 o                         
   2   4 -17          3.35         -2.05        18.49 o                         
  -1   5 -17          1.54         20.25        18.00 o                         
   0   5 -17          3.19        -12.22        12.22 o                         
   1   5 -17          2.34         -4.52        19.66 o                         
   2   5 -17          2.58         24.21        20.03 o                         
  -1   6 -17         30.85         30.31        19.04 o                         
   0   6 -17         17.73          4.03        14.02 o                         
   1   6 -17         23.35         20.94        15.13 o                         
   2   6 -17         11.37          1.31        21.37 o                         
  -1   7 -17         31.99         37.63        19.42 o                         
   0   7 -17          4.24         10.10        13.16 o                         
   1   7 -17         22.60          8.07        21.62 o                         
  -1   8 -17         25.09         42.82        21.32 o                         
   0   8 -17          2.67         11.63        14.71 o                         
   1   8 -17         28.04         25.66        16.81 o                         
   0   9 -17          1.38         13.24        15.06 o                         
   1  -1 -16         21.30         27.88        11.59 o                         
   1   0 -16        135.55        140.93        18.03 o                         
   0   1 -16         74.72        101.84        13.42 o                         
   1   1 -16         21.30         16.35        16.50 o                         
   0   2 -16        193.94        194.98        15.21 o                         
   1   2 -16         85.20         65.65        18.56 o                         
   0   3 -16         91.18         91.18        13.71 o                         
   1   3 -16         25.59         13.20        13.71 o                         
   2   3 -16          5.65         10.74        17.42 o                         
   0   4 -16         10.50         11.63        12.65 o                         
   1   4 -16         31.09          8.75        20.46 o                         
   2   4 -16         32.76         93.62        19.06 o                         
  -1   5 -16          7.03          6.73        18.86 o                         
   0   5 -16          8.52          6.43        12.53 o                         
   1   5 -16          9.48         17.08        15.73 o                         
   2   5 -16          5.04         34.30        20.44 o                         
  -1   6 -16         34.42         35.63        18.47 o                         
   0   6 -16         92.71         84.92        14.06 o                         
   1   6 -16         33.46         24.07        15.86 o                         
   2   6 -16         16.29          0.72        21.67 o                         
  -2   7 -16          0.49         42.54        17.05 o                         
  -1   7 -16          7.45         11.98        19.41 o                         
   0   7 -16         23.00          4.65        13.36 o                         
   1   7 -16         11.39         15.92        14.19 o                         
   2   7 -16          0.87         42.64        22.67 o                         
  -1   8 -16         52.25         77.61        19.15 o                         
   0   8 -16        277.76        258.37        17.11 o                         
   1   8 -16         34.46         28.00        15.14 o                         
   2   8 -16          3.94         25.14        21.60 o                         
  -1   9 -16          5.75         15.23        17.19 o                         
   0   9 -16          1.48          2.75        12.80 o                         
   1   9 -16          6.83          1.46        22.70 o                         
  -1  10 -16          6.99          8.30        25.03 o                         
   0  10 -16         12.57          1.73        15.39 o                         
   1  -1 -15        128.30        116.39        13.00 o                         
   1   1 -15        128.30         98.90        12.50 o                         
   0   2 -15          1.66          4.15        11.46 o                         
   1   2 -15         67.83         49.96        14.12 o                         
   2   2 -15          1.20         13.41        16.86 o                         
   0   3 -15        153.01        170.30        13.64 o                         
   1   3 -15          2.50         -7.41        17.27 o                         
   2   3 -15         10.91         18.81        18.11 o                         
   0   4 -15         41.35         47.05        12.54 o                         
   1   4 -15          1.59        -17.64        18.06 o                         
   2   4 -15         26.58         52.21        18.69 o                         
   0   5 -15        114.52        120.94        14.80 o                         
   1   5 -15        114.89         78.24        20.64 o                         
   2   5 -15         27.03         17.78        20.19 o                         
  -1   6 -15         23.12         36.63        18.86 o                         
   0   6 -15         76.13         74.71        14.04 o                         
   1   6 -15         23.94         12.07        15.65 o                         
  -1   7 -15         61.85         61.85        18.06 o                         
   0   7 -15         81.64         90.54        14.73 o                         
   1   7 -15         56.66         68.95        16.99 o                         
   2   7 -15         16.12          1.61        21.30 o                         
  -2   8 -15          3.75         17.09        16.24 o                         
  -1   8 -15          3.41          9.62        17.74 o                         
   0   8 -15         23.42         21.28        13.92 o                         
   1   8 -15          5.18         22.79        21.30 o                         
   2   8 -15          3.17        -10.97        33.28 o                         
  -1   9 -15         12.17         27.21        18.95 o                         
   0   9 -15          6.45         -7.14        13.38 o                         
   1   9 -15          8.06         -6.16        28.36 o                         
   2   9 -15          8.92          3.05        23.49 o                         
  -1  10 -15         11.04         -5.91        17.93 o                         
   0  10 -15         10.66         10.20        13.07 o                         
   1  10 -15          9.90         10.89        17.72 o                         
  -1  11 -15          0.08        -11.89        19.07 o                         
   0  11 -15         31.68         35.12        16.14 o                         
   1  -2 -14          4.40          7.28        11.41 o                         
   1  -1 -14       1474.46       1312.62        26.68 o                         
   1   0 -14         79.84         73.11        13.22 o                         
   1   1 -14       1474.47       1338.03        28.80 o                         
   2   1 -14         18.79         20.69        15.38 o                         
   0   2 -14         41.94         52.69        11.86 o                         
   1   2 -14          4.40          6.49        16.68 o                         
   2   2 -14         32.65         53.12        16.44 o                         
   0   3 -14         85.29        118.79        13.41 o                         
   1   3 -14         17.02          2.34        17.90 o                         
   2   3 -14         69.74         74.74        17.41 o                         
   0   4 -14         28.08         38.10        12.30 o                         
   1   4 -14        116.94         88.70        18.91 o                         
   2   4 -14         11.45         18.89        16.35 o                         
   0   5 -14          7.42          4.68        11.92 o                         
   1   5 -14         53.64         39.39        18.67 o                         
   2   5 -14         45.99         36.66        19.16 o                         
   3   5 -14         13.74         19.44        16.67 o                         
  -1   6 -14         26.93         29.75        17.89 o                         
   0   6 -14          0.18          4.85        11.54 o                         
   1   6 -14         23.28         16.47        14.88 o                         
   2   6 -14          9.04         21.94        20.47 o                         
   3   6 -14          7.73         26.15        15.91 o                         
  -1   7 -14        212.40        218.68        18.61 o                         
   0   7 -14        187.64        190.79        15.67 o                         
   1   7 -14        324.63        231.98        23.64 o                         
   2   7 -14          3.52         -6.57        21.24 o                         
  -2   8 -14          3.58        -10.81        16.36 o                         
  -1   8 -14         79.48         86.63        18.63 o                         
   0   8 -14         14.67         10.49        13.43 o                         
   1   8 -14         57.94         58.97        15.61 o                         
   2   8 -14          9.54        -21.88        21.88 o                         
  -2   9 -14          5.84         12.71        12.65 o                         
  -1   9 -14         21.85         31.53        18.01 o                         
   0   9 -14        129.66        106.30        15.47 o                         
   1   9 -14         32.84         14.82        20.59 o                         
   2   9 -14         28.89         28.58        22.71 o                         
  -1  10 -14         13.94         -0.28        17.87 o                         
   0  10 -14          0.15         -6.76        13.40 o                         
   1  10 -14         13.61         16.09        22.14 o                         
   2  10 -14          4.88          0.19        22.57 o                         
  -1  11 -14          7.14         19.89        17.48 o                         
   0  11 -14          2.38         -0.57        14.27 o                         
   1  11 -14          7.16          6.63        22.94 o                         
  -1  12 -14          6.26        -17.41        17.75 o                         
   0  12 -14          2.40         -2.67        12.88 o                         
   1  -2 -13         14.26         15.37        12.09 o                         
   1  -1 -13         91.28         93.96        11.91 o                         
   1   1 -13         91.28         74.98        12.29 o                         
   2   1 -13        172.79        215.90        18.51 o                         
   0   2 -13          3.14         35.11        10.50 o                         
   1   2 -13         14.26          3.76        16.22 o                         
   2   2 -13        194.59        202.14        18.52 o                         
   0   3 -13         12.02         18.36        11.01 o                         
   1   3 -13          3.24          1.81        16.96 o                         
   2   3 -13         47.61         58.72        18.24 o                         
   0   4 -13         68.70         73.76        12.44 o                         
   1   4 -13          1.42          2.75        17.84 o                         
   2   4 -13         34.10         44.48        15.79 o                         
   0   5 -13          8.67         14.02        11.88 o                         
   1   5 -13        111.94        112.33        19.14 o                         
   2   5 -13         62.67         50.62        18.17 o                         
   3   5 -13          3.97         -8.30        15.12 o                         
  -1   6 -13         15.39         35.22        16.85 o                         
   0   6 -13         40.84         24.76        12.46 o                         
   1   6 -13         10.58          6.95        18.45 o                         
   2   6 -13        119.38        122.81        20.53 o                         
   3   6 -13          0.40         23.35        16.80 o                         
  -1   7 -13         52.80         76.51        17.48 o                         
   0   7 -13        115.67         97.33        14.02 o                         
   1   7 -13         38.13         37.94        15.11 o                         
   2   7 -13          0.58          4.04        21.17 o                         
   3   7 -13          2.48         24.68        17.65 o                         
  -2   8 -13          8.03         16.87        17.37 o                         
  -1   8 -13         10.09         15.54        16.31 o                         
   0   8 -13         23.38         15.91        13.15 o                         
   1   8 -13         15.38         25.32        15.49 o                         
   2   8 -13         12.05         13.82        18.69 o                         
  -2   9 -13         38.83         36.33        14.89 o                         
  -1   9 -13         72.43         53.87        17.56 o                         
   0   9 -13        126.58        130.44        15.11 o                         
   1   9 -13        108.07         64.72        21.60 o                         
   2   9 -13         63.75         65.91        21.52 o                         
  -1  10 -13          2.54        -15.48        17.40 o                         
   0  10 -13         65.23         69.92        13.84 o                         
   1  10 -13          3.88          2.04        22.80 o                         
   2  10 -13         16.88         32.36        21.89 o                         
  -1  11 -13          9.72        -17.13        17.13 o                         
   0  11 -13          0.01          4.45        12.44 o                         
   1  11 -13          6.37        -10.79        20.18 o                         
   2  11 -13          6.48          3.93        24.01 o                         
  -1  12 -13         15.51         -9.80        18.42 o                         
   0  12 -13          6.72         12.65        13.26 o                         
   1  12 -13         11.46          8.99        23.86 o                         
   0  13 -13         66.80         87.01        14.98 o                         
   1  -3 -12         27.25         32.89        10.01 o                         
   1  -2 -12         88.97         77.56        12.60 o                         
   1  -1 -12        145.93        125.90        10.42 o                         
   1   0 -12        703.04        636.53        19.44 o                         
   1   1 -12        145.93        132.20        11.74 o                         
   2   1 -12        123.67        138.08        16.67 o                         
   1   2 -12         88.97         81.67        16.31 o                         
   2   2 -12        421.72        449.36        20.94 o                         
   0   3 -12         14.78         19.02        10.89 o                         
   1   3 -12         27.25         17.17        13.30 o                         
   2   3 -12         50.34         34.86        17.38 o                         
   0   4 -12         25.47         26.22        11.27 o                         
   1   4 -12         97.28         87.80        14.11 o                         
   2   4 -12         54.23         74.03        18.29 o                         
   3   4 -12         90.12        110.60        16.08 o                         
   0   5 -12        123.15        134.28        13.18 o                         
   1   5 -12         11.11         20.03        14.79 o                         
   2   5 -12         36.00         44.61        18.18 o                         
   3   5 -12          6.83         -8.36        14.31 o                         
  -1   6 -12          7.96         12.29        15.90 o                         
   0   6 -12        187.12        198.46        14.47 o                         
   1   6 -12         11.69         23.39        15.25 o                         
   2   6 -12        249.61        275.12        22.99 o                         
   3   6 -12         12.23         11.63        16.00 o                         
  -1   7 -12         67.51         81.15        16.11 o                         
   0   7 -12          6.33          2.71        11.55 o                         
   1   7 -12        102.16         62.49        19.63 o                         
   2   7 -12         11.15         32.79        19.90 o                         
   3   7 -12          7.19         31.31        16.10 o                         
  -2   8 -12         17.82         27.97        17.00 o                         
  -1   8 -12         50.69         40.60        16.04 o                         
   0   8 -12         82.18         80.87        13.12 o                         
   1   8 -12         70.35         37.88        15.25 o                         
   2   8 -12        115.57        132.08        19.80 o                         
   3   8 -12         52.24         69.83        18.94 o                         
  -2   9 -12         59.15         49.07        15.84 o                         
  -1   9 -12         52.57         53.00        15.54 o                         
   0   9 -12          4.77         -3.56        12.79 o                         
   1   9 -12         77.42         67.30        15.35 o                         
   2   9 -12          0.44          6.72        20.91 o                         
   3   9 -12          0.68          8.90        16.25 o                         
  -1  10 -12          8.21          3.21        17.00 o                         
   0  10 -12         76.61         50.28        13.52 o                         
   1  10 -12          7.77          0.26        22.19 o                         
   2  10 -12        104.16        130.48        21.01 o                         
  -1  11 -12         12.75         12.49        17.72 o                         
   0  11 -12         13.85         16.01        12.33 o                         
   1  11 -12          9.17         25.57        17.10 o                         
   2  11 -12          7.64         22.74        20.12 o                         
  -1  12 -12         65.85         62.12        16.02 o                         
   0  12 -12          8.87         11.46        12.51 o                         
   1  12 -12         46.91         35.21        15.57 o                         
   0  13 -12          0.48        -10.90        13.09 o                         
   1  13 -12         19.20         -5.50        28.71 o                         
   0  14 -12          7.61         -2.84        13.75 o                         
   1  -3 -11          3.20         12.19         8.52 o                         
   1  -2 -11         62.73         65.94        11.86 o                         
   1  -1 -11        166.77        159.01        11.24 o                         
  -2   0 -10          2.96          8.36        13.70 o                         
   1   1 -11        166.77        155.50        13.24 o                         
   2   1 -11         68.00         74.11        15.61 o                         
   1   2 -11         62.73         59.81        14.97 o                         
   2   2 -11        214.19        227.40        17.70 o                         
   0   3 -11         12.69         18.11        10.58 o                         
   1   3 -11          3.20          2.11        15.10 o                         
   2   3 -11          8.62         -1.08        17.23 o                         
   0   4 -11         24.45         17.69        10.82 o                         
   1   4 -11        304.99        283.46        20.38 o                         
   2   4 -11         23.17         23.82        17.58 o                         
   3   4 -11          5.32          3.84        14.09 o                         
   0   5 -11         12.15         21.11        11.15 o                         
   1   5 -11        157.26        133.77        15.41 o                         
   2   5 -11         68.83         70.37        18.57 o                         
   3   5 -11         27.37         18.56        13.87 o                         
  -1   6 -11         23.40         27.14        15.20 o                         
   0   6 -11        175.07        179.96        13.43 o                         
   1   6 -11         19.70         14.92        13.99 o                         
   2   6 -11         55.89         53.18        18.37 o                         
   3   6 -11         39.19         47.73        15.97 o                         
  -1   7 -11         36.66         44.89        16.28 o                         
   0   7 -11          0.65         -1.00        11.98 o                         
   1   7 -11         47.39         46.55        15.04 o                         
   2   7 -11         17.70          7.69        18.52 o                         
   3   7 -11         13.58         35.29        15.88 o                         
  -1   8 -11          6.25         15.67        15.61 o                         
   0   8 -11         32.10         24.26        12.25 o                         
   1   8 -11          9.40         10.17        19.29 o                         
   2   8 -11         27.38         54.34        20.03 o                         
   3   8 -11         28.68         32.60        16.93 o                         
  -2   9 -11          0.42         11.00        15.39 o                         
  -1   9 -11        185.27        190.19        18.25 o                         
   0   9 -11          0.14         -9.25        12.34 o                         
   1   9 -11        219.29        159.06        21.89 o                         
   2   9 -11        112.05        132.61        22.06 o                         
   3   9 -11          1.73         32.39        18.16 o                         
  -1  10 -11        272.06        310.53        18.21 o                         
   0  10 -11         29.20         32.75        12.89 o                         
   1  10 -11        180.45         95.17        22.34 o                         
   2  10 -11        119.74        122.47        21.90 o                         
  -1  11 -11          5.86        -12.62        16.11 o                         
   0  11 -11          1.00          5.29        12.46 o                         
   1  11 -11          4.90         10.35        16.40 o                         
   2  11 -11          5.51         -9.57        23.50 o                         
  -1  12 -11        258.52        290.52        18.57 o                         
   0  12 -11          0.76        -11.46        12.92 o                         
   1  12 -11        188.95        220.17        20.87 o                         
   2  12 -11          0.73        -23.24        23.24 o                         
   0  13 -11         11.26          9.30        13.17 o                         
   1  13 -11          0.37          2.10        21.50 o                         
   0  14 -11         73.54         57.18        14.16 o                         
   1  14 -11         15.80         32.31        16.84 o                         
   1  -3 -10        220.12        228.52        10.26 o                         
   1  -2 -10         87.53         94.68        10.74 o                         
   1  -1 -10        168.05        168.97        11.38 o                         
   1   0 -10        338.30        303.97        12.61 o                         
   2   0 -10        614.11        666.32        18.81 o                         
   1   1 -10        168.05        155.66        13.17 o                         
   2   1 -10        174.35        192.70        15.94 o                         
   1   2 -10         87.53         81.80        14.64 o                         
   2   2 -10        127.99        148.50        16.73 o                         
   0   3 -10        170.05        193.65        11.71 o                         
   1   3 -10        220.12        180.52        17.13 o                         
   2   3 -10          7.32          8.17        15.75 o                         
   3   3 -10         17.77         19.00        12.74 o                         
   0   4 -10        135.28        139.13        11.66 o                         
   1   4 -10        248.98        218.92        14.22 o                         
   2   4 -10         16.57         22.89        17.23 o                         
   3   4 -10         60.30         63.88        14.53 o                         
   0   5 -10          9.62         16.27        11.02 o                         
   1   5 -10         35.32         36.98        14.16 o                         
   2   5 -10          5.45          2.52        18.38 o                         
   3   5 -10          2.69          2.16        13.84 o                         
  -1   6 -10        140.31        158.36        16.09 o                         
   0   6 -10         70.47         57.71        12.06 o                         
   1   6 -10        109.31         87.70        16.01 o                         
   2   6 -10         76.64         79.43        20.00 o                         
   3   6 -10         96.37         93.03        16.56 o                         
  -1   7 -10         13.47         31.71        14.98 o                         
   0   7 -10         54.40         53.07        11.86 o                         
   1   7 -10         15.81         19.14        14.81 o                         
   2   7 -10         40.76         50.28        20.28 o                         
   3   7 -10          6.51         23.97        16.42 o                         
  -1   8 -10         15.15         24.42        15.20 o                         
   0   8 -10        226.66        218.24        14.55 o                         
   1   8 -10         20.65         12.90        18.93 o                         
   2   8 -10        225.32        196.17        23.06 o                         
   3   8 -10          9.93          0.12        15.06 o                         
  -1   9 -10          8.56          3.93        15.20 o                         
   0   9 -10          7.13         14.71        12.03 o                         
   1   9 -10          5.60         -5.19        64.44 o                         
   2   9 -10         25.10         28.06        21.29 o                         
   3   9 -10          8.83         14.10        17.26 o                         
  -1  10 -10         57.72         38.72        15.60 o                         
   0  10 -10        104.65         99.21        13.61 o                         
   1  10 -10         51.71         43.86        15.95 o                         
   2  10 -10         33.54         61.37        22.70 o                         
   3  10 -10         24.28         24.14        19.50 o                         
  -1  11 -10         16.46          8.66        15.86 o                         
   0  11 -10         99.90         86.29        13.04 o                         
   1  11 -10         10.95         -3.40        19.86 o                         
   2  11 -10          3.98         22.64        21.27 o                         
  -1  12 -10         93.95        112.05        16.76 o                         
   0  12 -10         79.03         92.24        13.92 o                         
   1  12 -10         92.30         76.62        18.42 o                         
   2  12 -10         16.63          5.48        22.42 o                         
   0  13 -10          4.56         20.28        12.93 o                         
   1  13 -10         43.73         35.42        22.05 o                         
   2  13 -10         18.54         36.58        20.85 o                         
   0  14 -10          5.38         -7.85        11.02 o                         
   1  14 -10         45.53         43.19        16.73 o                         
   0  15 -10          0.67         12.74        13.49 o                         
   1  -4  -9         10.22         11.54         7.29 o                         
   1  -3  -9        525.95        581.99        13.81 o                         
   1  -2  -9          2.40          7.28         9.35 o                         
   1  -1  -9        233.72        210.35        11.25 o                         
   2  -1  -9        184.02        207.35        12.88 o                         
  -2   0  -8         25.79         46.29        12.49 o                         
   1   1  -9        233.72        205.32        12.96 o                         
   2   1  -9        184.02        179.92        15.31 o                         
   1   2  -9          2.40          3.43        13.57 o                         
   2   2  -9         20.99         24.83        14.34 o                         
   0   3  -9       1433.69       1793.15        21.29 o                         
   1   3  -9        525.95        436.28        19.75 o                         
   2   3  -9         55.63         65.63        15.94 o                         
   3   3  -9        176.54        188.59        14.91 o                         
   0   4  -9        686.62        889.32        17.32 o                         
   1   4  -9         10.22          9.51        13.12 o                         
   2   4  -9         66.17         90.42        17.89 o                         
   3   4  -9         14.27         15.39        13.51 o                         
   0   5  -9        506.66        586.80        15.58 o                         
   1   5  -9        233.45        227.37        16.64 o                         
   2   5  -9         65.99         77.41        18.11 o                         
   3   5  -9         87.36        112.17        16.09 o                         
  -1   6  -9         41.87         59.23        13.68 o                         
   0   6  -9          6.88         12.66        10.26 o                         
   1   6  -9         27.48         15.35        17.31 o                         
   2   6  -9         12.19          7.69        19.31 o                         
   3   6  -9          4.90          8.82        15.26 o                         
  -1   7  -9         64.65         79.97        14.38 o                         
   0   7  -9          2.61         -0.28        10.73 o                         
   1   7  -9         50.54         44.99        15.99 o                         
   2   7  -9         55.12         45.71        19.21 o                         
   3   7  -9          1.60         11.81        15.05 o                         
  -1   8  -9          1.06         -0.76        13.94 o                         
   0   8  -9         91.78         96.40        12.60 o                         
   1   8  -9          1.33         11.18        15.68 o                         
   2   8  -9         15.91         18.03        15.37 o                         
   3   8  -9         15.96         48.83        17.19 o                         
  -1   9  -9        308.79        320.29        17.83 o                         
   0   9  -9         64.26         71.91        12.52 o                         
   1   9  -9        251.28        190.06        17.16 o                         
   2   9  -9        122.46        103.91        20.29 o                         
   3   9  -9          6.19         12.63        17.56 o                         
  -1  10  -9          9.61         -0.50        14.62 o                         
   0  10  -9        233.72        233.67        15.21 o                         
   1  10  -9          7.05         15.11        17.15 o                         
   2  10  -9         17.35          8.32        21.69 o                         
   3  10  -9         29.63         45.18        16.85 o                         
  -1  11  -9        553.26        608.98        20.77 o                         
   0  11  -9       1571.69       1523.20        27.61 o                         
   1  11  -9        374.33        385.95        21.39 o                         
   2  11  -9         21.02         16.81        22.07 o                         
   0  12  -9         53.99         35.47        12.72 o                         
   1  12  -9          9.79          9.22        20.12 o                         
   2  12  -9          0.24         19.09        20.75 o                         
   0  13  -9         46.32         54.56        12.64 o                         
   1  13  -9         32.04         28.35        21.27 o                         
   2  13  -9          3.10         22.47        22.11 o                         
   0  14  -9         33.92         33.83        13.01 o                         
   1  14  -9          4.08        -17.60        20.40 o                         
   1  15  -9          2.22        -14.04        19.60 o                         
   1  -4  -8         67.18         70.25         6.86 o                         
   1  -3  -8        766.86        811.04        12.33 o                         
   1  -2  -8        123.63        135.01         9.87 o                         
   1  -1  -8         47.71         42.54         8.72 o                         
   2  -1  -8         95.13        136.06        11.37 o                         
   1   0  -8        191.83        210.19        12.88 o                         
   2   0  -8        258.17        285.11        14.15 o                         
   1   1  -8         47.71         43.34        10.99 o                         
   2   1  -8         95.13        120.37        14.19 o                         
   1   2  -8        123.63        129.37        13.99 o                         
   2   2  -8         18.88         22.11        14.65 o                         
   3   2  -8         83.88        101.06        13.04 o                         
   0   3  -8         83.87         93.82         9.45 o                         
   1   3  -8        766.86        745.34        17.93 o                         
   2   3  -8         21.50         39.56        15.57 o                         
   3   3  -8         56.27         54.40        12.89 o                         
   0   4  -8        415.14        450.00        13.38 o                         
   1   4  -8         67.18         65.00        13.01 o                         
   2   4  -8         94.21        100.14        17.39 o                         
   3   4  -8          0.82         -3.23        12.54 o                         
   0   5  -8        129.26        149.88        11.07 o                         
   1   5  -8         67.17         75.11        14.44 o                         
   2   5  -8         45.07         80.93        18.36 o                         
   3   5  -8         30.00         40.15        14.24 o                         
  -1   6  -8         60.40         75.23        13.11 o                         
   0   6  -8         23.85         16.96        10.09 o                         
   1   6  -8         41.04         28.55        16.71 o                         
   2   6  -8         60.90         76.04        18.02 o                         
   3   6  -8         12.03          7.54        13.54 o                         
   4   6  -8          7.86          5.82        32.92 o                         
  -1   7  -8         34.96         41.93        12.95 o                         
   0   7  -8         21.37          9.72        10.54 o                         
   1   7  -8         49.60         45.85        15.41 o                         
   2   7  -8         12.34         12.95        19.24 o                         
   3   7  -8         57.83         81.40        15.96 o                         
  -1   8  -8        108.20        119.66        14.52 o                         
   0   8  -8         82.85         94.83        11.50 o                         
   1   8  -8        110.36         79.24        13.53 o                         
   2   8  -8         31.28         30.32        19.96 o                         
   3   8  -8         14.68          6.37        14.91 o                         
  -1   9  -8        783.12        818.47        20.99 o                         
   0   9  -8          0.32         -2.23        10.13 o                         
   1   9  -8        801.51        697.58        23.33 o                         
   2   9  -8        105.50        100.53        18.90 o                         
   3   9  -8         38.22         35.85        17.03 o                         
  -1  10  -8         81.93         73.26        13.58 o                         
   0  10  -8        120.71        111.85        12.84 o                         
   1  10  -8        114.07        108.74        15.69 o                         
   2  10  -8         32.13         27.86        16.33 o                         
   3  10  -8         15.09         35.92        17.90 o                         
  -1  11  -8        263.53        292.08        16.95 o                         
   0  11  -8         20.89         26.70        11.88 o                         
   1  11  -8        245.78        218.07        20.89 o                         
   2  11  -8         16.82          5.90        21.86 o                         
   3  11  -8         12.53         20.82        16.81 o                         
   0  12  -8          7.90         16.57        12.27 o                         
   1  12  -8         25.09         32.77        18.56 o                         
   2  12  -8          9.02         19.73        23.30 o                         
   0  13  -8          7.05          1.50        12.42 o                         
   1  13  -8         51.19         30.74        19.71 o                         
   2  13  -8          0.14          0.62        22.99 o                         
   0  14  -8         64.70         56.38        12.22 o                         
   1  14  -8          9.81          1.76        22.11 o                         
   2  14  -8         25.46         48.15        23.96 o                         
   1  15  -8         43.08         36.02        17.30 o                         
   1  -4  -7        202.59        232.72         6.27 o                         
   1  -3  -7       1405.62       1610.68        15.23 o                         
   1  -2  -7        144.31        168.74         9.29 o                         
   1  -1  -7         58.22         56.76         9.97 o                         
   2  -1  -7         53.23         53.12         7.84 o                         
   1   1  -7         58.22         44.35        11.76 o                         
   2   1  -7         98.10        110.94        14.16 o                         
   1   2  -7        144.31        151.85        12.90 o                         
   2   2  -7         93.20         80.19        15.23 o                         
   3   2  -7        333.38        357.30        16.25 o                         
   0   3  -7        816.47       1004.89        15.30 o                         
   1   3  -7       1405.63       1453.10        23.28 o                         
   2   3  -7         37.54         43.26        15.11 o                         
   3   3  -7         41.61         50.75        12.24 o                         
   0   4  -7       2450.46       3092.99        25.45 o                         
   1   4  -7        202.59        250.87        15.81 o                         
   2   4  -7         43.29         50.30        16.75 o                         
   3   4  -7         80.63         93.55        14.57 o                         
   0   5  -7        747.31        890.88        16.14 o                         
   1   5  -7        137.70        156.53        15.05 o                         
   2   5  -7         37.34         35.26        17.57 o                         
   3   5  -7          3.05          8.26        13.85 o                         
  -1   6  -7         37.18         53.39        12.47 o                         
   0   6  -7          0.31          0.04         9.08 o                         
   1   6  -7         44.01         45.96        16.10 o                         
   2   6  -7         80.13         80.45        19.19 o                         
   3   6  -7         59.14         65.72        15.17 o                         
   4   6  -7          7.69          5.18        29.10 o                         
  -1   7  -7         37.62         44.67        12.35 o                         
   0   7  -7         37.69         24.49        10.25 o                         
   1   7  -7         46.13         29.08        17.15 o                         
   2   7  -7         14.37         19.80        16.82 o                         
   3   7  -7         43.26         62.95        16.03 o                         
   4   7  -7          1.01         24.23        18.95 o                         
  -1   8  -7         28.01         21.46        12.53 o                         
   0   8  -7         21.15         32.36        10.82 o                         
   1   8  -7         32.15         24.30        16.01 o                         
   2   8  -7        143.97        146.85        21.29 o                         
   3   8  -7         19.65         25.26        14.92 o                         
  -1   9  -7        251.16        269.74        15.65 o                         
   0   9  -7         29.56         38.06        10.73 o                         
   1   9  -7        252.63        232.90        19.49 o                         
   2   9  -7          2.17         -2.02        21.64 o                         
   3   9  -7          8.67         19.13        16.31 o                         
  -1  10  -7        126.99        126.91        14.72 o                         
   0  10  -7        840.41        804.78        19.67 o                         
   1  10  -7        193.38        175.00        15.54 o                         
   2  10  -7         51.19         39.21        21.63 o                         
   3  10  -7         38.47         80.82        17.84 o                         
  -1  11  -7        370.85        384.64        17.48 o                         
   0  11  -7       1033.13       1072.06        22.43 o                         
   1  11  -7        537.17        403.95        25.16 o                         
   2  11  -7         26.65         29.25        22.16 o                         
   3  11  -7         16.81         39.88        18.63 o                         
   0  12  -7        350.47        349.23        16.56 o                         
   1  12  -7        106.97         92.01        21.57 o                         
   2  12  -7         15.11          1.49        23.60 o                         
   0  13  -7        183.37        160.00        15.12 o                         
   1  13  -7          6.06         -9.68        19.68 o                         
   2  13  -7          5.80         -2.07        22.70 o                         
   0  14  -7         67.81         69.90        14.35 o                         
   1  14  -7          6.49        -12.18        19.42 o                         
   2  14  -7         13.13         58.70        23.16 o                         
   1  15  -7          6.67         30.36        21.77 o                         
   1  16  -7          3.66         28.93        19.48 o                         
   1  -5  -6         61.51         44.60         3.40 o                         
   1  -4  -6        167.47        185.40         6.46 o                         
   1  -3  -6        282.77        308.19         8.07 o                         
   1  -2  -6        458.44        540.93        10.51 o                         
   2  -2  -6        364.05        329.97         9.44 o                         
   1  -1  -6        117.47        127.97         9.06 o                         
   2  -1  -6          4.19         -2.39         6.78 o                         
   1   0  -6        453.64        451.76        12.85 o                         
   2   0  -6          1.91          5.47         8.13 o                         
   1   1  -6        117.47        132.21        11.90 o                         
   2   1  -6          4.19         -0.31         8.74 o                         
   3   1  -6         75.56         87.17        11.92 o                         
   1   2  -6        458.44        513.99        15.54 o                         
   2   2  -6        364.05        342.08        13.17 o                         
   3   2  -6        179.12        169.41        14.00 o                         
   0   3  -6        146.73        155.07         8.95 o                         
   1   3  -6        282.77        303.69        15.22 o                         
   2   3  -6          6.34          9.44        10.20 o                         
   3   3  -6         12.24         24.30        11.96 o                         
   0   4  -6        916.26        967.83        15.18 o                         
   1   4  -6        167.47        170.95        14.61 o                         
   2   4  -6          2.54          7.32        11.10 o                         
   3   4  -6         42.84         56.61        13.67 o                         
   0   5  -6          0.23          2.15         8.55 o                         
   1   5  -6         61.51         65.67        15.53 o                         
   2   5  -6         95.25         81.50        17.53 o                         
   3   5  -6         16.27         14.91        13.18 o                         
   4   5  -6          0.80         -3.61        42.26 o                         
  -1   6  -6        232.75        234.99        13.34 o                         
   0   6  -6         75.53         78.40         9.46 o                         
   1   6  -6        250.22        249.86        17.85 o                         
   2   6  -6         39.98         69.37        18.74 o                         
   3   6  -6         82.02         84.45        14.81 o                         
   4   6  -6          5.50         25.41        18.98 o                         
  -1   7  -6         57.06         68.54        11.59 o                         
   0   7  -6         61.51         62.45         9.90 o                         
   1   7  -6         59.96         72.22        15.92 o                         
   2   7  -6         43.36         63.12        20.14 o                         
   3   7  -6          3.81          2.21        14.48 o                         
   4   7  -6          1.24          0.08        27.44 o                         
  -1   8  -6         15.38         23.33        11.61 o                         
   0   8  -6        551.77        572.77        15.52 o                         
   1   8  -6         12.68         14.06        16.22 o                         
   2   8  -6        165.43        165.43        22.47 o                         
   3   8  -6         56.80         69.69        16.22 o                         
  -1   9  -6         27.53         24.52        12.53 o                         
   0   9  -6          0.00         -0.87         9.69 o                         
   1   9  -6         41.92         38.57        18.22 o                         
   2   9  -6        111.57        129.00        20.27 o                         
   3   9  -6         18.57         23.29        16.68 o                         
  -1  10  -6        282.25        272.69        15.12 o                         
   0  10  -6        714.53        658.84        18.03 o                         
   1  10  -6        264.44        249.28        19.81 o                         
   2  10  -6        436.39        434.85        22.76 o                         
   3  10  -6         25.10         29.65        16.94 o                         
   0  11  -6        267.91        247.71        14.49 o                         
   1  11  -6          4.84          6.53        17.24 o                         
   2  11  -6         14.87         14.15        16.21 o                         
   3  11  -6          4.63          2.68        16.98 o                         
   0  12  -6         53.09         51.42        12.72 o                         
   1  12  -6         63.63         66.73        18.90 o                         
   2  12  -6         24.52         14.38        22.33 o                         
   3  12  -6          7.86         24.65        19.11 o                         
   0  13  -6         23.13         17.18        10.82 o                         
   1  13  -6         53.41         53.50        19.26 o                         
   2  13  -6          5.47         11.18        21.07 o                         
   1  14  -6          1.19         23.04        18.44 o                         
   2  14  -6          3.18         12.18        25.00 o                         
   1  15  -6         17.64          8.04        21.41 o                         
   2  15  -6         29.64         15.52        25.57 o                         
   1  16  -6         13.14         22.55        19.40 o                         
   1  -5  -5        241.73        180.87         3.01 o                         
   1  -4  -5       2458.85       2458.57        11.35 o                         
   1  -3  -5        409.22        492.83         6.60 o                         
   1  -2  -5        138.35        126.25         5.59 o                         
   2  -2  -5        523.60        529.82        10.71 o                         
   1  -1  -5         14.43         11.73         5.19 o                         
   2  -1  -5         67.81         71.62         7.82 o                         
   1   1  -5         14.43         12.78         7.16 o                         
   2   1  -5         67.81         57.77         9.60 o                         
   3   1  -5          8.87          9.59        10.28 o                         
   1   2  -5        149.25        128.33        12.38 o                         
   2   2  -5        523.60        573.21        15.34 o                         
   3   2  -5         13.36         20.16        12.37 o                         
   0   3  -5        149.23        184.10         9.32 o                         
   1   3  -5        410.16        447.25        15.88 o                         
   2   3  -5         70.89         60.28        10.90 o                         
   3   3  -5        179.95        182.59        15.44 o                         
   0   4  -5          2.72          1.62         7.69 o                         
   1   4  -5       2458.85       2523.68        24.62 o                         
   2   4  -5        285.72        311.16        19.26 o                         
   3   4  -5        109.67        134.48        15.13 o                         
   0   5  -5         61.25         63.87         8.86 o                         
   1   5  -5        241.73        274.62        12.65 o                         
   2   5  -5          9.08         16.13        12.06 o                         
   3   5  -5         55.55         73.87        14.92 o                         
   4   5  -5          7.14          2.49        23.53 o                         
  -1   6  -5        155.23        175.12        10.98 o                         
   0   6  -5        452.31        403.50        12.22 o                         
   1   6  -5        235.67        243.09        13.31 o                         
   2   6  -5        266.02        264.38        20.99 o                         
   3   6  -5         11.30         13.42        13.28 o                         
   4   6  -5          8.04         15.09        22.96 o                         
  -1   7  -5         82.28         76.92        11.26 o                         
   0   7  -5          0.00          0.65         8.67 o                         
   1   7  -5         19.89         23.92        11.78 o                         
   2   7  -5        112.07        125.17        20.27 o                         
   3   7  -5          4.87         -2.37        14.26 o                         
   4   7  -5         12.39          5.84        23.98 o                         
  -1   8  -5          7.93         12.34        10.68 o                         
   0   8  -5          6.70          4.49         9.43 o                         
   1   8  -5         10.22          6.23        16.72 o                         
   2   8  -5        201.98        219.62        20.80 o                         
   3   8  -5         59.76         78.30        16.04 o                         
   4   8  -5          0.01         34.37        18.35 o                         
  -1   9  -5        358.13        345.50        14.29 o                         
   0   9  -5          8.86          5.59         9.99 o                         
   1   9  -5        334.46        374.19        20.86 o                         
   2   9  -5         22.83         14.10        20.96 o                         
   3   9  -5         20.44         16.42        16.19 o                         
  -1  10  -5        517.73        529.38        16.06 o                         
   0  10  -5        282.75        284.72        13.90 o                         
   1  10  -5        768.82        812.36        24.98 o                         
   2  10  -5        471.38        533.61        27.37 o                         
   3  10  -5          4.42          3.11        15.76 o                         
   0  11  -5         54.38         78.78        11.89 o                         
   1  11  -5         86.06         79.05        14.83 o                         
   2  11  -5         12.78         33.73        21.54 o                         
   3  11  -5          7.17         -9.17        16.48 o                         
   0  12  -5        192.19        181.63        13.43 o                         
   1  12  -5        991.35        875.19        28.89 o                         
   2  12  -5        151.51        168.61        23.77 o                         
   3  12  -5          3.96         21.81        18.28 o                         
   0  13  -5          3.71         20.59        12.32 o                         
   1  13  -5          6.68         -7.79        38.09 o                         
   2  13  -5         28.91         36.19        21.02 o                         
   1  14  -5          9.35          4.50        17.99 o                         
   2  14  -5         18.95         19.76        23.57 o                         
   1  15  -5          9.66         33.72        18.97 o                         
   2  15  -5         34.09         60.51        24.62 o                         
   1  16  -5          6.78         -0.99        20.98 o                         
   1  -3  -4        122.27        117.57         3.39 o                         
   1  -2  -4         28.38         25.43         3.88 o                         
   2  -2  -4        552.47        547.27        11.08 o                         
   1  -1  -4        214.17        198.91         6.51 o                         
   2  -1  -4         14.11          9.76         7.63 o                         
   1   0  -4        284.03        239.42         8.17 o                         
   2   0  -4         73.49         76.97         8.98 o                         
   1   1  -4        214.17        194.21         8.61 o                         
   2   1  -4         14.11         19.05         9.34 o                         
   3   1  -4         30.48         24.66        10.82 o                         
   0   2  -4       1691.00       1810.50        14.89 o                         
   1   2  -4         28.38         30.55         8.49 o                         
   2   2  -4        552.47        563.36        15.34 o                         
   3   2  -4         69.25         82.90        12.40 o                         
   0   3  -4        201.24        208.76         9.16 o                         
   1   3  -4        122.27        118.93         9.58 o                         
   2   3  -4          6.42         13.67        10.81 o                         
   3   3  -4         59.35         72.94        13.52 o                         
   0   4  -4         17.64         20.45         7.74 o                         
   1   4  -4        104.68        111.53        10.77 o                         
   2   4  -4         55.35         65.21        12.09 o                         
   3   4  -4         26.53         33.62        13.22 o                         
   4   4  -4          6.13          4.96        23.60 o                         
   0   5  -4        596.36        603.32        12.58 o                         
   1   5  -4         65.21         83.23        10.66 o                         
   2   5  -4        521.64        496.67        21.83 o                         
   3   5  -4         20.65         26.11        14.79 o                         
   4   5  -4          0.43         -7.16        26.30 o                         
  -1   6  -4         99.14        122.26         9.99 o                         
   0   6  -4        303.49        318.88        11.09 o                         
   1   6  -4        106.38        114.30        11.95 o                         
   2   6  -4        105.27        118.69        19.71 o                         
   3   6  -4          4.53          8.63        13.90 o                         
   4   6  -4          1.94          1.24        25.14 o                         
  -1   7  -4        647.61        635.54        12.96 o                         
   0   7  -4          7.42          4.41         8.78 o                         
   1   7  -4        433.20        413.73        18.48 o                         
   2   7  -4         84.72         88.48        20.60 o                         
   3   7  -4          4.53          1.69        14.57 o                         
   4   7  -4         17.63         17.75        29.48 o                         
  -1   8  -4          3.81         -0.01        10.11 o                         
   0   8  -4        366.35        325.97        12.84 o                         
   1   8  -4          0.02          3.03        11.69 o                         
   2   8  -4          1.51          3.70        14.25 o                         
   3   8  -4         40.25         67.54        16.86 o                         
   4   8  -4          1.05          1.80        34.42 o                         
  -1   9  -4        327.16        316.43        12.88 o                         
   0   9  -4         51.68         73.02        10.91 o                         
   1   9  -4        266.29        250.19        19.42 o                         
   2   9  -4        240.74        260.37        18.19 o                         
   3   9  -4        131.50        151.26        18.23 o                         
   0  10  -4        308.99        309.44        13.81 o                         
   1  10  -4         48.29         52.63        18.88 o                         
   2  10  -4         52.94         75.18        21.59 o                         
   3  10  -4         27.92         43.61        17.48 o                         
   0  11  -4          1.27         21.20        10.77 o                         
   1  11  -4         47.37         55.96        19.47 o                         
   2  11  -4          2.31         -4.15        21.55 o                         
   3  11  -4         49.49         62.86        17.80 o                         
   0  12  -4         21.27         25.93        11.55 o                         
   1  12  -4         58.79         57.60        19.54 o                         
   2  12  -4         86.06        109.66        22.41 o                         
   3  12  -4         31.94          6.78        16.99 o                         
   0  13  -4          9.28         19.01        11.98 o                         
   1  13  -4        107.89         81.09        20.78 o                         
   2  13  -4         88.26         79.50        22.60 o                         
   1  14  -4         57.90         71.14        19.06 o                         
   2  14  -4         39.87         37.23        23.29 o                         
   1  15  -4          8.76         -0.17        20.22 o                         
   2  15  -4          8.81         10.57        24.10 o                         
   1  16  -4          2.57          9.61        18.02 o                         
   2  -3  -3        369.28        323.73         7.90 o                         
   1  -2  -3         25.71         25.32         3.83 o                         
   2  -2  -3         16.41          5.45         6.33 o                         
   1  -1  -3        102.85         94.50         5.82 o                         
   2  -1  -3          1.98          1.16         7.35 o                         
  -3   0  -2         11.02         24.38        10.49 o                         
   1   1  -3        102.85         96.04         8.07 o                         
   2   1  -3          1.98          2.74         9.28 o                         
   3   1  -3        181.85        217.13        13.81 o                         
   0   2  -3        375.24        451.18         8.77 o                         
   1   2  -3         25.71         26.77         8.28 o                         
   2   2  -3         16.41          8.80        10.04 o                         
   3   2  -3         13.70         11.44        12.42 o                         
   0   3  -3         45.53         50.36         7.28 o                         
   1   3  -3        160.17        159.74         9.98 o                         
   2   3  -3        369.28        371.70        14.62 o                         
   3   3  -3         25.03         40.32        12.52 o                         
   0   4  -3        809.44        873.29        12.67 o                         
   1   4  -3          4.84          6.64         9.77 o                         
   2   4  -3          1.22         -0.61        11.21 o                         
   3   4  -3         19.95         15.75        13.07 o                         
   4   4  -3          1.73         -8.33        21.51 o                         
   0   5  -3        501.10        531.35        11.74 o                         
   1   5  -3        225.82        210.78        12.67 o                         
   2   5  -3        701.34        797.96        24.16 o                         
   3   5  -3         42.26         44.59        14.29 o                         
   4   5  -3         12.50         16.01        17.06 o                         
  -1   6  -3         37.18         50.27         8.59 o                         
   0   6  -3          1.94          1.42         8.07 o                         
   1   6  -3         43.32         56.88        15.87 o                         
   2   6  -3         14.42         22.02        13.02 o                         
   3   6  -3         15.15         12.52        15.04 o                         
   4   6  -3         13.43         19.31        17.29 o                         
  -1   7  -3        200.66        199.50        10.55 o                         
   0   7  -3        132.75        143.76        10.26 o                         
   1   7  -3        278.50        271.75        18.62 o                         
   2   7  -3         22.29         36.93        19.73 o                         
   3   7  -3        178.56        188.28        17.30 o                         
   4   7  -3         41.14         30.54        24.18 o                         
  -1   8  -3         15.21          0.15         9.43 o                         
   0   8  -3        101.95         95.52        10.09 o                         
   1   8  -3          0.61         -2.26        11.69 o                         
   2   8  -3         13.36          3.14        14.08 o                         
   3   8  -3          4.69         12.11        16.28 o                         
   4   8  -3          1.11         -6.98        33.49 o                         
  -1   9  -3        189.13        188.88        10.93 o                         
   0   9  -3        483.54        534.74        15.05 o                         
   1   9  -3        126.33        129.41        18.63 o                         
   2   9  -3        192.88        179.16        21.53 o                         
   3   9  -3        214.09        241.35        20.39 o                         
   0  10  -3        492.44        487.91        15.36 o                         
   1  10  -3         77.00         82.37        18.86 o                         
   2  10  -3          1.48          8.87        21.62 o                         
   3  10  -3         23.55         27.92        15.85 o                         
   0  11  -3          3.80          0.72        10.08 o                         
   1  11  -3        175.68        156.39        16.10 o                         
   2  11  -3        470.32        440.86        27.29 o                         
   3  11  -3          8.13          5.95        17.64 o                         
   0  12  -3         51.06         50.94        11.18 o                         
   1  12  -3         40.07         47.08        17.46 o                         
   2  12  -3         72.30         84.06        23.18 o                         
   3  12  -3          8.19         11.48        18.29 o                         
   1  13  -3          1.42         -5.83        20.93 o                         
   2  13  -3        127.12        129.72        18.23 o                         
   1  14  -3          7.40         -0.46        20.39 o                         
   2  14  -3          3.69          5.77        24.36 o                         
   1  15  -3         49.61         23.96        18.90 o                         
   2  15  -3          5.79         -8.33        25.69 o                         
   2  -3  -2         62.16         51.87         5.76 o                         
   1  -2  -2        288.38        286.60         5.24 o                         
   2  -2  -2         56.63         58.20         6.72 o                         
   1  -1  -2       1222.39       1116.76        10.45 o                         
   2  -1  -2         13.97          7.13         7.67 o                         
   1   0  -2         23.57         38.73         7.02 o                         
   2   0  -2        260.37        271.07        10.97 o                         
   3   0  -2          0.29         -0.66        10.06 o                         
   1   1  -2       1222.39       1111.40        14.23 o                         
   2   1  -2         13.97          5.46         9.52 o                         
   3   1  -2        132.20        132.90        12.95 o                         
   0   2  -2        110.01        114.94         6.59 o                         
   1   2  -2        288.38        292.53        11.15 o                         
   2   2  -2         56.63         53.98        10.79 o                         
   3   2  -2          0.28         -2.59        12.20 o                         
   0   3  -2        749.60        726.23        10.15 o                         
   1   3  -2        919.22        889.53        15.45 o                         
   2   3  -2         62.16         67.30        11.73 o                         
   3   3  -2         95.47         99.49        14.59 o                         
   4   3  -2          0.45         -4.98        31.48 o                         
   0   4  -2       2529.61       2545.42        18.00 o                         
   1   4  -2         17.91         19.59         9.73 o                         
   2   4  -2          6.69         -0.77        11.26 o                         
   3   4  -2          9.99         -1.29        12.88 o                         
   4   4  -2          4.57        -16.11        85.11 o                         
   0   5  -2          2.84          3.28         7.57 o                         
   1   5  -2        366.48        369.62        13.72 o                         
   2   5  -2        115.89        115.84        13.66 o                         
   3   5  -2         51.62         67.00        15.37 o                         
   4   5  -2          2.88          3.87        23.19 o                         
  -1   6  -2         20.30         21.18         5.07 o                         
   0   6  -2        124.94        140.35         9.43 o                         
   1   6  -2        335.21        377.70        14.75 o                         
   2   6  -2         29.43         21.47        13.27 o                         
   3   6  -2         46.01         53.50        15.14 o                         
   4   6  -2         11.59         12.56        25.31 o                         
  -1   7  -2       1455.15       1578.56        15.07 o                         
   0   7  -2        286.86        364.60        11.94 o                         
   1   7  -2        952.02       1078.22        23.65 o                         
   2   7  -2          0.00          7.72        13.71 o                         
   3   7  -2         15.30         13.08        15.89 o                         
   4   7  -2         38.40         20.84        19.95 o                         
  -1   8  -2        379.60        363.34         9.46 o                         
   0   8  -2        642.07        753.25        15.70 o                         
   1   8  -2        341.88        363.47        16.06 o                         
   2   8  -2         34.30         40.66        14.50 o                         
   3   8  -2         37.81         52.10        16.41 o                         
   4   8  -2         28.96         14.51        29.68 o                         
   0   9  -2         26.82         38.02         9.78 o                         
   1   9  -2          0.91         -2.16        12.67 o                         
   2   9  -2          3.99          9.35        18.50 o                         
   3   9  -2        138.42        130.49        18.19 o                         
   0  10  -2         59.16         70.85        10.51 o                         
   1  10  -2        104.24        111.12        19.19 o                         
   2  10  -2         17.04         22.82        21.48 o                         
   3  10  -2         26.10         39.33        16.36 o                         
   0  11  -2         10.45          2.97        10.35 o                         
   1  11  -2        137.71        118.44        17.84 o                         
   2  11  -2         48.95         50.07        20.23 o                         
   3  11  -2          4.14          4.59        17.05 o                         
   0  12  -2         20.22         20.40        10.38 o                         
   1  12  -2         38.19         36.60        14.16 o                         
   2  12  -2         63.29         38.13        23.26 o                         
   3  12  -2         13.19         21.06        18.62 o                         
   1  13  -2         52.32         47.78        18.30 o                         
   2  13  -2        128.79        110.94        25.41 o                         
   3  13  -2         87.91        109.18        22.21 o                         
   1  14  -2        114.37        118.94        20.47 o                         
   2  14  -2         28.94         19.39        24.57 o                         
   1  15  -2         53.50          0.06        19.48 o                         
   2  15  -2         18.31         31.76        22.50 o                         
   1  -2  -1       1047.26        956.03         8.24 o                         
   2  -2  -1          6.14          6.58         6.20 o                         
   1  -1  -1        932.18        891.84         9.96 o                         
   2  -1  -1          2.97          2.46         7.51 o                         
   3  -1  -1          4.59          7.16         9.21 o                         
  -3   0   0          3.03          1.48         9.86 o                         
   1   1  -1        932.18        913.34        13.53 o                         
   2   1  -1          2.97          4.88         9.34 o                         
   3   1  -1          4.59          6.42        11.66 o                         
   0   2  -1        779.07        815.63         8.09 o                         
   1   2  -1       1047.26        957.89        14.96 o                         
   2   2  -1          6.14         13.50        10.47 o                         
   3   2  -1         17.83         16.53        12.10 o                         
   0   3  -1       1860.28       1893.63        13.13 o                         
   1   3  -1       1388.62       1272.94        17.74 o                         
   2   3  -1          1.89         11.19        11.65 o                         
   3   3  -1         12.44          3.63        12.59 o                         
   4   3  -1          2.97          4.52        22.26 o                         
   0   4  -1       1329.96       1400.33        13.68 o                         
   1   4  -1          9.28         15.19        10.85 o                         
   2   4  -1          1.07          2.97        11.85 o                         
   3   4  -1         62.13         67.27        14.70 o                         
   4   4  -1          5.41         -0.56        20.13 o                         
  -1   5  -1        432.00        484.77         7.31 o                         
   0   5  -1       1277.24       1344.90        15.11 o                         
   1   5  -1          0.70          1.69        10.89 o                         
   2   5  -1         38.10         37.28        13.44 o                         
   3   5  -1         33.87         29.82        15.00 o                         
   4   5  -1         12.93         15.83        18.42 o                         
  -1   6  -1        220.66        224.57         6.22 o                         
   0   6  -1       1074.05       1164.57        15.67 o                         
   1   6  -1         49.13         55.73        11.99 o                         
   2   6  -1        128.15        137.06        20.28 o                         
   3   6  -1        104.42        117.74        17.19 o                         
   4   6  -1         40.36         35.32        20.15 o                         
  -1   7  -1        724.94        769.38        10.37 o                         
   0   7  -1        279.64        298.89        11.00 o                         
   1   7  -1        236.68        246.20        14.14 o                         
   2   7  -1         32.29         21.21        14.38 o                         
   3   7  -1          0.15         11.56        15.16 o                         
   4   7  -1         40.97         25.87        22.89 o                         
  -1   8  -1        232.49        227.47         7.80 o                         
   0   8  -1        130.19        149.94        10.51 o                         
   1   8  -1         27.45         29.22        12.37 o                         
   2   8  -1         91.76        114.49        21.94 o                         
   3   8  -1         24.10         41.94        17.02 o                         
   4   8  -1        112.49         87.57        25.42 o                         
   0   9  -1         12.49         16.40        10.24 o                         
   1   9  -1         19.51         12.61        17.20 o                         
   2   9  -1         26.36         17.75        15.28 o                         
   3   9  -1         25.25         20.51        15.67 o                         
   0  10  -1         69.91         72.32        10.72 o                         
   1  10  -1        186.64        201.54        19.20 o                         
   2  10  -1         39.03         35.75        21.20 o                         
   3  10  -1         51.31         53.18        16.46 o                         
   0  11  -1        137.86        131.13        12.43 o                         
   1  11  -1        124.34        135.75        14.47 o                         
   2  11  -1         47.37         56.75        22.56 o                         
   3  11  -1         63.29         75.31        19.39 o                         
   0  12  -1          5.59         -0.04        10.49 o                         
   1  12  -1          3.20          2.81        12.92 o                         
   2  12  -1         63.03         71.90        20.64 o                         
   3  12  -1         72.04         78.22        20.48 o                         
   1  13  -1        167.17        151.64        20.04 o                         
   2  13  -1         64.45         84.82        22.85 o                         
   3  13  -1         33.75         33.46        19.15 o                         
   1  14  -1         99.81         80.79        17.03 o                         
   2  14  -1          4.09         12.40        21.84 o                         
   1  15  -1         13.39          9.10        20.05 o                         
   2  15  -1          5.72         -8.48        24.56 o                         
   1  -1   0        534.65        497.34         8.81 o                         
   2  -1   0          5.30          6.80         7.72 o                         
   3  -1   0          7.00         11.04         9.69 o                         
   1   0   0       2170.66       1998.56        16.41 o                         
   2   0   0        502.84        458.64        13.31 o                         
   3   0   0          4.63          9.62        10.64 o                         
   1   1   0        534.65        500.24        11.64 o                         
   2   1   0          5.30          8.52         9.66 o                         
   3   1   0          7.00          7.31        11.83 o                         
   0   2   0       4070.02       4233.60        14.61 o                         
   1   2   0       2789.32       2595.82        21.84 o                         
   2   2   0          5.81          3.97        10.61 o                         
   3   2   0         12.27         24.93        12.45 o                         
   1   3   0        467.50        451.78        13.75 o                         
   2   3   0          7.48          3.45        11.70 o                         
   3   3   0          9.06         15.44        13.47 o                         
   4   3   0          4.47         -1.93        36.78 o                         
   0   4   0        468.06        470.49         9.63 o                         
   1   4   0         64.31         65.31        10.81 o                         
   2   4   0        209.74        218.15        14.27 o                         
   3   4   0         59.23         73.02        15.04 o                         
   4   4   0          6.73         19.28        17.97 o                         
  -1   5   0        131.11        133.47         4.23 o                         
   1   5   0        131.11        130.23        11.98 o                         
   2   5   0         58.22         65.12        13.59 o                         
   3   5   0         27.45         26.42        15.20 o                         
   4   5   0          8.46          7.10        21.33 o                         
  -1   6   0        324.92        334.35         6.26 o                         
   0   6   0       2493.17       2793.20        21.71 o                         
   1   6   0        324.92        334.95        14.51 o                         
   2   6   0         17.78         24.19        13.50 o                         
   3   6   0        118.06        139.62        17.10 o                         
   4   6   0         36.11         32.52        19.10 o                         
  -1   7   0         45.27         37.86         4.84 o                         
   1   7   0         45.27         37.08        12.07 o                         
   2   7   0         17.22         13.70        14.10 o                         
   3   7   0          0.15          4.63        15.96 o                         
   4   7   0         27.15         45.33        19.44 o                         
   0   8   0       5619.66       6008.30        36.20 o                         
   1   8   0        208.14        197.13        14.21 o                         
   2   8   0         73.24         68.39        21.58 o                         
   3   8   0         18.10         18.81        16.24 o                         
   4   8   0         86.19        108.64        22.30 o                         
   1   9   0         21.98         19.26        11.53 o                         
   2   9   0         37.95         35.49        21.42 o                         
   3   9   0         20.92         22.68        16.82 o                         
   0  10   0        268.98        280.94        12.81 o                         
   1  10   0         36.42         29.19        12.93 o                         
   2  10   0         28.64         31.63        21.09 o                         
   3  10   0         33.65         39.70        17.55 o                         
   1  11   0          3.41          5.79        18.08 o                         
   2  11   0         21.35         32.40        15.83 o                         
   3  11   0         53.13         42.95        16.98 o                         
   1  12   0         49.68         44.59        18.53 o                         
   2  12   0         92.97         79.13        23.83 o                         
   3  12   0         88.11         93.85        20.87 o                         
   1  13   0         14.87         21.37        17.84 o                         
   2  13   0         47.86         61.73        23.02 o                         
   3  13   0         22.21         15.43        19.61 o                         
   1  14   0          4.49        -13.85        19.17 o                         
   2  14   0          4.48         26.53        24.70 o                         
   2  15   0          7.60         16.17        22.92 o                         
   2  -1   1         21.02         27.94         8.72 o                         
  -3   0   2          0.19         10.81        11.27 o                         
   1   1   1       2354.70       2229.57        19.59 o                         
   2   1   1         21.02         34.57        10.34 o                         
   3   1   1         86.55         94.38        12.69 o                         
   0   2   1        779.07        782.84         7.56 o                         
   1   2   1       5008.98       4618.29        28.75 o                         
   2   2   1         75.06         75.23        11.74 o                         
   3   2   1          0.21         -0.37        12.53 o                         
   4   2   1          5.71          9.13        14.17 o                         
   0   3   1       1860.28       1813.54        12.71 o                         
   1   3   1         73.23         71.88        11.16 o                         
   2   3   1        362.47        396.72        15.77 o                         
   3   3   1         65.53         71.71        13.76 o                         
   4   3   1          0.57         -1.97        20.94 o                         
   0   4   1       1329.96       1386.94        13.31 o                         
   1   4   1        116.07        134.28        11.80 o                         
   2   4   1          8.55         14.38        12.77 o                         
   3   4   1          8.87          3.49        14.20 o                         
   4   4   1          6.75         12.07        20.12 o                         
  -1   5   1          0.70          2.15         2.24 o                         
   0   5   1       1277.24       1280.69        14.26 o                         
   1   5   1        432.00        490.36        15.13 o                         
   2   5   1        149.76        153.49        14.95 o                         
   3   5   1         33.83         57.93        15.60 o                         
   4   5   1          2.55         -6.09        21.64 o                         
  -1   6   1         49.13         56.60         3.35 o                         
   0   6   1       1074.05       1088.65        14.47 o                         
   1   6   1        220.66        234.17        13.40 o                         
   2   6   1         27.59         31.27        14.21 o                         
   3   6   1         36.50         63.91        16.21 o                         
   4   6   1         17.36         14.92        18.72 o                         
  -1   7   1        236.68        212.90         5.60 o                         
   0   7   1        279.64        277.18        10.71 o                         
   1   7   1        724.93        780.54        18.33 o                         
   2   7   1         20.42         19.20        14.92 o                         
   3   7   1         21.07         17.92        15.98 o                         
   4   7   1         42.18         49.36        21.24 o                         
   0   8   1        130.19        138.40         9.80 o                         
   1   8   1        232.49        239.98        14.59 o                         
   2   8   1          0.23        -14.12        14.12 o                         
   3   8   1         27.39         41.32        16.75 o                         
   4   8   1         31.22         14.93        25.33 o                         
   0   9   1         12.49         12.41         8.38 o                         
   1   9   1         25.58         19.25        12.01 o                         
   2   9   1          0.20          4.77        14.42 o                         
   3   9   1         94.55         68.55        17.39 o                         
   0  10   1         69.91         65.35        10.41 o                         
   1  10   1        181.20        210.03        19.46 o                         
   2  10   1         21.71         12.06        17.55 o                         
   3  10   1         17.21         23.14        17.57 o                         
   0  11   1        137.86        142.71        11.64 o                         
   1  11   1        123.86        119.90        19.05 o                         
   2  11   1         47.29         51.55        16.13 o                         
   3  11   1          4.20          6.69        16.45 o                         
   1  12   1         24.32         29.00        13.18 o                         
   2  12   1         48.47         52.76        22.97 o                         
   3  12   1         19.65         14.17        18.91 o                         
   1  13   1        139.23        111.26        19.42 o                         
   2  13   1         86.32         75.99        24.21 o                         
   3  13   1         57.52         69.91        20.92 o                         
   1  14   1         80.82         67.82        19.36 o                         
   2  14   1         39.06         44.81        23.87 o                         
   2  15   1         26.05         42.18        18.88 o                         
   2   0   2          3.10          4.77         9.50 o                         
   1   1   2      14227.50      13638.37        45.11 o                         
   2   1   2        148.73        135.46        11.70 o                         
   3   1   2        124.26        138.54        13.56 o                         
   0   2   2        110.01        101.23         5.62 o                         
   1   2   2        476.71        445.93        13.55 o                         
   2   2   2        408.32        396.98        15.27 o                         
   3   2   2         14.44         15.20        12.27 o                         
   0   3   2        749.60        687.56         9.55 o                         
   1   3   2         10.91          6.29        10.81 o                         
   2   3   2        704.50        698.30        18.80 o                         
   3   3   2         18.93         15.04        11.03 o                         
   4   3   2          1.56          8.68        21.20 o                         
   0   4   2       2529.60       2492.96        17.19 o                         
   1   4   2        189.45        191.85        12.43 o                         
   2   4   2         40.16         39.84        13.23 o                         
   3   4   2         21.39         35.41        14.75 o                         
   4   4   2          1.79         21.54        20.78 o                         
   0   5   2          2.84          1.38         6.69 o                         
   1   5   2        108.76        133.98        11.95 o                         
   2   5   2         96.68         89.47        14.41 o                         
   3   5   2         30.47         26.89        15.34 o                         
   4   5   2         19.00          7.30        21.90 o                         
   0   6   2        124.94        139.00         9.05 o                         
   1   6   2         20.30         18.81        11.58 o                         
   2   6   2          0.25         11.78        13.89 o                         
   3   6   2         11.71          9.28        16.17 o                         
   4   6   2          9.40          1.22        26.73 o                         
   0   7   2        286.86        352.23        11.14 o                         
   1   7   2       1455.15       1597.35        23.93 o                         
   2   7   2         33.90         44.14        14.65 o                         
   3   7   2        117.24        135.36        18.40 o                         
   4   7   2         28.48         19.18        23.68 o                         
   0   8   2        642.07        742.57        14.74 o                         
   1   8   2        379.59        409.68        16.05 o                         
   2   8   2          0.59          0.78        14.77 o                         
   3   8   2          4.01          5.68        16.08 o                         
   4   8   2          0.79         18.86        20.10 o                         
   0   9   2         26.82         38.33         9.24 o                         
   1   9   2         95.89        110.76        13.22 o                         
   2   9   2        152.86        153.79        22.73 o                         
   3   9   2        140.18        161.79        19.23 o                         
   0  10   2         59.16         57.72         9.79 o                         
   1  10   2         73.81         68.17        13.54 o                         
   2  10   2          1.00         -1.39        21.08 o                         
   3  10   2         16.95         14.28        18.16 o                         
   1  11   2        109.58        123.26        18.74 o                         
   2  11   2        307.71        298.98        25.47 o                         
   3  11   2          5.72         10.43        18.79 o                         
   1  12   2         49.38         53.43        12.53 o                         
   2  12   2         70.74         86.02        22.03 o                         
   3  12   2         10.34         23.64        18.75 o                         
   1  13   2         79.49         47.24        18.86 o                         
   2  13   2         87.86         81.32        19.15 o                         
   3  13   2         47.13         43.95        19.05 o                         
   1  14   2        167.70        170.13        20.69 o                         
   2  14   2          4.80         15.20        22.19 o                         
   2  15   2          5.08          7.03        23.05 o                         
   2   1   3       2111.76       2113.70        25.95 o                         
   1   2   3         17.55         19.63         9.66 o                         
   2   2   3         12.97          4.67        11.66 o                         
   3   2   3         45.83         58.08        13.56 o                         
   1   3   3          1.59         13.71        10.05 o                         
   2   3   3        217.49        227.24        14.98 o                         
   3   3   3         89.85         90.12        14.19 o                         
   0   4   3        809.44        859.45        11.26 o                         
   1   4   3         35.17         28.90        10.74 o                         
   2   4   3         14.30         22.82        12.94 o                         
   3   4   3         17.61         17.71        14.32 o                         
   4   4   3          4.12          9.85        18.71 o                         
   0   5   3        501.10        534.73        10.74 o                         
   1   5   3         71.48         74.51        11.71 o                         
   2   5   3        271.40        256.88        16.63 o                         
   3   5   3         26.69         25.35        15.18 o                         
   4   5   3          0.34        -13.97        31.21 o                         
   0   6   3          1.94          1.75         7.84 o                         
   1   6   3         15.46         18.98        11.33 o                         
   2   6   3        138.08        156.18        15.89 o                         
   3   6   3          3.48          6.34        15.93 o                         
   4   6   3          1.96         -3.07        31.33 o                         
   0   7   3        132.75        143.06         9.73 o                         
   1   7   3         32.27         25.32        11.64 o                         
   2   7   3        103.70        112.39        20.67 o                         
   3   7   3          3.33          0.46        16.20 o                         
   4   7   3         11.56         28.87        20.48 o                         
   0   8   3        101.95        111.11         9.64 o                         
   1   8   3         14.81          7.97        11.73 o                         
   2   8   3         22.10         19.69        14.35 o                         
   3   8   3         27.61         53.98        18.26 o                         
   4   8   3          0.95          6.47        26.07 o                         
   0   9   3        483.54        517.27        13.80 o                         
   1   9   3        186.16        194.79        14.39 o                         
   2   9   3        223.14        238.18        17.69 o                         
   3   9   3         89.82        108.14        20.21 o                         
   0  10   3        492.44        499.02        14.77 o                         
   1  10   3         64.91         54.79        12.75 o                         
   2  10   3         35.04         38.33        21.52 o                         
   3  10   3         18.30         41.26        18.00 o                         
   1  11   3         29.00         30.76        12.37 o                         
   2  11   3          2.99         14.48        23.02 o                         
   3  11   3         70.28        111.14        20.05 o                         
   1  12   3         30.59         33.71        17.49 o                         
   2  12   3         56.51         42.35        23.08 o                         
   3  12   3         21.89         33.12        19.68 o                         
   1  13   3          1.82          0.49        19.52 o                         
   2  13   3         95.58         58.81        21.88 o                         
   2  14   3         27.43         36.61        17.57 o                         
   2  15   3         10.14         20.50        18.53 o                         
   1   3   4         50.36         48.78        10.29 o                         
   2   3   4        165.88        183.90        14.49 o                         
   3   3   4        274.94        308.12        18.00 o                         
   1   4   4          0.51          3.38        10.33 o                         
   2   4   4        236.90        249.89        19.83 o                         
   3   4   4        138.21        133.39        15.87 o                         
   0   5   4        596.36        598.02        11.03 o                         
   1   5   4          0.10         -6.76        11.04 o                         
   2   5   4        118.64        134.84        15.04 o                         
   3   5   4         46.83         82.32        16.75 o                         
   0   6   4        303.49        316.08        10.13 o                         
   1   6   4         29.54         25.57        11.61 o                         
   2   6   4        292.34        311.57        22.39 o                         
   3   6   4          7.40          3.79        15.65 o                         
   4   6   4          6.15        -23.29        23.29 o                         
   0   7   4          7.42          5.95         7.52 o                         
   1   7   4        636.73        669.09        18.15 o                         
   2   7   4        156.68        186.73        22.28 o                         
   3   7   4          4.46          6.50        16.20 o                         
   4   7   4          9.89         12.97        19.85 o                         
   0   8   4        366.35        377.85        11.94 o                         
   1   8   4          3.80          0.19        12.10 o                         
   2   8   4          2.07          5.53        14.26 o                         
   3   8   4         39.17         44.50        16.64 o                         
   0   9   4         51.68         60.58         9.67 o                         
   1   9   4        267.39        276.41        15.06 o                         
   2   9   4         31.91         46.52        14.91 o                         
   3   9   4         15.24         15.66        16.71 o                         
   1  10   4          8.07          8.15        12.53 o                         
   2  10   4         21.21         12.17        15.19 o                         
   3  10   4          3.11          4.64        16.86 o                         
   1  11   4          0.01          2.08        12.20 o                         
   2  11   4         13.98         19.53        19.88 o                         
   3  11   4          8.93         15.52        18.21 o                         
   1  12   4         46.50         65.38        18.33 o                         
   2  12   4        167.36        162.56        22.97 o                         
   3  12   4          2.71         -3.17        18.90 o                         
   1  13   4         73.75         61.75        19.43 o                         
   2  13   4         36.23         28.73        20.18 o                         
   2  14   4         12.74         14.55        18.53 o                         
   2  15   4         40.59         21.35        20.48 o                         
   2   4   5         11.38         13.98        12.72 o                         
   1   5   5        257.23        277.93        13.64 o                         
   2   5   5         71.23         62.75        19.42 o                         
   3   5   5         17.77         14.14        14.43 o                         
   1   6   5          1.05         -1.42        11.61 o                         
   2   6   5         53.46         57.30        14.47 o                         
   3   6   5        121.56        123.42        17.13 o                         
   0   7   5          0.00          1.15         7.24 o                         
   1   7   5         69.27         68.98        12.44 o                         
   2   7   5         35.95         40.83        20.19 o                         
   3   7   5          4.15          7.73        15.17 o                         
   0   8   5          6.70          8.49         8.42 o                         
   1   8   5          2.17          4.78        11.46 o                         
   2   8   5        126.16        129.22        21.29 o                         
   3   8   5         37.27         57.19        17.54 o                         
   0   9   5          8.86         11.82         8.62 o                         
   1   9   5        358.14        370.40        20.07 o                         
   2   9   5        162.19        156.25        22.25 o                         
   3   9   5         28.36         20.31        17.57 o                         
   1  10   5        517.73        521.50        21.79 o                         
   2  10   5        286.44        284.61        25.07 o                         
   3  10   5         29.66         34.02        18.13 o                         
   1  11   5         13.33          4.71        12.87 o                         
   2  11   5          3.06         -9.97        14.88 o                         
   3  11   5          3.11         -2.56        17.40 o                         
   1  12   5        697.58        717.95        24.97 o                         
   2  12   5         16.63         16.85        21.97 o                         
   3  12   5         11.26         41.41        19.21 o                         
   2  13   5          3.60         20.01        22.21 o                         
   2  14   5          4.82          9.99        21.76 o                         
   2  15   5         20.31         19.83        21.66 o                         
   1   6   6        120.72        110.76        12.26 o                         
   2   6   6         78.14         57.31        19.42 o                         
   1   7   6         31.18         30.06        11.26 o                         
   2   7   6          9.98          8.69        18.18 o                         
   3   7   6         28.30         43.69        16.58 o                         
   1   8   6         12.39         11.32        11.47 o                         
   2   8   6        182.34        171.55        21.41 o                         
   3   8   6         15.25         12.66        16.22 o                         
   1   9   6          0.18          6.10        12.25 o                         
   2   9   6          3.32         -1.75        14.16 o                         
   3   9   6          6.70         19.61        16.65 o                         
   1  10   6        282.25        281.27        19.72 o                         
   2  10   6         14.43         22.72        15.23 o                         
   3  10   6         57.03         64.56        16.98 o                         
   1  11   6          4.04          4.98        17.34 o                         
   2  11   6         24.94         -1.97        21.15 o                         
   3  11   6         17.19         44.89        17.50 o                         
   1  12   6         59.10         51.96        18.52 o                         
   2  12   6         17.93         29.17        18.79 o                         
   3  12   6         12.18          5.82        17.57 o                         
   2  13   6          8.00          2.47        15.62 o                         
   2  14   6         20.06         16.03        20.75 o                         
   2   8   7          6.68          4.38        13.67 o                         
   1   9   7        150.16        158.74        14.34 o                         
   2   9   7        146.70        151.46        21.08 o                         
   1  10   7        126.99        101.82        18.16 o                         
   2  10   7         21.15         12.99        20.48 o                         
   3  10   7         21.59         34.99        17.05 o                         
   1  11   7        370.85        362.33        20.85 o                         
   2  11   7         21.41         31.20        20.74 o                         
   3  11   7         10.45         29.00        17.90 o                         
   2  12   7         13.78          4.96        20.76 o                         
   2  13   7          0.19         -1.34        21.91 o                         
   2  14   7         17.64          6.86        21.36 o                         
  -2   0  -6        633.85        659.42        15.19 o                         
  -2   1  -6         44.87         55.38         8.66 o                         
  -2   2  -6          4.85          0.09         6.82 o                         
  -1  -7  -5         45.32         46.36        12.60 o                         
  -1  -6  -5          0.69         -5.20        11.37 o                         
  -1  -5  -5        168.29        164.69        12.58 o                         
  -2  -4  -5          7.45          8.18        12.35 o                         
  -1  -4  -5          0.01          6.36        10.09 o                         
  -2  -3  -5         18.80         15.01        11.56 o                         
  -2  -2  -5        442.19        457.18        15.60 o                         
  -2  -1  -5        111.56        116.73        11.16 o                         
  -1  -1  -5        336.74        347.41        10.55 o                         
  -2   1  -5        111.56        121.22         8.88 o                         
  -1   1  -5        336.74        349.75         8.82 o                         
  -2   2  -5        442.19        463.28        10.88 o                         
  -1   2  -5         10.91         12.79         5.19 o                         
  -1   3  -5          0.95          2.24         4.06 o                         
  -1   4  -5          0.01          1.87         3.24 o                         
  -1   5  -5        168.29        123.26         3.09 o                         
  -1  -8  -4          2.48          0.52        12.16 o                         
  -1  -6  -4         19.33         13.23        11.13 o                         
  -2  -5  -4         77.62         76.77        13.94 o                         
  -1  -5  -4          0.06         -1.60        10.46 o                         
  -1  -4  -4          0.33          2.45        10.03 o                         
  -2  -3  -4        108.53        113.84        12.88 o                         
  -1  -3  -4         32.95         45.93         9.99 o                         
  -2  -2  -4        642.83        660.64        17.04 o                         
  -1  -2  -4         52.48         48.36         8.96 o                         
  -2  -1  -4        775.81        820.56        16.96 o                         
  -1  -1  -4       1500.47       1474.86        16.26 o                         
  -2   0  -4        177.99        186.60        10.93 o                         
  -1   0  -4       1780.03       1827.31        15.75 o                         
  -2   1  -4        775.81        790.27        14.09 o                         
  -1   1  -4       1500.47       1533.72        13.00 o                         
  -2   2  -4        642.83        630.56        11.34 o                         
  -1   2  -4         52.48         58.41         4.95 o                         
  -1   3  -4         32.95         38.32         3.49 o                         
  -1   4  -4          0.33          1.11         1.48 o                         
  -1 -11  -3         18.97         17.03        13.82 o                         
  -2  -9  -3        145.99        154.76        17.48 o                         
  -2  -8  -3         14.46         15.55        14.87 o                         
  -1  -8  -3          9.69          8.93        11.57 o                         
  -1  -5  -3         46.77         48.11        11.07 o                         
  -2  -4  -3          9.36         18.23        12.36 o                         
  -1  -4  -3         23.01         12.28        10.08 o                         
  -2  -3  -3        142.29        147.96        13.13 o                         
  -1  -3  -3          1.04         -1.32         9.10 o                         
  -2  -2  -3          8.49          5.08        11.00 o                         
  -1  -2  -3         11.48         12.14         8.96 o                         
  -2  -1  -3       1381.58       1390.93        20.23 o                         
  -1  -1  -3        683.56        690.03        12.15 o                         
  -2   1  -3       1381.58       1335.35        16.84 o                         
  -1   1  -3        683.56        695.55         9.14 o                         
  -2   2  -3          8.49          0.60         6.45 o                         
  -1   2  -3         11.48         13.20         3.94 o                         
  -2   3  -3        142.29         99.48         5.42 o                         
  -1  -9  -2         62.73         83.57        13.56 o                         
  -2  -8  -2          0.39          9.98        14.46 o                         
  -1  -8  -2        248.34        247.70        14.75 o                         
   1  -8  -2        223.67        216.15         8.21 o                         
   1  -7  -2          0.01          2.43         5.59 o                         
  -2  -6  -2          0.16         -1.12        13.57 o                         
  -1  -6  -2         13.28         18.34        11.50 o                         
   1  -6  -2        219.30        262.94         7.52 o                         
  -1  -5  -2         71.15         96.54        11.28 o                         
  -2  -4  -2         26.27         32.51        12.27 o                         
  -1  -4  -2        123.94        118.77        10.76 o                         
  -2  -3  -2        460.91        483.67        16.11 o                         
  -1  -3  -2          7.14         12.08         9.52 o                         
  -2  -2  -2        267.14        285.03        13.92 o                         
  -1  -2  -2        311.88        288.82        10.93 o                         
  -2  -1  -2         97.30         96.68        10.76 o                         
  -1  -1  -2       9308.09       9034.09        33.99 o                         
  -2   0  -2          2.02          1.94         8.87 o                         
  -1   0  -2       4630.19       4532.01        22.16 o                         
  -2   1  -2         97.30         87.59         8.50 o                         
  -1   1  -2       9308.09       8967.86        26.33 o                         
  -2   2  -2        267.14        245.51         8.72 o                         
  -1   2  -2        311.88        285.00         5.51 o                         
  -2   3  -2        460.91        465.31         9.12 o                         
  -1 -12  -1         15.91          4.95        13.16 o                         
  -1 -11  -1         27.82         14.45        12.78 o                         
  -2  -8  -1          0.15         -4.09        14.95 o                         
  -1  -8  -1        152.10        149.74        13.81 o                         
   1  -8  -1         17.96         14.92         5.61 o                         
  -2  -7  -1         13.36          9.86        14.34 o                         
  -1  -7  -1        474.27        492.65        16.07 o                         
   1  -7  -1        154.84        149.45         6.35 o                         
  -2  -6  -1         18.05         18.12        13.51 o                         
  -1  -6  -1        144.36        157.53        12.73 o                         
   1  -6  -1         32.14         39.15         4.88 o                         
  -2  -5  -1         97.98         94.60        13.78 o                         
  -1  -5  -1        282.63        309.22        13.03 o                         
   1  -5  -1          0.46          3.73         4.22 o                         
  -2  -4  -1          5.59          0.84        11.87 o                         
  -1  -4  -1         75.94         81.52        10.58 o                         
  -2  -3  -1        237.14        245.39        13.84 o                         
  -1  -3  -1         47.91         49.91        10.38 o                         
  -2  -2  -1         49.10         45.00        10.96 o                         
  -1  -2  -1       3277.04       2998.56        22.82 o                         
  -2  -1  -1         13.75         12.59         9.34 o                         
  -1  -1  -1       1540.52       1442.02        15.67 o                         
  -2   1  -1         13.75          8.45         7.85 o                         
  -1   1  -1       1540.52       1476.40        12.27 o                         
  -2   2  -1         49.10         47.67         6.91 o                         
  -1   2  -1       3277.04       3019.67        13.06 o                         
  -2   3  -1        237.14        239.14         7.75 o                         
  -1 -10   0         23.83         20.28        12.52 o                         
  -2  -9   0         13.55         28.17        15.51 o                         
  -1  -9   0         14.38         12.64        12.11 o                         
  -1  -8   0        136.17        129.13        13.33 o                         
  -2  -7   0         11.26         17.97        14.67 o                         
  -1  -7   0         29.62         23.00        11.50 o                         
   1  -7   0         29.62         24.70         4.63 o                         
  -1  -6   0        212.58        224.15        13.45 o                         
   1  -6   0        212.58        210.16         5.28 o                         
  -2  -5   0         38.09         36.31        13.75 o                         
  -1  -5   0         85.78         84.22        11.41 o                         
   1  -5   0         85.78         87.78         3.85 o                         
  -2  -4   0        137.22        134.33        13.74 o                         
  -1  -4   0         42.07         35.17        10.19 o                         
  -2  -3   0          4.90          3.67        11.74 o                         
  -1  -3   0        305.85        283.09        12.09 o                         
  -2  -2   0          3.80         -1.40        10.40 o                         
  -1  -2   0       1824.87       1751.35        18.17 o                         
  -2  -1   0          3.47          4.20         9.55 o                         
  -1  -1   0        349.78        332.83        10.88 o                         
  -2   0   0        328.97        304.47        11.80 o                         
  -1   0   0       1420.12       1310.66        14.01 o                         
  -2   1   0          3.47          4.34         8.38 o                         
  -1   1   0        349.78        332.35         7.91 o                         
  -2   2   0          3.80          0.90         7.30 o                         
  -1 -12   1          2.10          4.08        12.59 o                         
  -2 -11   1         21.86         26.71        15.58 o                         
  -1  -9   1          1.82         -6.56        12.11 o                         
  -1  -8   1         17.96         22.31        12.14 o                         
  -2  -7   1         21.12         17.82        14.68 o                         
  -1  -7   1        154.84        138.33        13.14 o                         
   1  -7   1        474.28        432.12         6.52 o                         
  -2  -6   1         76.23         55.85        13.97 o                         
  -1  -6   1         32.14         36.10        11.70 o                         
   1  -6   1        144.36        121.10         3.57 o                         
  -2  -5   1         24.93         14.28        13.27 o                         
  -1  -5   1          0.46          4.03        11.03 o                         
  -2  -4   1          0.70          2.54        12.10 o                         
  -1  -4   1          6.07         15.39        11.31 o                         
  -2  -3   1          1.24         -3.98        11.59 o                         
  -1  -3   1        908.48        862.47        15.84 o                         
  -2  -2   1          4.02         13.42        11.10 o                         
  -1  -2   1        685.15        665.18        14.37 o                         
  -2  -1   1          1.94          2.70        10.09 o                         
  -1  -1   1        609.86        601.41        12.80 o                         
  -2   1   1          1.94          0.45         8.05 o                         
  -1 -12   2          3.85          5.19        12.64 o                         
  -2 -11   2         11.78         11.16        15.54 o                         
  -1 -10   2         36.61         32.55        12.94 o                         
  -2  -9   2          2.52         -0.09        14.35 o                         
  -1  -9   2          0.60          5.64        12.05 o                         
  -2  -8   2         22.44         23.31        14.46 o                         
  -1  -8   2        223.67        214.98        14.21 o                         
  -2  -7   2          0.00         -1.34        14.44 o                         
  -1  -7   2          0.01         -0.49        11.83 o                         
  -2  -6   2         19.25         31.19        14.77 o                         
  -1  -6   2        219.30        247.60        13.74 o                         
  -2  -5   2         75.82         78.15        14.02 o                         
  -1  -5   2        239.77        243.37        13.34 o                         
  -2  -4   2          4.38          9.46        12.54 o                         
  -1  -4   2         11.72         12.54        10.63 o                         
  -2  -3   2         40.66         55.75        12.85 o                         
  -1  -3   2        601.38        595.21        14.55 o                         
  -2  -2   2         37.05         30.61        11.72 o                         
  -1  -2   2        188.67        194.24        11.74 o                         
  -2  -1   2          9.14          3.96        10.45 o                         
  -1  -1   2        799.73        733.13        14.19 o                         
  -2   0   2        170.34        185.72        11.39 o                         
  -1   0   2         15.42         26.04         8.92 o                         
  -1 -11   3        114.94        115.56        14.09 o                         
  -1 -10   3         22.59         27.97        12.49 o                         
  -1  -9   3          2.97          5.38        12.22 o                         
  -2  -8   3          8.74         12.46        14.76 o                         
  -1  -8   3          0.40          1.74        11.89 o                         
  -2  -7   3          0.07         -1.99        14.58 o                         
  -1  -7   3        168.39        165.36        13.74 o                         
  -2  -6   3          9.44         11.63        14.18 o                         
  -1  -6   3         21.72         25.38        11.49 o                         
  -2  -5   3        417.46        446.70        17.94 o                         
  -1  -5   3        147.74        144.45        12.28 o                         
  -2  -4   3          0.80          2.60        12.73 o                         
  -1  -4   3          3.17          2.53        10.49 o                         
  -2  -3   3        241.60        238.71        14.68 o                         
  -1  -3   3        104.79        127.85        11.74 o                         
  -2  -2   3         10.74          6.40        11.59 o                         
  -1  -2   3         16.82         19.83        10.64 o                         
  -2  -1   3          1.29          3.63        10.33 o                         
  -1  -1   3         67.29         81.72        10.24 o                         
  -1 -11   4         30.98         36.40        13.24 o                         
  -1 -10   4         28.14         25.96        12.76 o                         
  -2  -9   4        157.50        166.87        16.97 o                         
  -1  -9   4         59.77         69.41        12.69 o                         
  -2  -8   4          0.99          1.29        14.40 o                         
  -1  -8   4          0.01         -3.60        11.93 o                         
  -1  -7   4         10.88         10.83        11.53 o                         
  -2  -6   4          9.77          7.44        14.04 o                         
  -1  -6   4         69.60         76.31        11.67 o                         
  -2  -5   4        225.11        226.44        16.33 o                         
  -1  -5   4         42.66         55.32        11.28 o                         
  -2  -4   4         36.21         39.24        12.93 o                         
  -1  -4   4         68.49         68.46        10.74 o                         
  -2  -3   4          4.20         14.64        12.43 o                         
  -1  -3   4         79.99         86.86        10.80 o                         
  -2  -2   4        361.44        373.91        15.26 o                         
  -1 -11   5         50.60         45.55        13.32 o                         
  -2 -10   5        299.31        303.08        19.21 o                         
  -2  -9   5          1.28         -7.11        14.44 o                         
  -2  -8   5        131.26        136.19        15.86 o                         
  -1  -8   5          5.76          1.12        11.17 o                         
  -1  -7   5         13.01         18.23        11.48 o                         
  -1  -6   5        154.18        174.92        12.68 o                         
  -2  -5   5          5.94          9.54        13.49 o                         
  -1  -5   5        158.15        177.45        12.29 o                         
  -1  -4   5       1608.66       1702.88        22.23 o                         
  -2  -3   5         46.38         54.24        13.03 o                         
  -2 -11   6          8.41         22.74        15.09 o                         
  -1  -9   6         27.35         27.65        11.80 o                         
  -1  -8   6          2.99          6.34        11.17 o                         
  -1  -7   6         25.89         26.24        11.08 o                         
  -2  -6   6          3.28          7.59        13.09 o                         
  -1  -6   6        112.03        107.43        11.92 o                         
  -2 -10   7         27.31         29.66        14.52 o                         
  -2  -9   7          0.00         12.88        14.38 o                         
  -1  -9   7        101.01        101.61        12.65 o                         
  -1  -8   7         15.81         17.90        11.10 o                         
   1   5  -5        241.73        167.86         3.85 o                         
   1   6  -5        236.35        162.29         4.84 o                         
   2   2  -4        552.47        546.33        11.13 o                         
   1   3  -4        122.27        107.41         3.40 o                         
   2   3  -4          6.42         10.60         5.78 o                         
   1   4  -4        104.68         92.85         3.85 o                         
   2   4  -4         55.35         57.58         6.70 o                         
   1   5  -4         65.28         81.75         5.37 o                         
   1   6  -4        125.71        129.06         5.93 o                         
   1   7  -4        433.20        419.41         7.87 o                         
   1   8  -4          2.50          4.00         6.01 o                         
   2   1  -3          1.98          4.70         7.17 o                         
   1   2  -3         25.71         17.87         4.26 o                         
   2   2  -3         16.41         11.38         7.50 o                         
   3   2  -3         13.70          7.43         9.38 o                         
   1   3  -3        160.17        167.86         5.17 o                         
   2   3  -3        369.28        350.46        10.55 o                         
   1   4  -3         27.85         27.88         5.72 o                         
   2   4  -3          1.22         -1.89         6.97 o                         
   1   5  -3        272.59        261.77         7.27 o                         
   2   5  -3        701.34        746.91        15.38 o                         
   1   6  -3         43.32         55.47         6.13 o                         
   2   6  -3         14.59         20.68        10.07 o                         
   1   7  -3        278.50        269.20         8.12 o                         
   1   8  -3         10.30         11.12         6.47 o                         
   1   9  -3        126.33        137.70         7.82 o                         
   0  13  -3        444.61        533.30        14.05 o                         
   0  14  -3          3.88         13.88         8.48 o                         
   2   0  -2        260.37        277.54        11.19 o                         
   1   1  -2       1222.39       1055.96        10.78 o                         
   2   1  -2         13.97          8.15         7.98 o                         
   3   1  -2        132.20        135.37        12.42 o                         
   1   2  -2        288.38        287.07         7.30 o                         
   2   2  -2         56.63         57.68         8.59 o                         
   3   2  -2          0.28          4.66        10.60 o                         
   1   3  -2        919.22        856.27         9.79 o                         
   2   3  -2        299.29        301.98        13.62 o                         
   3   3  -2         95.47         89.30        10.63 o                         
   1   4  -2        141.86        146.84         7.64 o                         
   2   4  -2         12.28         11.88        11.37 o                         
   1   5  -2        437.64        437.10         9.19 o                         
   2   5  -2        213.86        210.68        12.64 o                         
   1   6  -2        348.49        390.42         8.91 o                         
   2   6  -2         47.48         47.49        11.09 o                         
   1   7  -2        952.02       1091.80        12.67 o                         
   2   7  -2         13.36         25.80        11.13 o                         
   1   8  -2        590.23        612.52        12.11 o                         
   1   9  -2         63.64         72.66         7.88 o                         
   1  10  -2        104.24         99.57         9.97 o                         
   1  11  -2        137.71        139.69        10.76 o                         
   0  12  -2         20.22         40.36         8.38 o                         
   0  13  -2         12.85         23.43         8.50 o                         
   0  14  -2         53.15         73.37         9.08 o                         
   0  15  -2        125.49        120.37        10.78 o                         
   2  -1  -1          6.43          4.34        13.85 o                         
  -3   0   0          3.03         -1.36        11.13 o                         
   1   1  -1        932.18        902.72        11.76 o                         
   2   1  -1          6.43         16.44        12.71 o                         
   3   1  -1          4.59          8.97        11.02 o                         
   1   2  -1       1047.26        987.16        11.46 o                         
   2   2  -1          9.95          9.38        12.65 o                         
   3   2  -1         17.83         35.61        11.27 o                         
   1   3  -1       1388.62       1288.00        12.53 o                         
   2   3  -1          6.79         13.59        12.34 o                         
   3   3  -1         12.44          0.30        10.69 o                         
   1   4  -1         85.21         92.49         8.14 o                         
   2   4  -1        138.29        120.48        13.24 o                         
   3   4  -1         62.13         75.31        12.06 o                         
   1   5  -1        283.33        311.53         8.50 o                         
   2   5  -1         76.19         69.15        12.40 o                         
   3   5  -1         33.87         34.73        11.33 o                         
   1   6  -1        193.49        215.60         8.86 o                         
   2   6  -1        128.15        148.92        12.68 o                         
   1   7  -1        710.95        774.17        12.55 o                         
   2   7  -1         43.55         57.08        12.29 o                         
   1   8  -1        179.55        201.13         9.64 o                         
   2   8  -1         91.76         95.19        12.42 o                         
   1   9  -1         19.51         22.68         8.81 o                         
   2   9  -1         39.91         37.76        12.66 o                         
   1  10  -1        186.64        219.23        11.52 o                         
   0  11  -1        137.86        176.22         9.86 o                         
   1  11  -1        152.16        169.36        11.79 o                         
   0  12  -1          5.59         16.02         8.50 o                         
   1  12  -1         19.12          7.53         8.01 o                         
   0  13  -1         41.65         68.41         9.59 o                         
   1  13  -1        167.17        163.37        13.10 o                         
   0  14  -1         25.91         24.61         9.56 o                         
   0  15  -1         28.18         46.06        10.11 o                         
   0  16  -1          0.56         -2.33         9.72 o                         
   0  17  -1          2.00          8.46         9.77 o                         
   1  -1   0        534.65        485.65        11.38 o                         
   2  -1   0          7.24          9.95        14.53 o                         
   3  -1   0          7.00          6.53        12.82 o                         
   1   0   0       2170.66       1963.47        16.89 o                         
   2   0   0        502.84        465.03        17.05 o                         
   3   0   0          4.63         14.13        12.22 o                         
   1   1   0        534.65        484.73        10.70 o                         
   2   1   0          5.30          4.78         9.38 o                         
   3   1   0          7.00          3.44        11.77 o                         
   4   1   0          6.46         23.43        19.10 o                         
   1   2   0       2789.32       2629.19        18.49 o                         
   2   2   0          9.83         11.55        12.61 o                         
   3   2   0         12.27         11.07        11.23 o                         
   4   2   0         26.39         19.16        17.69 o                         
   1   3   0        773.35        780.40        13.07 o                         
   2   3   0          8.72         15.55        12.90 o                         
   3   3   0          9.06          3.91        11.04 o                         
   1   4   0        106.38        100.42         9.26 o                         
   2   4   0        210.44        200.26        14.77 o                         
   3   4   0         59.23         57.78        12.09 o                         
   1   5   0        216.89        223.95         9.63 o                         
   2   5   0         83.15         69.30        13.40 o                         
   3   5   0         27.45         22.92        11.46 o                         
   1   6   0        537.50        547.60        11.99 o                         
   2   6   0         94.01        100.52        13.03 o                         
   3   6   0        118.06        130.03        14.21 o                         
   1   7   0         74.89         69.37         9.09 o                         
   2   7   0         38.34         48.70        12.78 o                         
   1   8   0        344.31        374.05        11.94 o                         
   2   8   0         73.24         77.31        13.10 o                         
   1   9   0         36.36         39.36         9.76 o                         
   2   9   0         37.95         50.76        13.12 o                         
   0  10   0        268.98        355.77        11.31 o                         
   1  10   0         60.25         67.19        10.38 o                         
   2  10   0         28.64         30.92        13.08 o                         
   1  11   0          3.41          2.81        10.48 o                         
   2  11   0         43.20         45.50        13.97 o                         
   0  12   0          8.26         22.01         8.92 o                         
   1  12   0         49.68         46.93        11.60 o                         
   1  13   0         14.87         18.71        11.62 o                         
   0  14   0        623.70        627.30        16.36 o                         
   1  14   0          4.49         22.65        11.97 o                         
   0  16   0          1.20          2.72         9.96 o                         
  -1  17   0          0.20         21.51        14.40 o                         
   1  -2   1       5008.99       4642.13        27.06 o                         
   2  -2   1        112.10        127.59        16.73 o                         
   3  -2   1          0.21         15.85        12.76 o                         
   1  -1   1       2354.70       2234.80        19.40 o                         
   2  -1   1         30.16         33.27        14.45 o                         
   3  -1   1         86.55         93.05        13.87 o                         
  -2   0   2        170.34        187.34        16.02 o                         
  -3   0   2          0.19         -0.42        12.38 o                         
  -4   0   2         14.61         23.80        18.73 o                         
   1   1   1       2354.70       2249.54        18.76 o                         
   2   1   1         30.16         33.64        14.29 o                         
   3   1   1         86.55         82.24        13.20 o                         
   4   1   1         46.70         55.06        19.82 o                         
   0   2   1        779.07        905.70         7.69 o                         
   1   2   1       5008.98       4648.92        25.46 o                         
   2   2   1        112.10        110.16        14.99 o                         
   3   2   1          0.21          3.19        11.77 o                         
   4   2   1          5.71         14.17        19.30 o                         
   1   3   1        981.71        898.85        14.83 o                         
   2   3   1        403.13        411.79        16.74 o                         
   3   3   1         65.53         64.57        12.49 o                         
   4   3   1          0.57        -16.46        18.14 o                         
   1   4   1        122.14        135.20        10.13 o                         
   2   4   1         12.92         10.41        14.06 o                         
   3   4   1          8.87          6.48        13.13 o                         
   1   5   1        432.46        477.74        10.67 o                         
   2   5   1        225.58        213.69        15.36 o                         
   3   5   1         33.83         42.23        13.40 o                         
   1   6   1        252.80        269.96        11.16 o                         
   2   6   1         46.85         48.21        13.23 o                         
   3   6   1         36.50         46.38        13.34 o                         
   1   7   1        879.77        965.24        15.67 o                         
   2   7   1         20.42         15.81        13.40 o                         
   3   7   1         21.07         22.61        13.15 o                         
   0   8   1        130.19        193.19         9.19 o                         
   1   8   1        250.45        259.47        11.69 o                         
   2   8   1         22.67         32.81        12.60 o                         
   3   8   1         27.39         42.86        12.53 o                         
   0   9   1         12.49         22.71         7.85 o                         
   1   9   1         27.39         29.54        10.18 o                         
   2   9   1          2.72         -0.02        13.63 o                         
   0  10   1         69.91         93.01         9.39 o                         
   1  10   1        181.20        204.16        12.59 o                         
   2  10   1         21.71         24.20        13.19 o                         
   0  11   1        137.86        163.91        10.54 o                         
   1  11   1        123.86        147.01        12.26 o                         
   2  11   1         59.08         46.30        13.96 o                         
   0  12   1          5.59         11.72         8.89 o                         
   1  12   1         26.42         31.15        11.58 o                         
   2  12   1         48.47         50.75        12.66 o                         
   0  13   1         41.65         50.95         9.43 o                         
   1  13   1        139.23        158.73        14.20 o                         
   0  14   1         25.91         35.06         9.87 o                         
   1  14   1         80.82         81.26        13.34 o                         
   0  15   1         28.18         25.14         9.96 o                         
   1  15   1         11.21         31.94        13.31 o                         
   0  16   1          0.56         -5.33         9.34 o                         
  -1  17   1          3.88         26.98        12.38 o                         
   0  17   1          2.00          2.30        10.00 o                         
   2  -3   2        946.10        985.35        23.69 o                         
   1  -2   2        476.71        439.37        12.49 o                         
   2  -2   2        419.06        387.99        18.86 o                         
   3  -2   2         14.44         16.86        14.26 o                         
   1  -1   2      14227.51      13730.37        45.66 o                         
   2  -1   2        150.02        129.73        17.23 o                         
   3  -1   2        124.26        132.44        15.47 o                         
   4  -1   2          3.91         34.39        21.22 o                         
   1   0   2       7077.29       6622.66        31.88 o                         
   2   0   2          3.10         -0.64        15.93 o                         
   3   0   2         16.84         35.48        13.59 o                         
   4   0   2          1.68          9.06        20.46 o                         
   0   1   2       4405.94       4549.61        13.65 o                         
   1   1   2      14227.50      13648.94        44.35 o                         
   2   1   2        150.02        150.45        16.77 o                         
   3   1   2        124.26        142.01        14.73 o                         
   4   1   2          3.91         -5.49        19.31 o                         
   0   2   2        110.01        107.15         5.38 o                         
   1   2   2        665.38        642.94        15.54 o                         
   2   2   2        419.06        378.66        18.22 o                         
   3   2   2         14.44         13.62        12.99 o                         
   4   2   2          0.30          1.32        18.79 o                         
   0   3   2        749.60        774.54         9.13 o                         
   1   3   2        612.29        577.85        13.55 o                         
   2   3   2        946.10        908.43        21.00 o                         
   3   3   2         18.93         21.97        13.23 o                         
   4   3   2          1.56          9.99        19.25 o                         
   0   4   2       2529.60       2784.30        17.04 o                         
   1   4   2        201.17        206.88        11.39 o                         
   2   4   2         40.96         39.96        12.10 o                         
   3   4   2         21.39         31.75        12.96 o                         
   4   4   2          1.79          8.56        19.39 o                         
   0   5   2          2.84         12.17         6.66 o                         
   1   5   2        348.53        346.57        12.28 o                         
   2   5   2        514.14        514.80        17.97 o                         
   3   5   2         30.47         26.34        12.86 o                         
   4   5   2         19.00         -2.47        19.34 o                         
   0   6   2        124.94        157.76         8.04 o                         
   1   6   2        239.60        257.29        11.73 o                         
   2   6   2          9.69         11.87        13.63 o                         
   3   6   2         11.71         -6.22        12.58 o                         
   0   7   2        286.86        416.59        10.71 o                         
   1   7   2       1455.16       1577.95        19.62 o                         
   2   7   2         33.97         42.44        14.57 o                         
   3   7   2        117.24        140.93        14.84 o                         
   0   8   2        642.07        841.43        14.10 o                         
   1   8   2        603.27        659.52        15.48 o                         
   2   8   2          9.33          4.83        14.19 o                         
   3   8   2          4.01          5.49        12.50 o                         
   0   9   2         26.82         57.39         8.60 o                         
   1   9   2         96.48        118.40        11.45 o                         
   2   9   2        152.86        149.82        15.37 o                         
   3   9   2        140.18        173.82        19.87 o                         
   0  10   2         59.16         76.03         9.44 o                         
   1  10   2        110.42        128.65        12.01 o                         
   2  10   2          1.00         13.35        12.45 o                         
   0  11   2         10.45         12.43         9.02 o                         
   1  11   2        109.58        112.69        12.99 o                         
   2  11   2        307.71        298.34        18.30 o                         
   0  12   2         20.22         30.55         9.27 o                         
   1  12   2         53.23         79.48        12.81 o                         
   2  12   2         70.74         76.42        15.33 o                         
   0  13   2         12.85         14.32        10.40 o                         
   1  13   2         79.49         72.15        12.17 o                         
   2  13   2         87.86         84.89        15.04 o                         
   0  14   2         53.15         56.62        11.22 o                         
   1  14   2        167.70        169.30        15.76 o                         
   0  15   2        125.49        125.34        11.48 o                         
   1  15   2         66.20         50.30        13.83 o                         
  -1  16   2          7.68         11.68        14.25 o                         
   0  16   2          8.62          4.30        10.30 o                         
   1  16   2          5.99         -0.80        14.46 o                         
  -1  17   2          1.90         32.61        14.61 o                         
   0  17   2          0.50          1.62         8.98 o                         
   1  17   2          1.78        -26.09        33.65 o                         
   1  -3   3          1.59          5.30         8.73 o                         
   2  -3   3        221.69        213.15        19.52 o                         
   3  -3   3         89.85         74.50        15.68 o                         
   1  -2   3         17.55         18.23         9.27 o                         
   2  -2   3        374.41        376.85        19.60 o                         
   3  -2   3         45.83         38.65        14.23 o                         
   0  -1   3       4966.88       4732.72        15.35 o                         
   1  -1   3       1044.83       1027.28        16.32 o                         
   2  -1   3       2120.99       1983.60        29.58 o                         
   3  -1   3         23.91         23.25        13.27 o                         
   4  -1   3          2.67         -5.40        22.11 o                         
  -2   0   4         48.08         62.23        16.93 o                         
  -3   0   4         19.69         20.49        12.99 o                         
  -4   0   4          5.28          5.15        19.21 o                         
   0   1   3       4966.88       4926.81        16.32 o                         
   1   1   3       1112.12       1104.06        17.72 o                         
   2   1   3       2120.99       2017.02        30.08 o                         
   3   1   3         23.91          7.56        12.90 o                         
   4   1   3          2.67         22.45        20.26 o                         
   0   2   3        375.23        421.33         7.54 o                         
   1   2   3         34.37         31.60        12.92 o                         
   2   2   3        374.41        393.88        19.37 o                         
   3   2   3         45.83         44.38        13.92 o                         
   4   2   3          8.76         19.00        21.15 o                         
   0   3   3         45.53         51.69         6.41 o                         
   1   3   3        106.38        119.62        12.17 o                         
   2   3   3        221.69        231.56        13.55 o                         
   3   3   3         89.85        102.56        15.28 o                         
   4   3   3          1.54        -20.88        20.88 o                         
   0   4   3        809.44        977.79        11.80 o                         
   1   4   3         38.34         40.07        10.85 o                         
   2   4   3         50.51         76.61        15.74 o                         
   3   4   3         17.61         23.67        13.11 o                         
   4   4   3          4.12          1.29        20.06 o                         
   0   5   3        501.10        589.23        10.61 o                         
   1   5   3        219.22        209.62        12.07 o                         
   2   5   3        496.51        458.42        18.85 o                         
   3   5   3         26.69         40.59        14.69 o                         
   4   5   3          0.34          0.26        19.52 o                         
   0   6   3          1.94          5.61         6.76 o                         
   1   6   3         37.18         47.69        10.90 o                         
   2   6   3        147.85        145.46        13.75 o                         
   3   6   3          3.48          6.06        12.74 o                         
   4   6   3          1.96         16.29        20.37 o                         
   0   7   3        132.75        149.12         8.75 o                         
   1   7   3        200.66        202.19        12.41 o                         
   2   7   3        103.70        111.53        15.25 o                         
   3   7   3          3.33          1.46        13.63 o                         
   0   8   3        101.95        131.87         9.29 o                         
   1   8   3         15.21         15.83        11.35 o                         
   2   8   3         23.09         17.53        13.73 o                         
   3   8   3         27.61         27.29        14.21 o                         
   0   9   3        483.54        579.96        13.42 o                         
   1   9   3        189.13        203.51        12.99 o                         
   2   9   3        380.65        369.40        17.94 o                         
   3   9   3         89.82        105.62        15.24 o                         
   0  10   3        492.44        528.14        13.88 o                         
   1  10   3         87.50         71.32        12.55 o                         
   2  10   3         35.04         48.32        13.93 o                         
   3  10   3         18.30         16.07        13.78 o                         
   0  11   3          3.80         -1.87         8.65 o                         
   1  11   3        143.94        145.36        13.51 o                         
   2  11   3          2.99         -0.23        18.09 o                         
   3  11   3         70.28         74.93        12.27 o                         
   0  12   3         51.06         59.21        10.24 o                         
   1  12   3         30.59         24.84        12.95 o                         
   2  12   3         56.51         49.41        17.32 o                         
   0  13   3        444.61        461.67        15.67 o                         
   1  13   3          1.82         -9.65        13.59 o                         
   2  13   3         95.58         87.70        16.50 o                         
   0  14   3          3.88         -3.00        10.42 o                         
   1  14   3          9.46         18.68        13.46 o                         
   2  14   3         27.43         46.79        16.41 o                         
  -1  15   3         49.61         70.23        14.91 o                         
   0  15   3          6.95          7.40        10.05 o                         
   1  15   3         60.12         79.44        15.36 o                         
   2  15   3         10.14          5.21        17.41 o                         
  -1  16   3          5.41         28.41        11.60 o                         
   0  16   3          2.83         -0.55        10.58 o                         
   1  16   3          5.66         10.27        13.60 o                         
  -1  17   3         26.74         48.75        14.86 o                         
   0  17   3          9.40         13.86        11.35 o                         
   1  17   3         22.01         35.71        14.96 o                         
   1  -3   4        130.35        131.29        14.43 o                         
   2  -3   4        212.26        219.08        19.08 o                         
   3  -3   4        274.94        259.64        17.66 o                         
   0  -2   4       1691.00       1609.08        11.22 o                         
   1  -2   4         98.78         96.10        14.39 o                         
   2  -2   4       1325.13       1284.93        26.55 o                         
   3  -2   4         12.80         12.71        14.55 o                         
   4  -2   4          4.09         -3.36        22.33 o                         
   0  -1   4         95.86         95.27         5.71 o                         
   1  -1   4       2433.60       2298.21        24.22 o                         
   2  -1   4       1230.19       1224.15        24.49 o                         
   3  -1   4         12.45          7.35        14.79 o                         
   4  -1   4          2.30         -4.12        22.29 o                         
   0   0   4        100.75         94.98         5.49 o                         
   1   0   4       2906.61       2732.85        25.47 o                         
   2   0   4        272.06        271.24        19.82 o                         
   3   0   4         19.32         16.91        13.65 o                         
   4   0   4          1.48         -1.54        21.86 o                         
   0   1   4         95.86         89.25         5.75 o                         
   1   1   4       2433.60       2274.62        23.14 o                         
   2   1   4       1230.19       1239.27        26.82 o                         
   3   1   4         12.45         12.07        13.73 o                         
   4   1   4          2.30         12.94        18.79 o                         
   0   2   4       1691.00       1703.57        12.64 o                         
   1   2   4         98.78        100.21        12.91 o                         
   2   2   4       1325.13       1193.61        24.34 o                         
   3   2   4         12.80          8.39        13.69 o                         
   4   2   4          4.09         11.17        20.88 o                         
   0   3   4        201.24        193.63         7.62 o                         
   1   3   4        130.35        136.87        12.65 o                         
   2   3   4        212.26        196.81        15.77 o                         
   3   3   4        274.94        284.25        17.99 o                         
   4   3   4          7.74         11.73        20.17 o                         
   0   4   4         17.64         21.10         6.39 o                         
   1   4   4         69.00         75.10        11.46 o                         
   2   4   4        236.90        248.06        17.41 o                         
   3   4   4        138.21        132.59        15.90 o                         
   4   4   4          6.92         19.65        20.35 o                         
   0   5   4        596.36        624.84        11.05 o                         
   1   5   4         42.76         52.63        11.59 o                         
   2   5   4        124.58        136.95        17.36 o                         
   3   5   4         46.83         46.77        14.74 o                         
   4   5   4          5.87         25.63        20.75 o                         
   0   6   4        303.49        348.83        10.41 o                         
   1   6   4         99.14         93.26        12.63 o                         
   2   6   4        292.34        274.28        16.91 o                         
   3   6   4          7.40         11.12        14.07 o                         
   4   6   4          6.15         -8.84        20.47 o                         
   0   7   4          7.42          9.64         7.50 o                         
   1   7   4        647.61        623.14        15.86 o                         
   2   7   4        156.68        156.33        12.85 o                         
   3   7   4          4.46          3.11        13.09 o                         
   4   7   4          9.89          5.61        20.90 o                         
   0   8   4        366.35        388.70        12.05 o                         
   1   8   4          3.81          4.32        12.24 o                         
   2   8   4        133.33        123.13        16.54 o                         
   3   8   4         39.17         32.68        14.60 o                         
   0   9   4         51.68         68.71         9.32 o                         
   1   9   4        327.16        348.63        15.47 o                         
   2   9   4         33.19         34.36        16.03 o                         
   3   9   4         15.24         11.85        14.32 o                         
   0  10   4        308.99        352.99        12.93 o                         
   1  10   4         36.21         41.27        12.43 o                         
   2  10   4        320.52        327.09        16.05 o                         
   3  10   4          3.11          2.49        13.02 o                         
   0  11   4          1.27          0.15         8.87 o                         
   1  11   4         31.00         42.50        13.43 o                         
   2  11   4         13.98         23.48        12.90 o                         
   3  11   4          8.93         27.27        13.92 o                         
   0  12   4         21.27         14.97         9.40 o                         
   1  12   4         46.50         55.24        14.09 o                         
   2  12   4        167.36        146.45        17.35 o                         
   3  12   4          2.71         16.79        12.96 o                         
   0  13   4          9.28          6.71        10.06 o                         
   1  13   4         73.75         75.79        14.23 o                         
   2  13   4         36.23         38.69        14.72 o                         
  -1  14   4         57.90         75.50        13.48 o                         
   0  14   4         34.89         40.37        10.64 o                         
   1  14   4         88.17         82.52        15.76 o                         
   2  14   4         12.74         39.18        16.00 o                         
  -1  15   4          8.76         18.46        12.10 o                         
   0  15   4         38.69         45.34        11.93 o                         
   1  15   4         11.39         26.56        14.77 o                         
   2  15   4         40.59         36.97        17.09 o                         
  -1  16   4          2.57         14.58        16.14 o                         
   0  16   4          5.85         14.22        10.82 o                         
   1  16   4          3.60         21.95        15.69 o                         
   0  17   4          0.47         -2.79        11.72 o                         
   2  -4   5         13.04         20.33        12.44 o                         
   1  -3   5        269.17        272.45        15.23 o                         
   2  -3   5         32.88         17.72        14.06 o                         
   3  -3   5         11.00         11.92        14.25 o                         
   0  -2   5       1133.77       1042.00        10.58 o                         
   1  -2   5        107.18        112.46        14.05 o                         
   2  -2   5        914.07        759.85        20.79 o                         
   3  -2   5        271.75        227.99        17.40 o                         
   4  -2   5         11.19          9.43        22.64 o                         
   0  -1   5        266.03        236.78         6.77 o                         
   1  -1   5        524.15        508.65        16.60 o                         
   2  -1   5        173.26        160.03        19.19 o                         
   3  -1   5        101.89        102.41        16.68 o                         
   4  -1   5          4.71          9.74        21.78 o                         
  -2   0   6          1.25          9.14        16.80 o                         
  -3   0   6        108.52        112.78        16.12 o                         
  -4   0   6         11.93          0.45        22.48 o                         
   0   1   5        266.03        276.87         7.26 o                         
   1   1   5        524.15        508.01        14.87 o                         
   2   1   5        173.26        145.28        19.28 o                         
   3   1   5        101.89        110.35        16.40 o                         
   4   1   5          4.71         14.61        21.82 o                         
   0   2   5       1133.77       1129.02        11.50 o                         
   1   2   5        107.18        116.76        13.76 o                         
   2   2   5        914.07        822.73        22.24 o                         
   3   2   5        271.75        264.57        18.06 o                         
   4   2   5         11.19         12.32        21.18 o                         
   0   3   5        149.23        176.06         7.62 o                         
   1   3   5        269.17        304.17        12.85 o                         
   2   3   5         32.88         31.67        16.02 o                         
   3   3   5         11.00         19.35        13.69 o                         
   4   3   5         12.10         11.94        20.85 o                         
   0   4   5          2.72          0.30         6.85 o                         
   1   4   5       1608.68       1643.15        20.50 o                         
   2   4   5         13.04          3.89        17.77 o                         
   3   4   5         28.27         24.54        17.10 o                         
   4   4   5          8.12          8.97        21.80 o                         
   0   5   5         61.25         59.54         7.60 o                         
   1   5   5        415.38        468.62        16.12 o                         
   2   5   5         71.23         71.61        13.28 o                         
   3   5   5         17.77         15.34        14.56 o                         
   4   5   5          0.87         17.19        22.01 o                         
   0   6   5        452.31        456.77        11.14 o                         
   1   6   5        155.23        169.81        14.05 o                         
   2   6   5         56.73         58.75        17.04 o                         
   3   6   5        121.56        149.95        16.12 o                         
   4   6   5          3.74         -5.11        21.41 o                         
   0   7   5          0.00          1.55         7.61 o                         
   1   7   5         82.28        100.91        13.72 o                         
   2   7   5         35.95         48.80        15.98 o                         
   3   7   5          4.15         -1.86        14.41 o                         
   4   7   5          0.82         -3.21        20.51 o                         
   0   8   5          6.70          9.83         8.43 o                         
   1   8   5          7.93          5.73        13.21 o                         
   2   8   5        126.16        121.88        16.66 o                         
   3   8   5         37.27         24.28        14.14 o                         
   0   9   5          8.86          9.69         8.93 o                         
   1   9   5        358.14        389.08        16.97 o                         
   2   9   5        162.19        139.80        18.07 o                         
   3   9   5         28.36         14.56        13.00 o                         
   0  10   5        282.75        270.23        12.22 o                         
   1  10   5        517.73        609.57        18.77 o                         
   2  10   5        286.44        264.32        20.22 o                         
   3  10   5         29.66         28.37        14.19 o                         
   0  11   5         54.38         42.14        10.22 o                         
   1  11   5         63.93         58.80        14.13 o                         
   2  11   5         11.48          7.31        17.69 o                         
   3  11   5          3.11         -0.88        14.64 o                         
  -1  12   5        991.35        892.78        23.62 o                         
   0  12   5        192.19        174.00        11.89 o                         
   1  12   5        697.58        738.12        21.68 o                         
   2  12   5         16.63         15.95        16.73 o                         
   3  12   5         11.26         -7.45        15.35 o                         
  -1  13   5          6.68         13.42        12.56 o                         
   0  13   5          3.71          1.16         9.37 o                         
   1  13   5          4.96         18.40        14.56 o                         
   2  13   5          3.60          1.52        17.76 o                         
  -1  14   5          9.35         31.69        14.18 o                         
   0  14   5         19.93         14.23        10.57 o                         
   1  14   5         10.40         10.34        14.82 o                         
   2  14   5          4.82         12.21        17.40 o                         
  -1  15   5          9.66         35.52        13.80 o                         
   0  15   5          9.23          1.51        11.41 o                         
   1  15   5         11.01         -0.74        15.25 o                         
   2  15   5         20.31         38.34        19.84 o                         
  -1  16   5          6.78          9.51        14.93 o                         
   0  16   5         29.84         44.57        11.93 o                         
   1  16   5          4.62         12.06        15.57 o                         
   0  17   5          3.45         20.23        12.41 o                         
   1  -4   6        131.56        128.26        14.20 o                         
   2  -4   6         29.32         27.30        18.29 o                         
   3  -4   6        118.40        129.37        17.04 o                         
   0  -3   6        146.73        136.57         6.49 o                         
   1  -3   6        219.60        221.99        15.25 o                         
   2  -3   6         27.97         15.84        18.10 o                         
   3  -3   6         45.49         37.23        14.89 o                         
   0  -2   6       1120.29       1163.64        11.65 o                         
   1  -2   6        622.57        603.93        17.94 o                         
   2  -2   6         65.22         52.47        18.69 o                         
   3  -2   6        502.70        483.03        21.26 o                         
   4  -2   6         86.02        131.40        24.02 o                         
  -1  -1   6         54.45         44.42         2.24 o                         
   0  -1   6         20.86         21.97         5.77 o                         
   1  -1   6        131.95        116.39        14.32 o                         
   2  -1   6        103.41        106.64        17.23 o                         
   3  -1   6         25.46         24.70        14.33 o                         
   4  -1   6         11.98         22.77        22.31 o                         
   0   0   6          0.87          0.18         5.94 o                         
   1   0   6        446.35        416.21        16.45 o                         
   2   0   6        968.84        774.91        26.14 o                         
   3   0   6         53.89         57.28        15.81 o                         
   4   0   6          0.99         -5.41        23.17 o                         
   0   1   6         20.86         20.58         6.07 o                         
   1   1   6        131.94        147.30        14.38 o                         
   2   1   6        103.41        117.18        17.93 o                         
   3   1   6         25.46         29.44        15.42 o                         
   4   1   6         11.98         37.39        22.68 o                         
   0   2   6       1120.29       1157.28        12.59 o                         
   1   2   6        622.57        645.16        17.60 o                         
   2   2   6         65.22         52.62        15.39 o                         
   3   2   6        502.70        535.76        22.02 o                         
   4   2   6         86.02        117.86        23.98 o                         
   0   3   6        146.73        131.04         7.18 o                         
   1   3   6        219.60        217.16        14.77 o                         
   2   3   6         27.97         31.34        18.24 o                         
   3   3   6         45.49         56.03        15.39 o                         
   4   3   6         35.16         50.52        23.24 o                         
   0   4   6        916.26        911.07        12.88 o                         
   1   4   6        131.56        134.61        14.03 o                         
   2   4   6         29.32         35.02        14.50 o                         
   3   4   6        118.40        139.09        17.87 o                         
   4   4   6        138.63        153.10        24.02 o                         
   0   5   6          0.23         -2.24         7.01 o                         
   1   5   6         41.57         43.19        12.73 o                         
   2   5   6         42.25         31.71        15.02 o                         
   3   5   6          2.04          7.29        16.02 o                         
   4   5   6          6.83         23.10        22.17 o                         
   0   6   6         75.53         81.50         8.08 o                         
   1   6   6        232.75        223.49        14.94 o                         
   2   6   6         78.14         55.88        17.60 o                         
   3   6   6         90.15        119.97        17.13 o                         
   4   6   6          6.03         -4.83        22.37 o                         
   0   7   6         61.51         57.46         8.68 o                         
   1   7   6         57.06         47.01        13.49 o                         
   2   7   6          9.98         17.08        12.22 o                         
   3   7   6         28.30         32.35        14.89 o                         
   0   8   6        552.43        598.96        14.38 o                         
   1   8   6         15.38          1.63        13.81 o                         
   2   8   6        182.34        161.62        15.97 o                         
   3   8   6         15.25         18.19        14.64 o                         
   0   9   6          0.00         -5.68         8.74 o                         
   1   9   6         27.53         37.50        14.50 o                         
   2   9   6          3.32         -1.31        23.02 o                         
   3   9   6          6.70          6.71        14.46 o                         
   0  10   6        714.53        706.68        16.59 o                         
   1  10   6        282.25        285.45        17.93 o                         
   2  10   6         41.74         45.08        16.46 o                         
   3  10   6         57.03         50.76        14.88 o                         
  -1  11   6          4.84         27.68        12.72 o                         
   0  11   6        267.92        256.34        13.14 o                         
   1  11   6          4.04          2.96        14.40 o                         
   2  11   6         24.94         23.60        17.07 o                         
   3  11   6         17.19         10.98        15.29 o                         
  -1  12   6         63.63        101.54        14.38 o                         
   0  12   6         53.09         61.23        10.88 o                         
   1  12   6         59.10         68.43        16.14 o                         
   2  12   6         17.93          8.54        18.76 o                         
   3  12   6         12.18         29.46        15.48 o                         
  -1  13   6         53.41         75.29        14.10 o                         
   0  13   6         23.13         27.91        10.37 o                         
   1  13   6         43.35         70.85        16.54 o                         
   2  13   6          8.00          1.33        18.83 o                         
  -1  14   6          1.19         -2.36        15.42 o                         
   0  14   6          0.23         -0.05        10.40 o                         
   1  14   6          0.97          4.03        16.03 o                         
   2  14   6         20.06         21.92        19.38 o                         
  -1  15   6         17.64         16.41        14.49 o                         
   0  15   6          3.49         -1.69        10.26 o                         
   1  15   6         17.29         27.05        16.71 o                         
  -1  16   6         13.14         30.47        15.65 o                         
   0  16   6          9.19          5.14        11.87 o                         
   1  16   6         15.74         48.28        17.20 o                         
   1  -4   7        145.91        163.64        14.24 o                         
   2  -4   7         81.21         58.82        16.05 o                         
   3  -4   7          0.98          6.75        14.81 o                         
   0  -3   7        816.47        877.70        11.20 o                         
   1  -3   7        935.49       1077.34        20.39 o                         
   2  -3   7         27.91         38.82        15.70 o                         
   3  -3   7         78.60         80.79        16.30 o                         
   4  -3   7        110.77        131.48        24.52 o                         
   0  -2   7        753.57        751.54        10.59 o                         
   1  -2   7        197.27        194.73        14.31 o                         
   2  -2   7         19.66          9.10        12.63 o                         
   3  -2   7        126.99        125.65        16.14 o                         
   4  -2   7         28.31         20.74        17.60 o                         
  -1  -1   7          3.46         -0.30         1.95 o                         
   0  -1   7          5.29          5.49         5.70 o                         
   1  -1   7         85.97         71.98        13.53 o                         
   2  -1   7        119.78        106.99        15.45 o                         
   3  -1   7        184.69        190.91        18.28 o                         
   4  -1   7         19.72         28.49        23.06 o                         
  -2   0   8        168.90        170.55        20.36 o                         
  -3   0   8         10.12         20.77        14.99 o                         
  -4   0   8          0.11          0.20        22.46 o                         
  -1   1   7          3.46          5.63         3.47 o                         
   0   1   7          5.29         -0.45         5.66 o                         
   1   1   7         85.97         87.79        13.54 o                         
   2   1   7        119.78        109.84        16.41 o                         
   3   1   7        184.69        207.79        18.04 o                         
   4   1   7         19.72          9.10        22.81 o                         
  -1   2   7         26.67         31.02         4.63 o                         
   0   2   7        753.57        795.11        11.78 o                         
   1   2   7        197.27        211.55        15.16 o                         
   2   2   7         19.66         10.35        16.50 o                         
   3   2   7        126.99        138.43        17.46 o                         
   4   2   7         28.31         46.66        22.28 o                         
   0   3   7        816.47        884.08        12.59 o                         
   1   3   7        935.49       1033.10        20.07 o                         
   2   3   7         27.91         19.80        18.54 o                         
   3   3   7         78.60         64.80        17.04 o                         
   4   3   7        110.77        155.66        25.14 o                         
   0   4   7       2450.46       2851.25        21.44 o                         
   1   4   7        145.91        164.94        14.72 o                         
   2   4   7         81.21         70.45        17.18 o                         
   3   4   7          0.98          0.79        15.45 o                         
   4   4   7         12.06          0.22        22.48 o                         
   0   5   7        747.31        794.40        13.56 o                         
   1   5   7        146.43        173.18        15.23 o                         
   2   5   7         44.38         52.19        16.51 o                         
   3   5   7         40.76         44.29        15.06 o                         
   4   5   7         50.96         46.13        23.89 o                         
   0   6   7          0.31         -0.34         7.24 o                         
   1   6   7         37.18         45.44        13.78 o                         
   2   6   7         46.01         36.60        18.26 o                         
   3   6   7         14.72          7.48        13.66 o                         
  -1   7   7         51.27         82.69        11.47 o                         
   0   7   7         37.69         39.72         8.81 o                         
   1   7   7         37.62         29.85        14.11 o                         
   2   7   7          8.08          5.14        18.66 o                         
   3   7   7         41.26         66.08        15.89 o                         
  -1   8   7         32.15         72.47        12.04 o                         
   0   8   7         21.15         16.24         8.48 o                         
   1   8   7         28.01         29.29        13.95 o                         
   2   8   7         24.28         11.65        15.98 o                         
   3   8   7         19.97         11.28        15.42 o                         
  -1   9   7        252.63        279.08        13.89 o                         
   0   9   7         29.56         31.51         9.49 o                         
   1   9   7        251.16        265.99        16.98 o                         
   2   9   7        146.70        143.36        20.26 o                         
   3   9   7         25.84         37.44        15.82 o                         
  -1  10   7        193.38        180.56        14.67 o                         
   0  10   7        840.41        909.32        18.65 o                         
   1  10   7        126.99        140.75        15.38 o                         
   2  10   7         21.15         15.59        18.30 o                         
   3  10   7         21.59         22.62        15.82 o                         
  -1  11   7        537.17        664.25        19.58 o                         
   0  11   7       1033.13       1079.32        20.68 o                         
   1  11   7        370.85        374.35        18.78 o                         
   2  11   7         21.41         22.23        18.34 o                         
   3  11   7         10.45         15.58        15.63 o                         
  -1  12   7        106.97         83.72        14.70 o                         
   0  12   7        350.47        341.60        14.43 o                         
   1  12   7         74.46         79.39        16.82 o                         
   2  12   7         13.78         12.59        15.97 o                         
  -1  13   7          6.06          4.97        11.82 o                         
   0  13   7        183.37        188.77        13.44 o                         
   1  13   7          4.14         14.00        16.91 o                         
   2  13   7          0.19         -0.27        20.33 o                         
  -1  14   7          6.49         19.02        15.72 o                         
   0  14   7         67.81         73.01        12.26 o                         
   1  14   7          9.11         -3.20        17.69 o                         
   2  14   7         17.64         41.47        19.20 o                         
  -1  15   7          6.67         18.59        14.86 o                         
   0  15   7          6.67         -1.72        11.03 o                         
   1  15   7         10.04         -8.13        18.47 o                         
   0  16   7          0.51        -12.24        12.24 o                         
   1  16   7          3.58        -10.56        17.98 o                         
   2  -5   8         51.09         30.41        14.78 o                         
   1  -4   8         87.90         74.47        12.26 o                         
   2  -4   8         74.55         59.76        18.74 o                         
   3  -4   8          9.48         15.29        15.02 o                         
   0  -3   8         83.87         76.15         6.29 o                         
   1  -3   8        626.26        630.80        18.40 o                         
   2  -3   8         53.04         29.86        15.75 o                         
   3  -3   8        116.49        114.63        15.78 o                         
   4  -3   8        147.98        152.46        25.09 o                         
   0  -2   8         23.18         24.36         6.39 o                         
   1  -2   8         84.63         94.65        14.41 o                         
   2  -2   8         21.98         17.45        18.06 o                         
   3  -2   8         29.56         36.40        16.04 o                         
   4  -2   8          8.72         -8.42        22.56 o                         
   0  -1   8        135.82        138.64         7.40 o                         
   1  -1   8         40.15         44.33        14.14 o                         
   2  -1   8        240.16        218.39        21.23 o                         
   3  -1   8         64.50         66.40        15.72 o                         
   4  -1   8         18.70          3.13        23.14 o                         
  -1   0   8        191.83        205.65         5.90 o                         
   0   0   8        190.32        163.96         7.91 o                         
   1   0   8        125.87        146.57        14.85 o                         
   2   0   8         39.42         39.84        19.37 o                         
   3   0   8          6.33          8.03        15.09 o                         
   4   0   8          1.54          4.30        22.56 o                         
  -1   1   8         47.71         44.72         6.12 o                         
   0   1   8        135.82        152.27         7.83 o                         
   1   1   8         40.15         35.06        14.46 o                         
   2   1   8        240.16        207.91        21.59 o                         
   3   1   8         64.50         71.33        16.27 o                         
   4   1   8         18.70         20.14        24.19 o                         
  -1   2   8        119.35        139.81         5.69 o                         
   0   2   8         23.18         23.79         6.67 o                         
   1   2   8         84.63         99.77        14.82 o                         
   2   2   8         21.98         32.75        17.05 o                         
   3   2   8         29.56         37.37        17.15 o                         
   4   2   8          8.72         21.37        21.61 o                         
  -1   3   8        624.40        700.57        10.51 o                         
   0   3   8         83.87         71.92         7.15 o                         
   1   3   8        626.26        618.47        18.53 o                         
   2   3   8         53.04         36.22        17.47 o                         
   3   3   8        116.49        111.64        17.03 o                         
   4   3   8        147.98        122.97        25.70 o                         
  -1   4   8         16.91         16.92         5.51 o                         
   0   4   8        415.14        410.04        10.47 o                         
   1   4   8         87.90         78.25        14.52 o                         
   2   4   8         74.55         96.43        18.49 o                         
   3   4   8          9.48         11.81        16.30 o                         
   4   4   8          1.00         22.26        22.57 o                         
  -1   5   8         15.46         24.35         6.50 o                         
   0   5   8        129.26        131.00         8.91 o                         
   1   5   8         89.15        119.82        15.46 o                         
   2   5   8         51.09         51.43        16.75 o                         
   3   5   8         57.57         78.15        17.30 o                         
  -1   6   8         47.85         59.02        10.33 o                         
   0   6   8         23.85         26.74         7.92 o                         
   1   6   8         60.40         61.51        14.82 o                         
   2   6   8         17.21         15.00        14.83 o                         
   3   6   8          4.02         14.13        14.85 o                         
  -1   7   8         49.60         53.39         9.67 o                         
   0   7   8         21.37         14.72         8.56 o                         
   1   7   8         34.96         31.64        13.95 o                         
   2   7   8         57.90         52.09        17.58 o                         
   3   7   8          2.22         11.91        14.63 o                         
  -1   8   8        110.36        141.63        12.40 o                         
   0   8   8         82.84         76.86         9.77 o                         
   1   8   8        108.20        103.43        15.73 o                         
   2   8   8         14.51         27.20        17.35 o                         
   3   8   8         11.90          1.26        14.60 o                         
  -1   9   8        801.51        872.51        18.93 o                         
   0   9   8          0.32         -7.92         9.19 o                         
   1   9   8        783.12        787.01        21.86 o                         
   2   9   8        128.66        131.17        18.95 o                         
   3   9   8          9.13         11.27        16.27 o                         
  -1  10   8        114.07        116.64        13.73 o                         
   0  10   8        120.71        118.22        11.49 o                         
   1  10   8         81.93         99.09        15.98 o                         
   2  10   8         23.03         24.71        17.48 o                         
   3  10   8         20.38         26.30        15.41 o                         
  -1  11   8        245.78        282.06        15.38 o                         
   0  11   8         20.89         19.41        10.26 o                         
   1  11   8        263.52        297.62        18.90 o                         
   2  11   8         14.09          2.52        20.93 o                         
   3  11   8         31.39         30.49        15.94 o                         
  -1  12   8         25.09         44.57        12.48 o                         
   0  12   8          7.90         -6.36        10.16 o                         
   1  12   8         38.32         53.38        16.51 o                         
   2  12   8          0.25         -2.62        20.98 o                         
  -1  13   8         51.19         51.64        13.09 o                         
   0  13   8          7.05          0.95        10.48 o                         
   1  13   8         66.71         65.18        17.31 o                         
   2  13   8          4.55        -13.08        19.66 o                         
  -1  14   8          9.81         22.49        14.06 o                         
   0  14   8         64.70         52.33        11.78 o                         
   1  14   8          8.75         30.64        17.90 o                         
   2  14   8          2.95        -14.75        20.68 o                         
  -1  15   8         43.08         23.70        13.98 o                         
   0  15   8          0.22          4.97        11.33 o                         
   1  15   8         33.72         42.09        18.83 o                         
   0  16   8          0.81         -4.52        11.40 o                         
   1  -5   9        294.40        282.20        15.33 o                         
   2  -5   9          8.13          4.08        18.29 o                         
   3  -5   9          2.33          5.85        14.38 o                         
   0  -4   9        686.62        812.09        11.88 o                         
   1  -4   9          9.32          6.40        13.08 o                         
   2  -4   9         20.06         14.89        17.52 o                         
   3  -4   9         40.83         51.17        15.40 o                         
   0  -3   9       1433.69       1597.06        15.75 o                         
   1  -3   9        803.83        819.03        18.17 o                         
   2  -3   9          6.48         -3.81        18.07 o                         
   3  -3   9         17.27         18.96        14.80 o                         
   0  -2   9        193.75        192.58         8.13 o                         
   1  -2   9          3.55          6.91        13.84 o                         
   2  -2   9         84.35         71.49        19.89 o                         
   3  -2   9        153.42        144.06        17.41 o                         
   4  -2   9         15.97         13.67        22.90 o                         
   0  -1   9        350.97        346.39         9.66 o                         
   1  -1   9        229.66        233.18        15.90 o                         
   2  -1   9        138.72        120.12        17.10 o                         
   3  -1   9         35.36         43.93        17.10 o                         
   4  -1   9         22.64         23.39        23.96 o                         
  -2   0  10        401.77        311.83        22.92 o                         
  -3   0  10         50.92         62.28        16.46 o                         
  -4   0  10          0.03         -6.58        23.92 o                         
  -1   1   9        233.72        213.43         7.50 o                         
   0   1   9        350.97        362.74         9.83 o                         
   1   1   9        229.66        233.74        16.30 o                         
   2   1   9        138.72        133.31        16.75 o                         
   3   1   9         35.36         45.98        16.23 o                         
   4   1   9         22.64         35.78        23.77 o                         
  -1   2   9          2.40         -0.86         6.69 o                         
   0   2   9        193.75        200.92         8.87 o                         
   1   2   9          3.55          2.51        14.08 o                         
   2   2   9         84.35         81.27        20.46 o                         
   3   2   9        153.42        179.22        18.05 o                         
   4   2   9         15.97         -2.02        25.65 o                         
  -1   3   9        525.95        630.05        10.95 o                         
   0   3   9       1433.69       1584.50        17.84 o                         
   1   3   9        803.83        849.50        19.91 o                         
   2   3   9          6.48         -6.12        18.35 o                         
   3   3   9         17.27         27.32        17.25 o                         
  -1   4   9         10.22         19.80         8.41 o                         
   0   4   9        686.62        763.79        13.97 o                         
   1   4   9          9.32          4.68        14.27 o                         
   2   4   9         20.06         16.97        16.10 o                         
   3   4   9         40.83         40.30        17.46 o                         
  -1   5   9        233.45        264.95        11.83 o                         
   0   5   9        506.66        538.40        12.51 o                         
   1   5   9        294.40        321.64        17.18 o                         
   2   5   9          8.13         15.90        19.45 o                         
   3   5   9          2.33          4.54        15.86 o                         
  -1   6   9         27.48         34.23         9.83 o                         
   0   6   9          6.88          9.74         7.98 o                         
   1   6   9         41.87         51.89        14.81 o                         
   2   6   9         73.46         69.98        18.35 o                         
   3   6   9         63.05         75.61        16.68 o                         
  -1   7   9         50.54         66.97        11.51 o                         
   0   7   9          2.61         -2.77         8.02 o                         
   1   7   9         64.65         76.42        15.90 o                         
   2   7   9         53.68         50.04        18.44 o                         
   3   7   9          6.20         34.77        15.84 o                         
  -1   8   9          1.33         14.43        11.40 o                         
   0   8   9         91.78        101.24         9.98 o                         
   1   8   9          1.06          8.13        15.74 o                         
   2   8   9        150.11        139.84        20.45 o                         
   3   8   9         14.70         26.53        16.83 o                         
  -1   9   9        251.28        283.86        14.13 o                         
   0   9   9         64.26         48.46        10.49 o                         
   1   9   9        308.79        301.48        18.66 o                         
   2   9   9         37.82         23.51        14.91 o                         
   3   9   9         12.54          5.50        16.43 o                         
  -1  10   9          7.05         13.30        11.83 o                         
   0  10   9        233.73        220.74        12.64 o                         
   1  10   9          9.61         11.13        15.21 o                         
   2  10   9         30.61         34.74        18.55 o                         
   3  10   9         16.07         20.37        16.66 o                         
  -1  11   9        374.33        376.13        15.71 o                         
   0  11   9       1571.69       1583.53        24.71 o                         
   1  11   9        553.26        600.59        22.39 o                         
   2  11   9          3.04        -15.65        19.66 o                         
  -1  12   9          9.79         14.47        11.95 o                         
   0  12   9         53.99         44.57        11.54 o                         
   1  12   9         14.93         27.85        16.33 o                         
   2  12   9         25.34         32.36        17.24 o                         
  -2  13   9          3.10         21.17        14.39 o                         
  -1  13   9         32.04         46.39        14.47 o                         
   0  13   9         46.32         55.28        10.45 o                         
   1  13   9         48.32         53.27        16.10 o                         
   2  13   9         12.75         15.21        21.73 o                         
  -2  14   9          3.57         17.75        15.21 o                         
  -1  14   9          4.08         -9.60        15.33 o                         
   0  14   9         33.92         34.59        12.33 o                         
   1  14   9          4.89         14.97        17.12 o                         
  -1  15   9          2.22          0.72        15.29 o                         
   0  15   9          2.26          6.43        10.42 o                         
   1  15   9          1.74         -0.89        18.43 o                         
   1  -5  10         24.79         21.85        13.19 o                         
   2  -5  10         77.60         57.43        14.91 o                         
   3  -5  10         18.10         42.47        15.30 o                         
   1  -4  10        223.14        199.83        15.24 o                         
   2  -4  10         23.53         10.54        18.76 o                         
   3  -4  10          3.99          7.04        14.51 o                         
   0  -3  10        170.05        161.29         7.96 o                         
   1  -3  10        290.71        254.62        15.27 o                         
   2  -3  10          7.73          2.66        19.21 o                         
   3  -3  10          8.92         19.32        15.08 o                         
   0  -2  10          5.60          7.88         6.51 o                         
   1  -2  10         63.14         74.28        14.60 o                         
   2  -2  10        143.94        102.23        20.22 o                         
   3  -2  10        127.45        125.35        16.41 o                         
   0  -1  10         74.27         69.01         7.69 o                         
   1  -1  10        194.58        214.82        15.87 o                         
   2  -1  10         75.70         71.90        16.08 o                         
   3  -1  10          3.31          0.47        14.37 o                         
   0   0  10         24.48         18.34         6.90 o                         
   1   0  10        309.52        315.75        17.17 o                         
   2   0  10          4.53          7.67        16.59 o                         
   3   0  10         33.79         25.06        14.50 o                         
   0   1  10         74.27         75.29         8.04 o                         
   1   1  10        194.58        229.49        16.61 o                         
   2   1  10         75.70         56.04        17.90 o                         
   3   1  10          3.31          4.45        16.26 o                         
  -1   2  10         87.53         92.21         7.73 o                         
   0   2  10          5.60         10.56         6.90 o                         
   1   2  10         63.14         83.35        15.31 o                         
   2   2  10        143.94        111.17        20.53 o                         
   3   2  10        127.45        159.90        17.96 o                         
  -1   3  10        220.12        211.13         9.48 o                         
   0   3  10        170.05        176.30         9.29 o                         
   1   3  10        290.71        281.70        17.38 o                         
   2   3  10          7.73          2.69        20.04 o                         
   3   3  10          8.92         23.03        16.31 o                         
  -1   4  10        248.98        232.74        10.95 o                         
   0   4  10        135.28        129.01         9.18 o                         
   1   4  10        223.14        221.65        16.44 o                         
   2   4  10         23.53         21.43        17.33 o                         
   3   4  10          3.99          9.26        16.19 o                         
  -1   5  10         35.32         24.86         9.75 o                         
   0   5  10          9.62         15.89         7.52 o                         
   1   5  10         24.79         40.60        15.25 o                         
   2   5  10         77.60         54.93        16.15 o                         
   3   5  10         18.10         10.93        15.74 o                         
  -1   6  10        109.31        107.00        11.24 o                         
   0   6  10         70.47         71.16         8.93 o                         
   1   6  10        140.30        127.78        15.68 o                         
   2   6  10         45.68         39.34        18.16 o                         
   3   6  10         26.56         40.53        17.60 o                         
  -1   7  10         15.81         12.53         8.49 o                         
   0   7  10         54.40         53.28         8.63 o                         
   1   7  10         13.47         11.90        15.17 o                         
   2   7  10         17.24         18.82        17.33 o                         
   3   7  10          9.39         18.71        17.21 o                         
  -1   8  10         20.65         10.32        11.24 o                         
   0   8  10        226.66        204.09        10.90 o                         
   1   8  10         15.15          6.13        15.67 o                         
   2   8  10         38.43         30.52        19.42 o                         
   3   8  10         35.16         20.68        16.94 o                         
  -1   9  10          5.60          9.45        11.41 o                         
   0   9  10          7.13          4.45         8.21 o                         
   1   9  10          8.56          8.10        15.88 o                         
   2   9  10        109.16        115.62        18.27 o                         
   3   9  10          2.58         13.58        19.16 o                         
  -1  10  10         51.71         30.67        11.58 o                         
   0  10  10        104.65        113.85        10.30 o                         
   1  10  10         57.72         45.09        16.65 o                         
   2  10  10        160.63        119.63        21.09 o                         
  -2  11  10          3.98         31.64        13.35 o                         
  -1  11  10         10.95         11.47        13.46 o                         
   0  11  10         99.90         96.89        11.35 o                         
   1  11  10         16.46         30.89        16.36 o                         
   2  11  10          4.00         11.98        17.58 o                         
  -2  12  10         16.63         35.57        14.10 o                         
  -1  12  10         92.30         93.82        14.66 o                         
   0  12  10         79.03         84.93        11.73 o                         
   1  12  10         93.95         94.75        17.62 o                         
   2  12  10          0.95        -21.22        21.22 o                         
  -2  13  10         18.54         20.52        14.36 o                         
  -1  13  10         43.73         39.42        12.39 o                         
   0  13  10          4.56          5.56        10.38 o                         
   1  13  10         61.43         39.61        16.80 o                         
  -1  14  10         45.53         43.70        16.02 o                         
   0  14  10          5.38          0.36         9.42 o                         
   1  14  10         30.51         53.45        18.08 o                         
   0  15  10          0.67          5.68        10.93 o                         
   1  -5  11        131.44        114.93        14.58 o                         
   2  -5  11         23.62         29.42        15.01 o                         
   3  -5  11          8.62         25.25        15.07 o                         
   1  -4  11        459.17        469.57        15.43 o                         
   2  -4  11         67.77         42.68        18.25 o                         
   3  -4  11         59.95         51.10        16.06 o                         
   1  -3  11          2.13         -0.36        13.75 o                         
   2  -3  11         37.32         17.16        15.48 o                         
   3  -3  11         21.68         14.49        16.16 o                         
   1  -2  11         44.11         37.93        14.28 o                         
   2  -2  11        384.00        318.11        20.26 o                         
   3  -2  11         12.88         20.31        15.33 o                         
   0  -1  11         43.76         48.09         7.54 o                         
   1  -1  11        159.19        160.35        16.11 o                         
   2  -1  11         81.42         43.45        19.79 o                         
   3  -1  11          4.80          4.58        16.42 o                         
  -2   0  12        407.78        330.75        24.26 o                         
  -3   0  12          7.24         19.93        15.64 o                         
   0   1  11         43.76         36.68         7.51 o                         
   1   1  11        159.19        180.38        16.32 o                         
   2   1  11         81.42         60.44        19.92 o                         
   3   1  11          4.80         -8.72        15.19 o                         
   0   2  11          0.01          0.34         7.49 o                         
   1   2  11         44.11         42.32        15.36 o                         
   2   2  11        384.00        337.63        21.25 o                         
   3   2  11         12.88         11.81        15.31 o                         
  -1   3  11          3.20         -3.26         8.09 o                         
   0   3  11         12.69         11.59         7.74 o                         
   1   3  11          2.13         10.10        14.52 o                         
   2   3  11         37.32         47.48        16.90 o                         
   3   3  11         21.68         18.58        17.05 o                         
  -1   4  11        304.99        341.24        11.78 o                         
   0   4  11         24.45         22.05         8.09 o                         
   1   4  11        459.17        515.40        18.91 o                         
   2   4  11         67.77         67.33        16.30 o                         
   3   4  11         59.95         80.01        16.92 o                         
  -1   5  11        157.26        115.78         9.89 o                         
   0   5  11         12.15         12.07         8.06 o                         
   1   5  11        131.44        114.84        15.63 o                         
   2   5  11         23.62         16.50        20.03 o                         
   3   5  11          8.62         21.42        17.04 o                         
  -1   6  11         19.70          6.49        10.12 o                         
   0   6  11        175.07        190.11        10.82 o                         
   1   6  11         23.40         11.33        14.83 o                         
   2   6  11        215.57        166.41        19.38 o                         
   3   6  11         16.36         12.00        14.96 o                         
  -2   7  11         17.70         45.27        11.75 o                         
  -1   7  11         47.39         20.78        11.40 o                         
   0   7  11          0.65          4.87         8.51 o                         
   1   7  11         36.66         26.37        14.84 o                         
   2   7  11          7.36         20.00        20.68 o                         
   3   7  11         10.40         20.36        15.62 o                         
  -2   8  11         27.38         53.45        11.66 o                         
  -1   8  11          9.40          7.37        12.33 o                         
   0   8  11         32.10         21.75         9.04 o                         
   1   8  11          6.25          3.86        14.63 o                         
   2   8  11        160.79        146.68        21.74 o                         
   3   8  11         76.46         74.73        18.65 o                         
  -2   9  11        112.05        146.91        13.13 o                         
  -1   9  11        219.29        178.93        12.02 o                         
   0   9  11          0.14         -2.71         9.04 o                         
   1   9  11        185.27        163.36        17.82 o                         
   2   9  11          0.42         -4.96        18.76 o                         
  -2  10  11        119.74        142.73        14.18 o                         
  -1  10  11        180.45        194.87        14.51 o                         
   0  10  11         29.20         23.83        10.27 o                         
   1  10  11        272.06        251.94        19.29 o                         
   2  10  11        152.29        177.56        18.25 o                         
  -2  11  11          5.51         22.36        13.55 o                         
  -1  11  11          4.90         -2.32        18.43 o                         
   0  11  11          1.00          1.95         9.24 o                         
   1  11  11          5.86         -1.66        17.32 o                         
   2  11  11          9.37          2.99        17.52 o                         
  -2  12  11          0.73          2.38        14.01 o                         
  -1  12  11        188.95        152.60        14.23 o                         
   0  12  11          0.76         11.16        10.64 o                         
   1  12  11        258.53        318.88        21.32 o                         
   2  12  11         86.37         85.69        19.26 o                         
  -1  13  11         26.91        -10.30        16.72 o                         
   0  13  11         11.26          4.67        11.03 o                         
   1  13  11          0.57          2.46        16.64 o                         
  -1  14  11         15.80         19.88        16.37 o                         
   0  14  11         73.54         69.17        11.76 o                         
   1  14  11         10.34         40.32        18.05 o                         
   2  -5  12         51.57         31.34        18.52 o                         
   3  -5  12          2.61         -6.70        15.77 o                         
   1  -4  12        123.34        112.23        14.34 o                         
   2  -4  12         22.56         10.29        19.02 o                         
   3  -4  12          4.03          2.95        14.71 o                         
   1  -3  12         34.35         35.55        14.12 o                         
   2  -3  12         32.33         36.16        14.77 o                         
   3  -3  12          1.93         12.33        15.77 o                         
   1  -2  12         60.57         54.56        14.12 o                         
   2  -2  12        200.18        153.20        17.92 o                         
   3  -2  12         24.32         32.81        16.33 o                         
   1  -1  12        115.55        120.24        15.72 o                         
   2  -1  12        113.21         95.17        20.01 o                         
   3  -1  12          4.43         15.65        16.77 o                         
   0   0  12          0.02          2.12         6.95 o                         
   1   0  12        467.32        474.97        19.31 o                         
   2   0  12         12.23          9.77        18.73 o                         
   3   0  12         92.66         85.13        17.28 o                         
   0   1  12          6.94         11.99         7.16 o                         
   1   1  12        115.55        109.23        16.16 o                         
   2   1  12        113.21         87.21        21.73 o                         
   3   1  12          4.43         11.76        16.38 o                         
   0   2  12        655.39        652.82        14.11 o                         
   1   2  12         60.57         59.48        14.73 o                         
   2   2  12        200.18        159.85        18.46 o                         
   3   2  12         24.32         10.14        15.85 o                         
   0   3  12         14.78          7.99         8.18 o                         
   1   3  12         34.35         24.59        14.40 o                         
   2   3  12         32.33         27.86        20.45 o                         
   3   3  12          1.93        -12.09        14.75 o                         
   0   4  12         25.47         18.09         8.77 o                         
   1   4  12        123.34        120.57        16.04 o                         
   2   4  12         22.56         14.52        20.15 o                         
   3   4  12          4.03          0.09        15.27 o                         
  -1   5  12         11.11          5.99        10.13 o                         
   0   5  12        123.15        120.17        10.16 o                         
   1   5  12          7.29         17.04        15.00 o                         
   2   5  12         51.57         44.35        18.40 o                         
   3   5  12          2.61        -11.66        15.47 o                         
  -1   6  12         11.69         -1.44        12.63 o                         
   0   6  12        187.12        177.04        10.95 o                         
   1   6  12          7.96         10.45        15.86 o                         
   2   6  12         99.37         72.80        19.51 o                         
   3   6  12          0.35          3.50        17.13 o                         
  -1   7  12        102.16         76.96        12.14 o                         
   0   7  12          6.33          9.24         8.91 o                         
   1   7  12         67.51         51.75        15.75 o                         
   2   7  12          0.86        -16.61        19.87 o                         
   3   7  12          2.81         12.81        15.75 o                         
  -1   8  12         70.35         36.73        12.24 o                         
   0   8  12         82.18         83.52        10.34 o                         
   1   8  12         50.69         14.36        15.25 o                         
   2   8  12         17.81         11.91        21.04 o                         
  -2   9  12          0.44          7.62        11.80 o                         
  -1   9  12         77.42         68.35        13.89 o                         
   0   9  12          4.77          1.67         9.26 o                         
   1   9  12         52.57         39.45        15.84 o                         
   2   9  12         59.15         26.94        14.61 o                         
  -2  10  12        104.16        122.08        14.01 o                         
  -1  10  12          7.77         -9.87        12.52 o                         
   0  10  12         76.61         60.32        11.11 o                         
   1  10  12          8.21          3.12        16.90 o                         
   2  10  12         24.22         16.30        18.82 o                         
  -2  11  12          7.64          2.86        13.51 o                         
  -1  11  12          9.17          9.41        14.24 o                         
   0  11  12         13.85         16.94         9.51 o                         
   1  11  12         12.75          9.80        16.74 o                         
   2  11  12          4.81         -0.69        20.95 o                         
  -2  12  12         76.19         79.26        15.05 o                         
  -1  12  12         46.91         29.69        15.27 o                         
   0  12  12          8.87          6.87        10.75 o                         
   1  12  12         65.85         69.58        17.36 o                         
  -1  13  12         19.20         13.97        12.87 o                         
   0  13  12          0.48          2.79        10.83 o                         
   1  13  12         28.54         29.50        18.32 o                         
   0  14  12          7.61          6.70        10.93 o                         
   2  -5  13         59.46         38.24        19.23 o                         
   3  -5  13         10.55         23.07        16.18 o                         
   2  -4  13         13.74         10.21        17.47 o                         
   3  -4  13          1.43         18.93        15.07 o                         
   2  -3  13         52.48         25.01        18.73 o                         
   3  -3  13          8.52          5.60        14.46 o                         
   1  -2  13         10.12         18.27        14.44 o                         
   2  -2  13         22.48         15.83        19.01 o                         
   3  -2  13          8.35          6.02        14.66 o                         
   1  -1  13         77.87        112.39        16.14 o                         
   2  -1  13         22.00         20.67        15.82 o                         
   3  -1  13         17.26         18.02        16.74 o                         
  -2   0  14          7.31         12.30        15.27 o                         
  -3   0  14          1.18         10.64        16.01 o                         
   1   1  13         77.87         99.48        16.60 o                         
   2   1  13         22.00         10.94        19.76 o                         
   3   1  13         17.26         18.01        16.97 o                         
   0   2  13          3.14          4.21         8.26 o                         
   1   2  13         10.12         10.08        15.81 o                         
   2   2  13         22.48         10.02        20.34 o                         
   3   2  13          8.35         15.14        17.74 o                         
   0   3  13         12.02          3.96         8.30 o                         
   1   3  13          2.31         16.74        15.15 o                         
   2   3  13         52.48         42.97        16.91 o                         
   3   3  13          8.52         -1.58        17.16 o                         
   0   4  13         68.70         49.33         9.32 o                         
   1   4  13          1.65          5.24        14.81 o                         
   2   4  13         13.74         17.78        17.39 o                         
   3   4  13          1.43          3.93        14.66 o                         
   0   5  13          8.67          7.68         8.97 o                         
   1   5  13         84.76         64.58        16.40 o                         
   2   5  13         59.46         46.72        20.72 o                         
   3   5  13         10.55         30.98        17.96 o                         
  -1   6  13         10.58         15.14         9.46 o                         
   0   6  13         40.84         29.99         9.08 o                         
   1   6  13         15.39         16.34        15.63 o                         
   2   6  13          6.64        -12.70        20.95 o                         
   3   6  13         11.53          7.42        18.01 o                         
  -1   7  13         38.13         27.89         9.80 o                         
   0   7  13        115.67        103.53        10.73 o                         
   1   7  13         52.80         53.22        17.14 o                         
   2   7  13          2.31          5.97        21.07 o                         
  -1   8  13         15.38          4.15        13.15 o                         
   0   8  13         23.38         21.44         9.66 o                         
   1   8  13         10.09          1.15        16.14 o                         
   2   8  13          8.03         -7.40        21.11 o                         
  -1   9  13        108.07         80.53        11.83 o                         
   0   9  13        126.58        116.39        11.16 o                         
   1   9  13         72.43         41.04        16.49 o                         
   2   9  13         38.83         26.49        21.32 o                         
  -1  10  13          3.88         -2.99        11.92 o                         
   0  10  13         65.23         61.59        10.74 o                         
   1  10  13          2.54         -5.92        16.86 o                         
   2  10  13          7.01         21.13        15.85 o                         
  -2  11  13          6.48          7.64        13.49 o                         
  -1  11  13          6.37         10.64        11.63 o                         
   0  11  13          0.01         11.93         9.29 o                         
   1  11  13          9.72         38.30        18.00 o                         
  -1  12  13         11.46         11.45        13.96 o                         
   0  12  13          6.72          7.99        11.15 o                         
   1  12  13         15.51         19.93        17.89 o                         
  -1  13  13          0.66          9.31        15.85 o                         
   0  13  13         66.37         67.61        12.49 o                         
   2  -4  14         19.08         14.76        18.54 o                         
   3  -4  14          0.80         -4.01        14.32 o                         
   2  -3  14          7.95         -2.06        21.55 o                         
   3  -3  14          3.85         -4.15        14.79 o                         
   2  -2  14          1.24          3.03        19.40 o                         
   3  -2  14          1.58         13.28        15.51 o                         
   1  -1  14        972.33       1041.94        24.29 o                         
   2  -1  14         10.29         -1.15        20.88 o                         
   3  -1  14         13.46         17.09        15.62 o                         
   1   0  14         96.03         85.60        16.36 o                         
   2   0  14          3.06         -0.15        22.17 o                         
   1   1  14        972.33       1019.04        24.81 o                         
   2   1  14         10.29          9.43        16.64 o                         
   3   1  14         13.46         30.21        17.09 o                         
   1   2  14          6.67          2.44        15.81 o                         
   2   2  14          1.24         -6.88        19.51 o                         
   3   2  14          1.58         -5.35        14.50 o                         
   0   3  14         85.29         79.47         9.92 o                         
   1   3  14         19.88         27.53        15.12 o                         
   2   3  14          7.95          8.02        20.03 o                         
   3   3  14          3.85          8.92        15.51 o                         
   0   4  14         28.08         12.54         8.84 o                         
   1   4  14         78.58         79.44        16.07 o                         
   2   4  14         19.08         18.00        20.53 o                         
   3   4  14          0.80          1.07        16.80 o                         
   0   5  14          7.42          9.83         9.12 o                         
   1   5  14         35.81         22.72        15.72 o                         
   2   5  14         36.63         38.86        17.30 o                         
   0   6  14          0.18          5.06         8.88 o                         
   1   6  14         26.93         27.21        16.01 o                         
   2   6  14          8.46         15.29        18.00 o                         
   0   7  14        187.64        180.48        12.44 o                         
   1   7  14        212.40        162.29        18.12 o                         
   2   7  14         14.38         10.67        21.87 o                         
  -1   8  14         57.94         41.00        11.44 o                         
   0   8  14         14.67         23.01        10.42 o                         
   1   8  14         79.48         91.63        18.71 o                         
   2   8  14          3.58         28.72        15.40 o                         
  -1   9  14         32.84         40.90        10.35 o                         
   0   9  14        129.66        107.57        12.47 o                         
   1   9  14         21.85          4.64        16.10 o                         
   2   9  14          5.84         -5.89        25.95 o                         
  -1  10  14         13.61         -6.65        13.19 o                         
   0  10  14          0.15         -5.57         9.88 o                         
   1  10  14         13.94         16.01        16.26 o                         
  -1  11  14          7.16          2.34        13.65 o                         
   0  11  14          2.38         11.02        10.33 o                         
   1  11  14          7.14         15.55        16.48 o                         
  -1  12  14          8.14         -2.37        14.57 o                         
   0  12  14          2.40         14.68        11.34 o                         
   1  12  14          6.26         13.18        18.10 o                         
   2  -2  15         10.06         11.28        19.11 o                         
   2  -1  15         10.69         14.24        16.16 o                         
  -2   0  16         28.51         25.99        19.77 o                         
   1   1  15        115.30        110.53        17.26 o                         
   2   1  15         10.69         33.54        16.77 o                         
   1   2  15         66.23         40.18        16.08 o                         
   2   2  15         10.06          4.18        21.08 o                         
   1   3  15          1.67          8.00        15.79 o                         
   2   3  15          3.75          6.21        20.58 o                         
   1   4  15          1.45         22.58        16.56 o                         
   2   4  15         21.86         24.19        20.43 o                         
   0   5  15        114.52        101.98        11.00 o                         
   1   5  15         76.37         57.04        16.35 o                         
   2   5  15          4.80        -15.28        19.87 o                         
   0   6  15         76.13         59.02        10.18 o                         
   1   6  15         23.12         33.76        16.82 o                         
   2   6  15         15.07          0.89        22.57 o                         
   0   7  15         81.64         93.73        11.55 o                         
   1   7  15         61.85         50.62        18.24 o                         
   2   7  15          1.21          5.29        21.18 o                         
   0   8  15         23.42         25.03        10.42 o                         
   1   8  15          3.41          5.18        17.22 o                         
   2   8  15          3.75         10.21        19.20 o                         
   0   9  15          6.45          6.09        10.14 o                         
   1   9  15         12.17         18.78        18.28 o                         
  -1  10  15          9.90         11.91        11.11 o                         
   0  10  15         10.66          5.86        10.90 o                         
   1  10  15         11.04         16.45        17.73 o                         
  -1  11  15          0.10        -13.66        13.66 o                         
   0  11  15         31.68         30.89        11.17 o                         
   1  11  15          0.08        -13.95        17.24 o                         
   2  -1  16          3.13         -1.59        24.48 o                         
   2   0  16         15.71         20.31        19.75 o                         
   2   1  16          3.13          2.27        19.19 o                         
   2   2  16         20.13         12.93        15.29 o                         
   1   3  16         26.30          7.55        16.25 o                         
   2   3  16          0.54         -3.19        22.32 o                         
   1   4  16         45.06         58.23        16.74 o                         
   2   4  16          3.09          3.32        19.06 o                         
   1   5  16          7.03          8.78        15.55 o                         
   2   5  16          1.70         16.04        17.75 o                         
   1   6  16         34.42         27.31        16.03 o                         
   2   6  16         13.89         23.56        17.43 o                         
   0   7  16         23.00          4.60        10.54 o                         
   1   7  16          7.45          3.60        16.05 o                         
   2   7  16          0.49         -4.09        24.57 o                         
   0   8  16        277.76        234.95        14.35 o                         
   1   8  16         52.25         49.06        18.69 o                         
   0   9  16          1.48         -5.92         9.37 o                         
   1   9  16          5.75          6.56        16.92 o                         
   0  10  16         12.57         14.02        11.37 o                         
   1  10  16          6.99          6.50        17.84 o                         
   2   1  17          3.50         -2.75        22.16 o                         
   2   2  17         30.30         21.24        20.57 o                         
   2   3  17          3.58        -11.25        24.90 o                         
   1   4  17          4.97         -6.65        16.14 o                         
   2   4  17         16.90         -8.43        24.65 o                         
   1   5  17          1.54         -8.38        16.32 o                         
   2   5  17          1.16         19.15        21.80 o                         
   1   6  17         30.85         24.45        17.98 o                         
   1   7  17         31.99         28.84        18.51 o                         
   1   8  17         24.77          4.83        16.17 o                         
   0   9  17          1.38        -10.91        11.24 o                         
   1   6  18         16.59          1.94        17.92 o                         
  -1  -5  -5        169.34        109.02         3.03 o                         
  -1  -4  -4          0.33         -0.35         2.75 o                         
  -2  -3  -4        108.53        119.70         7.76 o                         
  -2  -5  -3        177.56        162.97         8.71 o                         
  -2  -4  -3          9.36         10.07         6.85 o                         
  -2  -3  -3        142.29        143.87         8.32 o                         
  -1  -3  -3          1.04          1.35         3.94 o                         
  -2  -2  -3          8.49          9.70         6.85 o                         
  -1  -2  -3         11.48         12.31         4.20 o                         
  -2  -4  -2         26.27         18.44         7.61 o                         
  -2  -3  -2        460.91        448.22        12.14 o                         
  -1  -3  -2          7.14          6.51         4.87 o                         
  -2  -2  -2        267.14        223.97        10.03 o                         
  -1  -2  -2        311.88        293.32         7.15 o                         
  -2  -1  -2         97.30         81.97         8.69 o                         
  -1  -1  -2       9308.09       8990.60        27.00 o                         
  -1  -3  -1         47.91         50.99         6.03 o                         
  -2  -2  -1         49.10         40.61         8.74 o                         
  -1  -2  -1       3277.04       3041.72        17.42 o                         
  -2  -1  -1         13.75         12.72         8.52 o                         
  -1  -1  -1       1540.52       1468.71        13.13 o                         
  -1  -2   0       1824.87       1724.56        15.17 o                         
  -1  -1   0        349.78        324.30         9.49 o                         
  -2   0   0        328.97        296.42        11.94 o                         
  -1   0   0       1420.12       1310.77        14.33 o                         
  -1   1   0        349.78        343.62        10.03 o                         
  -1  -2   1        685.15        641.72        11.62 o                         
  -2  -1   1          1.94          1.19         9.88 o                         
  -1  -1   1        609.86        576.02        12.02 o                         
  -1   1   1        609.86        620.75        13.07 o                         
  -1  -1   2        799.73        750.23        13.94 o                         
  -1   0   2         15.42         27.52         9.21 o                         
  -1   1   2        799.73        725.94        14.81 o                         
  -1   2   2        188.67        190.42        11.25 o                         
  -1   1   3         67.29         68.88        10.57 o                         
  -1   2   3         16.82         13.09         9.39 o                         
   1   0   6        171.08        170.62         4.33 o                         
   1   1   6         63.02         58.38         2.46 o                         
   1  -2   7        117.64        131.82         5.89 o                         
   1  -1   7         54.76         50.63         4.62 o                         
   1   1   7         54.76         47.24         2.46 o                         
   1  -5   8         51.71         75.01         7.72 o                         
   1  -4   8         50.27         54.05         6.65 o                         
   1  -3   8        142.46        152.75         7.20 o                         
   1  -2   8          4.28          6.48         4.99 o                         
   2  -6  10         10.42         25.40         7.73 o                         
   3 -11  -8         12.53         15.50        13.99 o                         
   3 -10  -8         15.09         12.20        13.60 o                         
   3  -9  -8         38.22         29.40        14.42 o                         
   3  -8  -8         14.68          3.98        14.33 o                         
   3 -12  -7          8.13        -10.39        14.48 o                         
   3 -11  -7         16.81         16.35        14.20 o                         
   2 -10  -7         51.19         52.46        16.22 o                         
   3 -10  -7         38.47         69.02        16.41 o                         
   2  -9  -7          2.17          1.87        17.02 o                         
   3  -9  -7          8.67         20.04        13.79 o                         
   2  -8  -7        143.97        141.07        18.50 o                         
   3  -8  -7         19.65         23.41        14.69 o                         
   2  -7  -7         13.70          7.08        11.07 o                         
   3  -7  -7         43.26         43.89        15.15 o                         
   4  -7  -7          1.01          4.04        22.14 o                         
   2  -6  -7         80.13         47.95        16.81 o                         
   3  -6  -7         59.14         89.88        15.43 o                         
   3  -5  -7          3.05         -2.37        13.82 o                         
   3 -12  -6          7.86         -8.58        15.00 o                         
   2 -11  -6         14.87         16.82        16.10 o                         
   3 -11  -6          4.63         22.23        15.46 o                         
   2 -10  -6        435.31        355.59        16.27 o                         
   3 -10  -6         25.10         19.00        15.12 o                         
   1  -9  -6         41.81         41.61         8.44 o                         
   2  -9  -6        111.57        120.34        18.32 o                         
   3  -9  -6         18.57         14.20        14.89 o                         
   1  -8  -6         12.68         14.03        12.08 o                         
   2  -8  -6        144.93        111.86        13.22 o                         
   3  -8  -6         56.80         56.60        16.57 o                         
   1  -7  -6         39.57         46.31         8.86 o                         
   2  -7  -6         43.36         33.07        17.22 o                         
   3  -7  -6          3.81          3.38        14.84 o                         
   4  -7  -6          1.24         23.45        19.68 o                         
   2  -6  -6          5.01         20.68        11.63 o                         
   3  -6  -6         82.02        101.19        15.67 o                         
   4  -6  -6          5.50        -22.02        22.02 o                         
   2  -5  -6         85.06         76.58        12.33 o                         
   3  -5  -6         16.27         16.17        14.21 o                         
   4  -5  -6          0.80         -6.92        21.95 o                         
   2  -4  -6          9.99         -2.68        16.50 o                         
   3  -4  -6         42.84         50.14        14.37 o                         
   4  -4  -6         10.25         23.84        18.78 o                         
   2  -3  -6         25.14         27.55        16.07 o                         
   3  -3  -6         12.24          4.54        13.14 o                         
   3 -12  -5          3.96         -1.74        13.92 o                         
   2 -11  -5         12.78          8.55        17.23 o                         
   3 -11  -5          7.17         15.93        15.55 o                         
   2 -10  -5        471.38        426.77        20.10 o                         
   3 -10  -5          4.42         -4.17        14.59 o                         
   1  -9  -5        175.10        149.23        10.15 o                         
   2  -9  -5          1.96         -4.93        11.64 o                         
   3  -9  -5         20.44         16.37        14.68 o                         
   1  -8  -5          8.80          0.64         8.17 o                         
   2  -8  -5        201.98        184.06        19.59 o                         
   3  -8  -5         59.76         45.87        16.01 o                         
   4  -8  -5          0.01        -12.18        23.92 o                         
   1  -7  -5         19.89         25.26         8.60 o                         
   2  -7  -5         16.72         10.43        11.65 o                         
   3  -7  -5          4.87         10.42        15.42 o                         
   4  -7  -5         12.39         33.45        23.47 o                         
   1  -6  -5        235.67        213.51        10.87 o                         
   2  -6  -5        130.70        143.30        13.92 o                         
   3  -6  -5         11.30         18.92        15.23 o                         
   4  -6  -5          8.04         54.88        21.00 o                         
   1  -5  -5        241.73        250.46        11.06 o                         
   2  -5  -5          9.08         14.95        11.97 o                         
   3  -5  -5         55.55         47.91        15.01 o                         
   4  -5  -5          7.14         18.35        20.41 o                         
   1  -4  -5       2458.85       2524.10        23.42 o                         
   2  -4  -5        228.57        242.20        14.16 o                         
   3  -4  -5        109.67         90.24        14.88 o                         
   4  -4  -5          5.10         22.22        18.75 o                         
   2  -3  -5         70.89         61.74        12.87 o                         
   3  -3  -5        179.95        159.72        16.42 o                         
   4  -3  -5          9.83         10.14        20.83 o                         
   2  -2  -5        523.60        538.30        17.03 o                         
   3  -2  -5         13.36         18.71        13.03 o                         
   4  -2  -5          4.36          2.33        21.72 o                         
   3  -1  -5          8.87         -0.76        12.86 o                         
   3 -13  -4          4.60         10.14        14.30 o                         
   3 -12  -4         31.94         42.66        16.57 o                         
   2 -11  -4          2.31         -7.94        17.86 o                         
   3 -11  -4         49.49         57.26        16.95 o                         
   1 -10  -4         43.01         33.68         8.99 o                         
   2 -10  -4         52.94         48.76        17.27 o                         
   3 -10  -4         27.92         23.31        15.78 o                         
   1  -9  -4         91.36         80.42        10.08 o                         
   2  -9  -4        386.73        364.05        22.08 o                         
   3  -9  -4        131.50        127.86        17.76 o                         
   1  -8  -4          0.02          0.87         8.85 o                         
   2  -8  -4          1.51          9.17        12.81 o                         
   3  -8  -4         40.25         59.01        15.86 o                         
   4  -8  -4          1.05        -23.23        23.23 o                         
   1  -7  -4         16.63         11.47         8.82 o                         
   2  -7  -4         29.50         30.33        12.42 o                         
   3  -7  -4          4.53         -7.12        14.56 o                         
   4  -7  -4         17.63         29.64        21.34 o                         
   1  -6  -4        106.38        102.85         9.97 o                         
   2  -6  -4        105.27        114.58        19.01 o                         
   3  -6  -4          4.53          0.00        14.27 o                         
   4  -6  -4          1.94         -5.92        36.14 o                         
   1  -5  -4         65.21         69.94         9.33 o                         
   2  -5  -4        344.09        341.67        15.83 o                         
   3  -5  -4         20.65         17.45        14.41 o                         
   4  -5  -4          0.43         -9.61        23.17 o                         
   1  -4  -4        104.68        103.83         9.69 o                         
   2  -4  -4         55.35         64.28        12.80 o                         
   3  -4  -4         26.53         15.30        14.14 o                         
   4  -4  -4          6.13          1.56        23.15 o                         
   1  -3  -4        122.27        129.83        10.15 o                         
   2  -3  -4          6.42         12.26        11.89 o                         
   3  -3  -4         59.35         71.41        14.51 o                         
   4  -3  -4          1.45         -8.48        26.40 o                         
   1  -2  -4         28.38         30.06         9.29 o                         
   2  -2  -4        552.47        548.30        17.12 o                         
   3  -2  -4         69.25         87.43        14.17 o                         
   4  -2  -4         12.96         16.11        20.46 o                         
   2  -1  -4         14.11         15.86        11.10 o                         
   3  -1  -4         30.48         18.85        12.95 o                         
   4  -1  -4          4.05         18.15        20.85 o                         
   2   0  -4         73.49         89.37        11.48 o                         
   3   0  -4         30.09         36.52        12.48 o                         
   3 -13  -3         57.09         41.73        16.27 o                         
   2 -12  -3         72.30         72.39        20.11 o                         
   3 -12  -3          8.19         -2.08        14.18 o                         
   2 -11  -3        470.32        454.53        23.91 o                         
   3 -11  -3          8.13          0.56        17.21 o                         
   1 -10  -3         34.53         25.79         9.10 o                         
   2 -10  -3          1.44         -1.62        12.68 o                         
   3 -10  -3         23.55         -2.64        15.56 o                         
   1  -9  -3          4.54          8.13         9.09 o                         
   2  -9  -3        162.37        158.52        15.32 o                         
   3  -9  -3        214.09        233.35        20.37 o                         
   0  -8  -3        101.95         84.40         5.94 o                         
   1  -8  -3          0.61          5.20         9.31 o                         
   2  -8  -3         13.74          7.00        18.59 o                         
   3  -8  -3          4.69          8.66        14.95 o                         
   4  -8  -3          1.11        -12.30        23.60 o                         
   0  -7  -3        132.75        118.16         5.70 o                         
   1  -7  -3        257.39        235.10        11.94 o                         
   2  -7  -3          0.11          3.98        12.72 o                         
   3  -7  -3        178.56        179.25        18.13 o                         
   4  -7  -3         41.14         22.51        27.17 o                         
   0  -6  -3          1.94         -0.73         4.45 o                         
   1  -6  -3         33.20         35.00         9.22 o                         
   2  -6  -3         14.59         -0.11        18.84 o                         
   3  -6  -3         15.15          9.91        14.90 o                         
   4  -6  -3         13.43          3.09        26.01 o                         
   0  -5  -3        501.10        495.81         7.46 o                         
   1  -5  -3        225.82        196.74        10.99 o                         
   2  -5  -3        638.09        664.03        19.29 o                         
   3  -5  -3         42.26         30.82        15.78 o                         
   4  -5  -3         12.50         -6.83        22.54 o                         
   1  -4  -3          4.84          7.26         8.92 o                         
   2  -4  -3          1.22         -0.45        12.24 o                         
   3  -4  -3         19.95         20.33        14.93 o                         
   4  -4  -3          1.73         -0.93        29.55 o                         
   1  -3  -3        160.17        159.49        10.18 o                         
   2  -3  -3        369.28        377.33        16.37 o                         
   3  -3  -3         25.03         30.39        13.96 o                         
   4  -3  -3          2.10          1.94        21.27 o                         
   1  -2  -3         25.71         25.92         9.04 o                         
   2  -2  -3         16.41         11.25        11.36 o                         
   3  -2  -3         13.70         11.92        13.06 o                         
   4  -2  -3          0.38         -9.18        19.91 o                         
   1  -1  -3        102.85         97.73        10.32 o                         
   2  -1  -3          1.98         -1.29        11.24 o                         
   3  -1  -3        181.85        214.58        15.91 o                         
   4  -1  -3          2.62         27.62        17.51 o                         
  -3   0  -2         11.02         29.91        12.79 o                         
  -4   0  -2          1.10          8.41        20.06 o                         
   2   1  -3          1.98          4.27         9.73 o                         
   3   1  -3        181.85        191.93        14.15 o                         
   3 -13  -2         87.91         89.31        17.95 o                         
   2 -12  -2         63.29         49.48        16.09 o                         
   3 -12  -2         13.19        -12.46        16.74 o                         
   2 -11  -2         48.95         43.69        18.99 o                         
   3 -11  -2          4.14         12.20        16.69 o                         
   1 -10  -2         55.95         42.66         9.97 o                         
   2 -10  -2          4.96          9.46        12.97 o                         
   3 -10  -2         26.10         28.78        16.17 o                         
   1  -9  -2          0.91          5.06         9.73 o                         
   2  -9  -2          3.99         -4.53        18.77 o                         
   3  -9  -2        138.42        132.96        18.10 o                         
   0  -8  -2        642.07        630.27        10.43 o                         
   1  -8  -2        341.88        320.49        13.45 o                         
   2  -8  -2         34.30         39.06        13.52 o                         
   3  -8  -2         37.81         44.22        17.04 o                         
   4  -8  -2         28.96         38.50        20.13 o                         
   0  -7  -2        286.86        320.69         7.97 o                         
   1  -7  -2          0.01         -2.44         9.69 o                         
   2  -7  -2         13.36         16.02        18.63 o                         
   3  -7  -2         15.30         14.67        16.42 o                         
   4  -7  -2         38.40         61.78        21.88 o                         
   0  -6  -2        124.94        119.33         6.11 o                         
   1  -6  -2        335.20        369.69        12.65 o                         
   2  -6  -2         47.48         53.06        18.88 o                         
   3  -6  -2         46.01         58.16        16.59 o                         
   4  -6  -2         11.59          6.60        26.57 o                         
   0  -5  -2          2.84          2.23         4.74 o                         
   1  -5  -2        366.48        362.32        12.66 o                         
   2  -5  -2        115.89        119.83        14.06 o                         
   3  -5  -2         51.62         57.96        15.91 o                         
   4  -5  -2          2.88          1.29        26.15 o                         
   0  -4  -2       2529.60       2321.00        12.25 o                         
   1  -4  -2         17.91         23.13         9.46 o                         
   2  -4  -2          6.69         -0.54        12.38 o                         
   3  -4  -2          9.99          0.69        14.13 o                         
   4  -4  -2          4.57         22.45        23.32 o                         
   0  -3  -2        749.60        690.44         6.96 o                         
   1  -3  -2        919.21        878.87        15.46 o                         
   2  -3  -2         62.16         57.02        13.11 o                         
   3  -3  -2         95.47         96.09        15.61 o                         
   4  -3  -2          0.45         28.53        18.26 o                         
   1  -2  -2        288.38        292.65        11.35 o                         
   2  -2  -2         56.63         52.25        12.19 o                         
   3  -2  -2          0.28         -0.26        14.00 o                         
   4  -2  -2          6.21         -3.35        20.79 o                         
   1  -1  -2       1222.39       1108.94        15.94 o                         
   2  -1  -2         13.97          5.98        11.14 o                         
   3  -1  -2        132.20        129.44        14.41 o                         
   4  -1  -2         68.29         66.99        18.19 o                         
   1   0  -2         23.57         38.43         9.11 o                         
   2   0  -2        260.37        274.90        13.31 o                         
   3   0  -2          0.29         -0.19        12.17 o                         
   4   0  -2         22.33         21.32        20.22 o                         
   2   1  -2         13.97         12.18         9.90 o                         
   3   1  -2        132.20        124.70        13.04 o                         
   4   1  -2         68.29         75.67        15.15 o                         
   2   2  -2         56.63         60.14         9.33 o                         
   3   2  -2          0.28         -4.83        10.79 o                         
   3 -13  -1         33.75         51.07        14.90 o                         
   2 -12  -1         63.03         29.93        19.98 o                         
   3 -12  -1         72.04         71.83        16.83 o                         
   1 -11  -1        124.34        119.93        12.22 o                         
   2 -11  -1         47.37         37.77        19.32 o                         
   3 -11  -1         63.29         68.18        19.35 o                         
   1 -10  -1        119.05        112.74        11.64 o                         
   2 -10  -1         35.49         34.01        14.23 o                         
   3 -10  -1         51.31         48.15        17.28 o                         
   0  -9  -1         12.49         12.88         6.91 o                         
   1  -9  -1          2.77         -8.55        10.69 o                         
   2  -9  -1         39.91         37.71        19.86 o                         
   3  -9  -1         25.25         28.13        16.18 o                         
   0  -8  -1        130.19        127.15         7.60 o                         
   1  -8  -1         27.45         29.86        10.57 o                         
   2  -8  -1         91.76         94.05        19.99 o                         
   3  -8  -1         24.10         21.25        15.27 o                         
   4  -8  -1        112.49         68.77        25.87 o                         
   0  -7  -1        279.64        284.85         8.48 o                         
   1  -7  -1        236.68        216.25        12.41 o                         
   2  -7  -1         32.29         32.15        14.12 o                         
   3  -7  -1          0.15         -8.82        16.55 o                         
   4  -7  -1         40.97         39.18        25.43 o                         
   0  -6  -1       1074.05       1114.19        11.83 o                         
   1  -6  -1         49.13         60.41        10.13 o                         
   2  -6  -1        116.52        119.26        14.30 o                         
   3  -6  -1        104.42        116.02        17.27 o                         
   4  -6  -1         40.36         28.18        20.95 o                         
   0  -5  -1       1277.24       1238.37        11.38 o                         
   1  -5  -1          0.70         -1.04         9.27 o                         
   2  -5  -1         38.10         30.66        13.37 o                         
   3  -5  -1         33.87         38.63        16.15 o                         
   4  -5  -1         12.93         -7.76        23.57 o                         
   0  -4  -1       1329.96       1331.60        10.36 o                         
   1  -4  -1          9.28         11.47        10.11 o                         
   2  -4  -1          1.07         -1.23        12.80 o                         
   3  -4  -1         62.13         55.23        15.75 o                         
   4  -4  -1          5.41         -4.97        22.23 o                         
   1  -3  -1       1388.62       1261.00        17.30 o                         
   2  -3  -1          1.89          5.21        12.40 o                         
   3  -3  -1         12.44          9.65        14.51 o                         
   4  -3  -1          2.97          2.93        16.12 o                         
   1  -2  -1       1047.26        996.39        15.20 o                         
   2  -2  -1          6.14          5.81        11.78 o                         
   3  -2  -1         17.83         24.78        14.41 o                         
   4  -2  -1         21.15          4.23        20.32 o                         
   1  -1  -1        932.18        868.80        14.06 o                         
   2  -1  -1          2.97          3.41        11.30 o                         
   3  -1  -1          4.59         11.26        13.03 o                         
   4  -1  -1          9.12         19.84        18.48 o                         
  -3   0   0          3.03          0.40        12.51 o                         
  -4   0   0         30.06          1.74        19.63 o                         
   1   1  -1        932.18        900.80        12.90 o                         
   2   1  -1          2.97          3.89         9.59 o                         
   3   1  -1          4.59          3.23        11.69 o                         
   4   1  -1          9.12          7.54        15.82 o                         
   2   2  -1          6.14         10.18         8.65 o                         
   3   2  -1         17.83         26.18        11.28 o                         
   4   2  -1         21.15         -2.84        19.31 o                         
   2   3  -1          1.89         -2.58         7.58 o                         
   3   3  -1         12.44          2.74        10.51 o                         
   2 -13   0         47.86         60.03        17.44 o                         
   3 -13   0         22.21         24.73        15.06 o                         
   2 -12   0         92.97         62.06        21.33 o                         
   3 -12   0         88.11         92.75        17.85 o                         
   1 -11   0          3.41         -3.96        14.56 o                         
   2 -11   0         43.20         34.96        20.05 o                         
   3 -11   0         53.13         65.27        17.07 o                         
   1 -10   0         36.42         29.42        10.58 o                         
   2 -10   0         28.64         23.72        19.29 o                         
   3 -10   0         33.65         19.99        15.12 o                         
   1  -9   0         21.98         22.37        10.59 o                         
   2  -9   0         37.95         36.05        19.21 o                         
   3  -9   0         20.92         28.27        16.57 o                         
   0  -8   0       5619.66       5861.49        29.57 o                         
   1  -8   0        208.14        186.44        12.61 o                         
   2  -8   0         73.24         70.74        19.59 o                         
   3  -8   0         18.10         22.35        15.86 o                         
   4  -8   0         86.19         33.18        28.21 o                         
  -1  -7   0         45.27         35.84         2.87 o                         
   1  -7   0         45.27         43.70        10.84 o                         
   2  -7   0         38.34         48.57        19.37 o                         
   3  -7   0          0.15          2.39        15.66 o                         
   4  -7   0         27.15         41.81        21.65 o                         
   0  -6   0       2493.17       2637.82        17.51 o                         
   1  -6   0        324.92        310.86        13.01 o                         
   2  -6   0         17.78         14.84        13.40 o                         
   3  -6   0        118.06        111.65        17.71 o                         
   4  -6   0         36.11         44.72        20.07 o                         
   1  -5   0        131.11        136.57        11.04 o                         
   2  -5   0         58.22         56.45        14.17 o                         
   3  -5   0         27.45         26.45        16.09 o                         
   4  -5   0          8.46          4.31        25.02 o                         
   0  -4   0        468.06        428.17         7.22 o                         
   1  -4   0         64.30         56.17        10.44 o                         
   2  -4   0        209.74        206.13        15.11 o                         
   3  -4   0         59.23         61.81        15.59 o                         
   4  -4   0          6.73         21.95        22.93 o                         
   1  -3   0        467.50        473.59        13.13 o                         
   2  -3   0          7.48          9.18        12.33 o                         
   3  -3   0          9.06         -2.23        14.11 o                         
   4  -3   0          4.47          5.23        22.03 o                         
   1  -2   0       2789.33       2678.73        22.19 o                         
   2  -2   0          5.81          6.63        11.32 o                         
   3  -2   0         12.27         12.41        13.27 o                         
   4  -2   0         26.39          0.39        21.59 o                         
   1  -1   0        534.65        498.47        12.52 o                         
   2  -1   0          5.30          9.32        11.11 o                         
   3  -1   0          7.00         15.74        13.59 o                         
   4  -1   0          6.46         -0.57        20.73 o                         
   1   0   0       2170.66       1987.65        17.81 o                         
   2   0   0        502.84        476.95        14.93 o                         
   3   0   0          4.63          6.24        12.01 o                         
   4   0   0         45.94         40.40        21.08 o                         
   1   1   0        534.65        507.38        10.39 o                         
   2   1   0          5.30          8.62         9.19 o                         
   3   1   0          7.00          5.86        12.13 o                         
   4   1   0          6.46          2.18        19.08 o                         
   1   2   0       2789.32       2617.42        16.89 o                         
   2   2   0          5.81          0.52         8.52 o                         
   3   2   0         12.27         11.55        10.99 o                         
   4   2   0         26.39         28.89        18.23 o                         
   2   3   0          7.48          6.09         8.08 o                         
   3   3   0          9.06          5.55        10.16 o                         
   2   4   0        210.44        189.27        11.51 o                         
   3   4   0         59.23         49.02         9.63 o                         
   2 -13   1         86.32         44.49        21.17 o                         
   3 -13   1         57.52         35.76        16.08 o                         
   2 -12   1         48.47         35.56        19.56 o                         
   3 -12   1         19.65         16.29        16.36 o                         
   1 -11   1         42.52         25.19        11.04 o                         
   2 -11   1         59.08         68.08        20.37 o                         
   3 -11   1          4.20         -0.78        13.17 o                         
   1 -10   1        103.31        112.29        11.88 o                         
   2 -10   1         21.71         32.75        19.18 o                         
   3 -10   1         17.21         14.48        16.14 o                         
   0  -9   1         12.49          6.66         6.66 o                         
   1  -9   1         27.39         37.99        14.58 o                         
   2  -9   1          2.72         12.13        19.24 o                         
   3  -9   1         94.55        112.98        18.85 o                         
   0  -8   1        130.19        138.02         8.03 o                         
   1  -8   1        232.49        217.33        12.41 o                         
   2  -8   1         22.67         36.53        19.15 o                         
   3  -8   1         27.39         33.10        16.83 o                         
   4  -8   1         31.22         32.37        25.35 o                         
   0  -7   1        279.64        255.75         8.08 o                         
   1  -7   1        724.94        749.29        16.79 o                         
   2  -7   1         20.42         33.58        18.11 o                         
   3  -7   1         21.07         24.25        16.90 o                         
   4  -7   1         42.18         35.93        19.38 o                         
   0  -6   1       1074.05        989.63        11.50 o                         
   1  -6   1        220.66        202.72        11.58 o                         
   2  -6   1         27.59         30.93        13.68 o                         
   3  -6   1         36.50         31.24        15.19 o                         
   4  -6   1         17.36         31.13        24.69 o                         
   0  -5   1       1277.24       1179.37        11.14 o                         
   1  -5   1        432.00        466.97        13.81 o                         
   2  -5   1        225.58        216.28        20.39 o                         
   3  -5   1         33.83         29.51        15.53 o                         
   4  -5   1          2.55         20.28        25.79 o                         
   0  -4   1       1329.96       1276.75        10.34 o                         
   1  -4   1        116.07        139.37        10.64 o                         
   2  -4   1          8.55         12.15        12.19 o                         
   3  -4   1          8.87          7.69        14.54 o                         
   4  -4   1          6.75         24.16        21.29 o                         
   0  -3   1       1860.28       1916.89        10.89 o                         
   1  -3   1         73.23         64.34        10.28 o                         
   2  -3   1        362.47        377.09        15.81 o                         
   3  -3   1         65.53         70.21        14.95 o                         
   4  -3   1          0.57         -5.63        22.28 o                         
   0  -2   1        779.07        913.04         7.08 o                         
   1  -2   1       5008.99       4653.59        28.15 o                         
   2  -2   1         75.06         69.76        12.50 o                         
   3  -2   1          0.21         -7.76        13.31 o                         
   4  -2   1          5.71         -8.56        26.09 o                         
   1  -1   1       2354.70       2208.60        19.46 o                         
   2  -1   1         21.02         22.50        11.40 o                         
   3  -1   1         86.55         86.85        13.46 o                         
   4  -1   1         46.70         31.75        16.37 o                         
  -3   0   2          0.19         -4.76        12.07 o                         
  -4   0   2         14.61          5.00        21.23 o                         
   1   1   1       2354.70       2198.74        16.70 o                         
   2   1   1         21.02         22.43         9.85 o                         
   3   1   1         86.55         81.26        12.39 o                         
   4   1   1         46.70         32.48        19.70 o                         
   1   2   1       5008.98       4578.78        21.01 o                         
   2   2   1         75.06         73.30         9.21 o                         
   3   2   1          0.21          0.30        10.91 o                         
   1   3   1         73.23         68.70         5.06 o                         
   2   3   1        362.47        371.98        11.68 o                         
   3   3   1         65.53         67.75        10.62 o                         
   2   4   1          8.55          9.51         7.03 o                         
   2 -14   2          4.80          7.96        19.04 o                         
   2 -13   2         87.86         85.43        19.23 o                         
   3 -13   2         47.13         29.90        16.69 o                         
   1 -12   2         53.23         42.75        16.45 o                         
   2 -12   2         70.74         53.79        18.55 o                         
   3 -12   2         10.34         -3.43        16.16 o                         
   1 -11   2        109.58         83.26        15.41 o                         
   2 -11   2        307.71        295.19        19.03 o                         
   3 -11   2          5.72         10.88        17.21 o                         
   0 -10   2         59.16         56.33         8.09 o                         
   1 -10   2        110.42         94.71        15.62 o                         
   2 -10   2          1.00         -2.82        20.80 o                         
   3 -10   2         16.95          9.21        16.49 o                         
   0  -9   2         26.82         39.18         7.07 o                         
   1  -9   2         95.89        104.07        11.48 o                         
   2  -9   2        152.86        155.27        20.40 o                         
   3  -9   2        140.18        178.30        19.51 o                         
  -1  -8   2        590.23        614.82        10.02 o                         
   0  -8   2        642.07        639.15        11.82 o                         
   1  -8   2        379.60        372.52        14.28 o                         
   2  -8   2          9.33          8.32        18.92 o                         
   3  -8   2          4.01          7.76        15.46 o                         
   4  -8   2          0.79          4.68        17.39 o                         
   0  -7   2        286.86        293.49         8.47 o                         
   1  -7   2       1455.15       1560.12        21.96 o                         
   2  -7   2         33.97         40.06        19.26 o                         
   3  -7   2        117.24        127.07        17.83 o                         
   4  -7   2         28.48         25.77        26.01 o                         
   0  -6   2        124.94        122.05         6.84 o                         
   1  -6   2         20.30         17.84        10.04 o                         
   2  -6   2          0.25          1.76        12.52 o                         
   3  -6   2         11.71         10.06        15.29 o                         
   4  -6   2          9.40         -7.27        23.99 o                         
   0  -5   2          2.84          6.03         5.71 o                         
   1  -5   2        108.76        138.73        11.36 o                         
   2  -5   2         96.68         94.75        14.21 o                         
   3  -5   2         30.47         22.26        16.21 o                         
   4  -5   2         19.00         15.58        24.17 o                         
   0  -4   2       2529.61       2568.48        15.27 o                         
   1  -4   2        189.45        188.86        11.08 o                         
   2  -4   2         40.16         37.52        13.10 o                         
   3  -4   2         21.39         34.80        15.48 o                         
   4  -4   2          1.79          6.86        24.81 o                         
   0  -3   2        749.60        788.95         9.00 o                         
   1  -3   2         10.91          4.32         9.45 o                         
   2  -3   2        946.10        931.57        23.29 o                         
   3  -3   2         18.93         24.84        14.51 o                         
   4  -3   2          1.56         -3.82        53.26 o                         
   0  -2   2        110.01        118.72         5.36 o                         
   1  -2   2        476.71        431.09        12.63 o                         
   2  -2   2        408.32        422.27        15.51 o                         
   3  -2   2         14.44         11.45        13.54 o                         
   4  -2   2          0.30          2.99        23.83 o                         
   1  -1   2      14227.51      13672.89        43.31 o                         
   2  -1   2        148.73        143.37        12.52 o                         
   3  -1   2        124.26        116.92        14.26 o                         
   4  -1   2          3.91          8.14        21.17 o                         
   1   0   2       7077.29       6731.65        29.13 o                         
   2   0   2          3.10          3.59         9.98 o                         
   3   0   2         16.84         38.17        13.12 o                         
   4   0   2          1.68         -5.15        37.55 o                         
   1   1   2      14227.50      13542.50        38.14 o                         
   2   1   2        148.73        136.48        10.82 o                         
   3   1   2        124.26        132.21        13.25 o                         
   4   1   2          3.91          2.36        19.33 o                         
   1   2   2        476.71        420.10         8.11 o                         
   2   2   2        408.32        385.04        12.41 o                         
   3   2   2         14.44         13.87        10.72 o                         
   1   3   2         10.91          8.96         4.77 o                         
   2   3   2        704.50        662.33        13.73 o                         
   3   3   2         18.93         16.72        10.41 o                         
   1   4   2        189.45        160.61         4.21 o                         
   2   4   2         40.16         32.06         7.34 o                         
   2   5   2         96.68         78.47         6.20 o                         
   2 -14   3         27.43         -4.54        21.45 o                         
   2 -13   3         95.58         74.34        20.61 o                         
   3 -13   3          3.38          9.27        15.21 o                         
   1 -12   3         30.59         27.56        15.51 o                         
   2 -12   3         56.51         40.84        20.55 o                         
   3 -12   3         21.89         15.10        17.77 o                         
   1 -11   3        143.94        114.39        15.66 o                         
   2 -11   3          2.99          4.18        19.28 o                         
   3 -11   3         70.28         77.93        18.06 o                         
   0 -10   3        492.44        421.75        11.15 o                         
   1 -10   3         64.91         37.66        11.13 o                         
   2 -10   3         35.04         28.38        19.52 o                         
   3 -10   3         18.30         27.43        17.27 o                         
   0  -9   3        483.54        464.33        11.01 o                         
   1  -9   3        189.13        186.74        16.96 o                         
   2  -9   3        380.65        408.35        22.98 o                         
   3  -9   3         89.82        124.77        19.11 o                         
  -1  -8   3         10.30         10.96         6.39 o                         
   0  -8   3        101.95         86.61         7.05 o                         
   1  -8   3         15.21         29.76        15.13 o                         
   2  -8   3         23.09         31.48        18.82 o                         
   3  -8   3         27.61         31.53        16.54 o                         
   4  -8   3          0.95          0.43        31.38 o                         
   0  -7   3        132.75        125.60         7.64 o                         
   1  -7   3        200.66        193.10        16.14 o                         
   2  -7   3        103.70        110.97        20.34 o                         
   3  -7   3          3.33         15.33        15.88 o                         
   4  -7   3         11.56          4.81        24.76 o                         
   0  -6   3          1.94          2.25         6.09 o                         
   1  -6   3         15.46         16.12         9.85 o                         
   2  -6   3        147.85        165.90        18.25 o                         
   3  -6   3          3.48          7.84        15.88 o                         
   4  -6   3          1.96          8.99        26.61 o                         
   0  -5   3        501.10        545.39         9.60 o                         
   1  -5   3         71.48         68.24        10.69 o                         
   2  -5   3        496.51        455.55        22.20 o                         
   3  -5   3         26.69         27.45        15.66 o                         
   4  -5   3          0.34         10.34        24.58 o                         
   0  -4   3        809.44        974.70        11.25 o                         
   1  -4   3         35.17         32.99        10.00 o                         
   2  -4   3         14.30         12.52        12.50 o                         
   3  -4   3         17.61         11.55        14.05 o                         
   4  -4   3          4.12         24.20        18.02 o                         
   0  -3   3         45.53         65.51         6.39 o                         
   1  -3   3          1.59          3.82         9.05 o                         
   2  -3   3        217.49        221.57        14.46 o                         
   3  -3   3         89.85         99.37        15.39 o                         
   4  -3   3          1.54          9.90        17.94 o                         
   1  -2   3         17.55         28.47         8.87 o                         
   2  -2   3        374.41        380.91        19.03 o                         
   3  -2   3         45.83         49.22        14.12 o                         
   4  -2   3          8.76         21.90        19.20 o                         
   1  -1   3       1044.83       1058.30        14.88 o                         
   2  -1   3       2111.76       2038.01        25.43 o                         
   3  -1   3         23.91         31.28        13.00 o                         
   4  -1   3          2.67          0.66        24.58 o                         
  -3   0   4         19.69         19.01        12.61 o                         
  -4   0   4          5.28          6.80        20.20 o                         
   1   1   3       1044.83       1048.69        12.57 o                         
   2   1   3       2111.76       2055.85        23.31 o                         
   3   1   3         23.91         19.54        11.95 o                         
   1   2   3         17.55         20.29         5.85 o                         
   2   2   3         12.97          8.21         8.51 o                         
   3   2   3         45.83         46.31        11.34 o                         
   1   3   3          1.59         -0.11         4.49 o                         
   2   3   3        217.49        209.89         9.99 o                         
   1   4   3         35.17         25.52         3.31 o                         
   2   4   3         50.51         47.98        10.11 o                         
   2 -14   4         12.74         22.11        19.12 o                         
   2 -13   4         36.23         17.69        20.27 o                         
   1 -12   4         46.50         30.10        15.43 o                         
   2 -12   4        167.36        148.62        21.20 o                         
   3 -12   4          2.71         22.67        16.27 o                         
   0 -11   4          1.27          8.21         7.41 o                         
   1 -11   4         31.00         36.18        16.35 o                         
   2 -11   4         13.98         -2.63        20.04 o                         
   3 -11   4          8.93          4.81        16.82 o                         
   0 -10   4        308.99        295.60        10.51 o                         
   1 -10   4         36.21         53.21        15.42 o                         
   2 -10   4        320.52        319.64        20.70 o                         
   3 -10   4          3.11          7.82        18.09 o                         
  -1  -9   4        266.29        308.50         9.84 o                         
   0  -9   4         51.68         61.65         7.69 o                         
   1  -9   4        327.16        334.77        18.54 o                         
   2  -9   4         33.19         43.82        19.27 o                         
   3  -9   4         15.24         30.89        16.25 o                         
   0  -8   4        366.35        354.21        10.12 o                         
   1  -8   4          3.81         12.60        14.89 o                         
   2  -8   4        133.33        126.89        20.40 o                         
   3  -8   4         39.17         27.62        16.70 o                         
   0  -7   4          7.43          7.48         6.59 o                         
   1  -7   4        647.61        641.91        19.65 o                         
   2  -7   4        156.69        155.65        20.56 o                         
   3  -7   4          4.46         -8.25        16.17 o                         
   4  -7   4          9.89         16.31        26.12 o                         
   0  -6   4        303.49        322.88         9.07 o                         
   1  -6   4         99.14         90.92        14.73 o                         
   2  -6   4        292.34        269.94        21.41 o                         
   3  -6   4          7.40          8.30        15.05 o                         
   4  -6   4          6.15         12.17        24.68 o                         
   0  -5   4        596.36        643.13        10.87 o                         
   1  -5   4          0.10          3.98         9.91 o                         
   2  -5   4        124.58        132.46        19.47 o                         
   3  -5   4         46.83         56.86        16.38 o                         
   4  -5   4          5.87          0.63        26.90 o                         
   0  -4   4         17.64         23.37         6.60 o                         
   1  -4   4          0.51          2.06         9.14 o                         
   2  -4   4        236.90        271.15        19.80 o                         
   3  -4   4        138.21        143.31        17.68 o                         
   4  -4   4          6.92         -6.28        26.66 o                         
   0  -3   4        201.24        206.34         7.52 o                         
   1  -3   4         50.36         53.66         9.22 o                         
   2  -3   4        165.88        184.66        14.02 o                         
   3  -3   4        274.94        283.60        17.27 o                         
   4  -3   4          7.74          7.38        27.62 o                         
   1  -2   4         80.21         76.30         9.23 o                         
   2  -2   4       1325.13       1357.77        25.18 o                         
   3  -2   4         12.80          1.67        13.50 o                         
   4  -2   4          4.09         -4.22        21.69 o                         
   1  -1   4       2293.49       2189.54        19.53 o                         
   2  -1   4       1185.83       1202.18        20.88 o                         
   3  -1   4         12.45         15.38        13.90 o                         
   4  -1   4          2.30         -1.58        30.14 o                         
   1   0   4       2720.79       2631.73        19.50 o                         
   2   0   4        272.06        280.09        13.23 o                         
   3   0   4         19.32         15.76        12.67 o                         
   4   0   4          1.48          0.04        21.71 o                         
   1   1   4       2293.49       2220.18        16.87 o                         
   2   1   4       1230.19       1207.71        21.12 o                         
   3   1   4         12.45          7.82        11.90 o                         
   1   2   4         80.21         80.05         6.12 o                         
   2   2   4       1325.13       1297.40        20.71 o                         
   3   2   4         12.80          6.63        11.04 o                         
   1   3   4         50.36         53.68         5.07 o                         
   2   3   4        165.88        188.39         9.54 o                         
   1   4   4          0.51          1.80         3.49 o                         
   2   4   4        236.90        248.98        11.97 o                         
   2 -14   5          4.82         -1.41        21.45 o                         
   1 -13   5          4.96         15.36        14.51 o                         
   2 -13   5          3.60          2.56        20.45 o                         
   1 -12   5        697.58        586.72        19.73 o                         
   2 -12   5         16.63         16.81        20.42 o                         
   3 -12   5         11.26         10.65        17.04 o                         
   0 -11   5         54.38         52.60         8.76 o                         
   1 -11   5         63.93         54.52        15.43 o                         
   2 -11   5         11.48          4.99        13.64 o                         
   3 -11   5          3.11         -1.11        16.54 o                         
   0 -10   5        282.75        273.43        11.11 o                         
   1 -10   5        517.73        512.53        20.35 o                         
   2 -10   5        286.44        261.81        22.62 o                         
   3 -10   5         29.66         43.98        16.78 o                         
  -1  -9   5        334.46        363.67        11.15 o                         
   0  -9   5          8.86          9.25         7.66 o                         
   1  -9   5        358.13        341.51        18.39 o                         
   2  -9   5        162.19        147.32        18.11 o                         
   3  -9   5         28.36         26.30        17.26 o                         
   0  -8   5          6.70          5.90         7.24 o                         
   1  -8   5          7.93         13.51        14.48 o                         
   2  -8   5        126.16        118.50        20.22 o                         
   3  -8   5         37.27         32.87        17.67 o                         
   0  -7   5          0.00          5.86         7.22 o                         
   1  -7   5         82.28         87.78        15.54 o                         
   2  -7   5         35.95         40.02        18.93 o                         
   3  -7   5          4.15         -1.60        15.66 o                         
   4  -7   5          0.82         10.16        30.49 o                         
   0  -6   5        452.31        464.23        10.77 o                         
   1  -6   5          1.05          2.97        10.05 o                         
   2  -6   5         56.74         62.07        19.87 o                         
   3  -6   5        121.56        135.61        17.78 o                         
   4  -6   5          3.74         13.93        25.42 o                         
   0  -5   5         61.25         76.09         7.55 o                         
   1  -5   5        257.23        270.62        12.56 o                         
   2  -5   5         71.23         78.32        18.79 o                         
   3  -5   5         17.77         20.42        15.69 o                         
   4  -5   5          0.87          4.77        18.61 o                         
   0  -4   5          2.72          1.72         6.34 o                         
   1  -4   5       1608.68       1637.86        22.23 o                         
   2  -4   5         13.04         25.72        18.37 o                         
   3  -4   5         28.27         35.59        15.86 o                         
   4  -4   5          8.12          4.43        23.83 o                         
   0  -3   5        149.23        201.77         7.51 o                         
   1  -3   5        269.17        297.26        14.24 o                         
   2  -3   5         32.88         16.87        17.24 o                         
   3  -3   5         11.00          6.60        14.47 o                         
   4  -3   5         12.10         15.73        18.16 o                         
   1  -2   5        107.18         96.08        12.40 o                         
   2  -2   5        914.07        925.26        23.18 o                         
   3  -2   5        271.75        293.34        17.45 o                         
   4  -2   5         11.19         19.40        17.91 o                         
   1  -1   5        514.71        519.38        11.76 o                         
   2  -1   5        173.26        163.47        16.69 o                         
   3  -1   5        101.89        118.65        14.24 o                         
   4  -1   5          4.71          3.61        22.57 o                         
  -2   0   6          1.25          5.82        14.04 o                         
  -3   0   6        108.52        122.54        14.65 o                         
  -4   0   6         11.93          2.06        26.74 o                         
   1   1   5        514.71        513.41         9.94 o                         
   2   1   5        173.26        170.81        14.50 o                         
   3   1   5        101.89        106.70        13.27 o                         
   1   2   5         16.67         23.17         5.55 o                         
   2   2   5        914.07        898.57        18.53 o                         
   3   2   5        271.75        290.01        14.70 o                         
   1   3   5          1.45          2.52         4.38 o                         
   2   3   5         28.73         19.69         7.45 o                         
   1   4   5          0.02         -1.03         4.00 o                         
   1   5   5        257.23        156.28         3.92 o                         
   2 -14   6         20.06         19.24        18.06 o                         
   1 -13   6         43.35         54.53        16.51 o                         
   2 -13   6          8.00         -7.31        21.06 o                         
   1 -12   6         59.10         43.35        16.49 o                         
   2 -12   6         17.93         17.73        18.97 o                         
   3 -12   6         12.18        -15.91        15.91 o                         
   0 -11   6        267.91        224.07        11.29 o                         
   1 -11   6          4.04          2.12        17.23 o                         
   2 -11   6         24.94         18.61        19.53 o                         
   3 -11   6         17.19         17.19        15.15 o                         
  -1 -10   6        264.44        290.35        11.73 o                         
   0 -10   6        714.53        664.72        14.78 o                         
   1 -10   6        282.25        231.94        16.69 o                         
   2 -10   6         41.74         48.73        18.99 o                         
   3 -10   6         57.04         59.51        17.36 o                         
  -1  -9   6         41.92         52.27         8.27 o                         
   0  -9   6          0.00          1.87         7.53 o                         
   1  -9   6         27.53         32.77        14.97 o                         
   2  -9   6          3.32          9.61        19.59 o                         
   3  -9   6          6.70          3.06        16.06 o                         
   0  -8   6        551.77        543.51        12.64 o                         
   1  -8   6         15.38         26.69        14.61 o                         
   2  -8   6        182.34        205.64        21.10 o                         
   3  -8   6         15.25         31.79        17.73 o                         
   0  -7   6         61.51         70.07         8.21 o                         
   1  -7   6         57.06         46.97        14.45 o                         
   2  -7   6          9.98         -0.26        21.02 o                         
   3  -7   6         28.30         26.24        16.89 o                         
   0  -6   6         76.19         88.16         8.17 o                         
   1  -6   6        232.75        207.54        15.04 o                         
   2  -6   6         78.14         84.75        20.18 o                         
   3  -6   6         90.15        126.40        18.70 o                         
   4  -6   6          6.03         39.40        17.52 o                         
   0  -5   6          0.23         -1.10         6.61 o                         
   1  -5   6         41.57         43.17        12.74 o                         
   2  -5   6         42.25         53.15        18.49 o                         
   3  -5   6          2.04          1.16        15.18 o                         
   4  -5   6          6.83         15.56        19.85 o                         
   0  -4   6        916.26       1064.16        13.68 o                         
   1  -4   6        131.56        114.62        13.53 o                         
   2  -4   6         29.32         34.82        18.49 o                         
   3  -4   6        118.40        122.15        16.97 o                         
   4  -4   6        138.63        121.44        25.88 o                         
   0  -3   6        146.73        158.81         7.70 o                         
   1  -3   6        219.60        224.56        12.92 o                         
   2  -3   6         27.97         37.41        17.35 o                         
   3  -3   6         45.49         25.85        13.93 o                         
   4  -3   6         35.16         39.50        25.09 o                         
   1  -2   6        564.08        578.81        13.01 o                         
   2  -2   6         65.22         67.68        14.58 o                         
   3  -2   6        502.70        558.42        21.04 o                         
   4  -2   6         86.02         65.22        18.84 o                         
   1  -1   6        131.95        138.47        11.34 o                         
   2  -1   6        103.41        132.36        16.82 o                         
   3  -1   6         25.46         27.67        13.48 o                         
   4  -1   6         11.98          7.64        26.58 o                         
   1   0   6        446.35        436.71        12.28 o                         
   2   0   6        968.84        943.53        21.57 o                         
   3   0   6         53.89         72.06        13.64 o                         
   1   1   6        131.94        137.55         9.76 o                         
   2   1   6        103.41        107.01        14.27 o                         
   3   1   6         25.46         27.03        12.02 o                         
   1   2   6        622.57        620.19        11.18 o                         
   2   2   6         65.22         52.29        11.35 o                         
   1   3   6        219.60        189.98         7.37 o                         
   2   3   6         27.97         29.66        11.53 o                         
   1   4   6         38.46         40.18         4.40 o                         
   1   5   6          2.33          1.78         2.63 o                         
   2 -14   7         17.64         21.00        21.65 o                         
   1 -13   7          4.14         72.58        18.99 o                         
   2 -13   7          0.19          9.67        20.30 o                         
   0 -12   7        350.47        328.71        13.40 o                         
   1 -12   7         74.46         55.76        18.23 o                         
   2 -12   7         13.78         11.43        21.51 o                         
   0 -11   7       1033.13        995.76        18.82 o                         
   1 -11   7        370.85        339.53        17.34 o                         
   2 -11   7         21.41         19.07        19.66 o                         
   3 -11   7         10.45         10.92        17.65 o                         
  -1 -10   7        193.38        215.28        10.54 o                         
   0 -10   7        840.41        827.68        16.33 o                         
   1 -10   7        126.99        114.05        17.93 o                         
   2 -10   7         21.15         19.98        21.48 o                         
   3 -10   7         21.59         23.40        19.54 o                         
  -1  -9   7        252.63        294.87        12.08 o                         
   0  -9   7         29.56         36.99         8.32 o                         
   1  -9   7        251.16        230.73        16.93 o                         
   2  -9   7        146.70        173.31        23.78 o                         
   3  -9   7         25.84         26.73        18.23 o                         
   0  -8   7         21.15         23.85         7.98 o                         
   1  -8   7         28.01         13.70        14.95 o                         
   2  -8   7         24.28          6.38        19.32 o                         
   3  -8   7         19.97         18.30        17.59 o                         
   0  -7   7         37.69         44.59         8.25 o                         
   1  -7   7         37.62         30.57        13.18 o                         
   2  -7   7          8.08         34.27        20.36 o                         
   3  -7   7         41.26         47.29        18.63 o                         
   0  -6   7          0.31         -2.49         7.71 o                         
   1  -6   7         37.18         30.30        13.56 o                         
   2  -6   7         46.01         48.01        19.81 o                         
   3  -6   7         14.72         21.29        17.14 o                         
   0  -5   7        752.45        915.79        14.50 o                         
   1  -5   7        146.43        136.27        14.12 o                         
   2  -5   7         44.38         61.35        19.55 o                         
   3  -5   7         40.76         56.70        17.11 o                         
   4  -5   7         50.96         29.38        19.17 o                         
   0  -4   7       2450.46       3349.55        23.35 o                         
   1  -4   7        145.91        129.60        10.80 o                         
   2  -4   7         81.21         93.64        19.61 o                         
   3  -4   7          0.98          1.82        15.34 o                         
   4  -4   7         12.06         20.56        19.52 o                         
   0  -3   7        816.47       1095.56        14.02 o                         
   1  -3   7        935.49        894.92        18.49 o                         
   2  -3   7         27.91         45.92        18.10 o                         
   3  -3   7         78.60         80.70        15.70 o                         
   4  -3   7        110.77        108.22        18.38 o                         
   1  -2   7        197.27        198.03        13.06 o                         
   2  -2   7         19.66         18.76        16.30 o                         
   3  -2   7        126.99        150.45        16.03 o                         
   4  -2   7         28.31         20.58        25.57 o                         
   1  -1   7         85.97         86.32         9.80 o                         
   2  -1   7        119.78        134.51        16.63 o                         
   3  -1   7        184.69        198.47        16.50 o                         
   4  -1   7         19.72         15.80        16.60 o                         
  -2   0   8        168.90        173.25        16.34 o                         
  -3   0   8         10.12         -1.07        13.19 o                         
   1   1   7         85.97         72.60         9.05 o                         
   2   1   7        119.78        142.39        14.29 o                         
   3   1   7        184.69        205.36        14.40 o                         
   1   2   7        197.27        196.38         7.97 o                         
   2   2   7         19.66          7.42        12.12 o                         
   1   3   7        935.49       1007.75        11.77 o                         
   2   3   7         27.91         44.99        11.30 o                         
   1   4   7        145.91        143.56         6.46 o                         
   1 -14   8          8.75         28.23        16.80 o                         
   2 -14   8          2.95          0.05        20.72 o                         
   1 -13   8         66.71         76.78        17.49 o                         
   2 -13   8          4.55          0.73        21.27 o                         
   0 -12   8          7.90          4.66         9.20 o                         
   1 -12   8         38.32         24.60        17.51 o                         
   2 -12   8          0.25          9.23        16.66 o                         
   0 -11   8         20.89         37.51         9.51 o                         
   1 -11   8        263.53        236.47        18.27 o                         
   2 -11   8         14.09         13.37        21.69 o                         
   3 -11   8         31.39         24.28        19.24 o                         
  -1 -10   8        114.07        108.13        10.48 o                         
   0 -10   8        120.71        121.62        10.75 o                         
   1 -10   8         81.93         66.96        17.26 o                         
   2 -10   8         23.03         24.69        19.22 o                         
   3 -10   8         20.38         14.72        19.72 o                         
  -1  -9   8        801.51        891.41        17.03 o                         
   0  -9   8          0.32         -2.94         8.18 o                         
   1  -9   8        783.12        702.38        21.45 o                         
   2  -9   8        128.66        134.91        21.73 o                         
   3  -9   8          9.13         21.42        18.82 o                         
   0  -8   8         82.85         88.26         9.31 o                         
   1  -8   8        108.20         92.21        14.36 o                         
   2  -8   8         14.51         40.51        20.00 o                         
   3  -8   8         11.90         12.27        18.60 o                         
   0  -7   8         21.37         21.47         8.49 o                         
   1  -7   8         34.96         23.27        11.21 o                         
   2  -7   8         57.90         62.09        18.87 o                         
   3  -7   8          2.22         -0.92        18.47 o                         
   0  -6   8         23.85         26.04         8.02 o                         
   1  -6   8         60.40         47.89        14.93 o                         
   2  -6   8         17.21         24.32        19.26 o                         
   3  -6   8          4.02          4.45        15.68 o                         
   0  -5   8        129.26        144.42         9.22 o                         
   1  -5   8         89.15         85.40        15.02 o                         
   2  -5   8         51.09         51.93        19.08 o                         
   3  -5   8         57.57         67.67        16.72 o                         
   0  -4   8        421.95        490.11        11.60 o                         
   1  -4   8         87.90         82.72        11.74 o                         
   2  -4   8         74.55        108.09        19.14 o                         
   3  -4   8          9.48         13.26        15.42 o                         
   4  -4   8          1.00          0.41        18.06 o                         
   0  -3   8         83.87         98.63         8.03 o                         
   1  -3   8        626.26        547.92        14.47 o                         
   2  -3   8         53.04         62.67        17.42 o                         
   3  -3   8        116.49        140.74        17.12 o                         
   4  -3   8        147.98        135.31        19.56 o                         
   1  -2   8         84.63         85.29        12.13 o                         
   2  -2   8         21.98         36.26        16.45 o                         
   3  -2   8         29.56         40.83        14.62 o                         
   4  -2   8          8.72         20.12        15.51 o                         
   1  -1   8         40.15         39.92        10.02 o                         
   2  -1   8        240.16        262.98        16.93 o                         
   3  -1   8         64.50         60.22        14.05 o                         
   1   0   8        125.87        123.67        10.58 o                         
   2   0   8         39.42         64.40        14.97 o                         
   3   0   8          6.33         -3.62        11.68 o                         
   1   1   8         40.15         34.31         8.44 o                         
   2   1   8        240.16        273.31        16.21 o                         
   3   1   8         64.50         55.46        12.39 o                         
   1   2   8         84.63         80.31         7.37 o                         
   2   2   8         21.98         35.77        12.38 o                         
   1   3   8        626.26        592.66        10.43 o                         
   1   4   8         87.90         78.17         6.26 o                         
   1 -14   9          4.89          6.20        19.54 o                         
   0 -13   9         46.32         44.35        10.37 o                         
   1 -13   9         48.32         35.99        18.53 o                         
   2 -13   9         12.75         17.50        18.94 o                         
   0 -12   9         53.99         51.65         9.57 o                         
   1 -12   9         14.93         27.33        13.89 o                         
   2 -12   9         25.34         34.63        20.90 o                         
  -1 -11   9        374.33        373.99        13.38 o                         
   0 -11   9       1571.69       1498.10        23.27 o                         
   1 -11   9        553.26        387.07        23.37 o                         
   2 -11   9          3.04          4.44        17.85 o                         
  -1 -10   9          7.05          1.51        10.05 o                         
   0 -10   9        233.72        226.60        12.07 o                         
   1 -10   9          9.61          3.05        17.00 o                         
   2 -10   9         30.61         29.92        20.69 o                         
   3 -10   9         16.07         10.21        17.58 o                         
  -1  -9   9        251.28        257.24        12.90 o                         
   0  -9   9         64.26         52.99         9.56 o                         
   1  -9   9        308.79        276.17        16.49 o                         
   2  -9   9         37.82         49.35        16.44 o                         
   3  -9   9         12.54         15.73        20.76 o                         
   0  -8   9         91.78         92.68         9.78 o                         
   1  -8   9          1.06          7.31        13.84 o                         
   2  -8   9        150.11        114.70        22.64 o                         
   3  -8   9         14.70         16.18        19.01 o                         
   0  -7   9          2.61         -0.07         7.88 o                         
   1  -7   9         64.65         56.15        15.92 o                         
   2  -7   9         53.68         78.83        17.99 o                         
   3  -7   9          6.20         -8.66        17.00 o                         
   0  -6   9          6.88          9.68         8.31 o                         
   1  -6   9         41.87         33.21        15.14 o                         
   2  -6   9         73.46         72.96        19.84 o                         
   3  -6   9         63.05         72.74        18.42 o                         
   0  -5   9        506.66        618.66        13.60 o                         
   1  -5   9        294.40        306.23        13.93 o                         
   2  -5   9          8.13         15.25        19.41 o                         
   3  -5   9          2.33         -5.87        16.19 o                         
   0  -4   9        686.62        958.39        15.24 o                         
   1  -4   9          9.32          7.31        11.64 o                         
   2  -4   9         20.06         11.93        17.61 o                         
   3  -4   9         40.83         41.79        16.66 o                         
   0  -3   9       1433.69       1904.56        19.35 o                         
   1  -3   9        803.83        631.48        19.69 o                         
   2  -3   9          6.48         10.91        14.09 o                         
   3  -3   9         17.27         30.66        16.25 o                         
   4  -3   9         30.14         23.07        24.24 o                         
   1  -2   9          3.55         14.48         9.67 o                         
   2  -2   9         84.35         98.42        14.17 o                         
   3  -2   9        153.42        175.60        17.02 o                         
   4  -2   9         15.97         25.51        16.16 o                         
   1  -1   9        229.66        202.02        11.31 o                         
   2  -1   9        138.72        146.36        15.58 o                         
   3  -1   9         35.36         34.45        14.00 o                         
  -2   0  10        401.77        390.72        19.49 o                         
  -3   0  10         50.92         68.63        14.66 o                         
   1   1   9        229.66        227.07        10.19 o                         
   2   1   9        138.72        137.02        13.88 o                         
   1   2   9          3.55          4.76         8.22 o                         
   2   2   9         84.35         77.07        13.36 o                         
   1   3   9        803.83        688.02        13.71 o                         
   1   4   9          9.32          8.88         6.34 o                         
   1 -14  10         30.51         17.49        14.81 o                         
   0 -13  10          4.56         15.86        10.60 o                         
   1 -13  10         61.43         44.28        18.31 o                         
   2 -13  10         40.57         38.08        19.57 o                         
   0 -12  10         79.03         73.41        11.29 o                         
   1 -12  10         93.95         50.88        15.76 o                         
   2 -12  10          0.95         10.13        22.32 o                         
  -1 -11  10         10.95         10.82         9.98 o                         
   0 -11  10         99.90         98.53        11.44 o                         
   1 -11  10         16.46         -0.98        18.36 o                         
   2 -11  10          4.00        -10.44        22.11 o                         
  -1 -10  10         51.71         26.63        10.74 o                         
   0 -10  10        104.65        108.69        10.95 o                         
   1 -10  10         57.72         33.18        17.36 o                         
   2 -10  10        160.63        194.08        22.64 o                         
  -1  -9  10          5.60         14.01         9.96 o                         
   0  -9  10          7.13          6.93         9.22 o                         
   1  -9  10          8.56          3.41        16.42 o                         
   2  -9  10        109.16        147.21        21.49 o                         
   3  -9  10          2.58          4.86        19.57 o                         
   0  -8  10        226.66        227.40        11.85 o                         
   1  -8  10         15.15          6.15        15.63 o                         
   2  -8  10         38.43         37.26        20.95 o                         
   3  -8  10         35.16         51.53        18.83 o                         
   0  -7  10         54.40         53.73         9.60 o                         
   1  -7  10         13.47          9.95        15.43 o                         
   2  -7  10         17.24         23.80        18.76 o                         
   3  -7  10          9.39         -6.10        17.37 o                         
   0  -6  10         70.47         82.80         9.61 o                         
   1  -6  10        140.31        119.27        16.43 o                         
   2  -6  10         45.68         60.73        19.55 o                         
   3  -6  10         26.56         14.77        17.77 o                         
   0  -5  10          9.62         17.75         8.61 o                         
   1  -5  10         24.79         21.71        14.22 o                         
   2  -5  10         77.60         92.19        18.51 o                         
   3  -5  10         18.10         15.26        15.52 o                         
   0  -4  10        135.28        141.73         9.59 o                         
   1  -4  10        223.14        222.79        13.53 o                         
   2  -4  10         23.53         22.42        16.70 o                         
   3  -4  10          3.99         20.03        16.52 o                         
   0  -3  10        170.05        185.11         9.86 o                         
   1  -3  10        290.71        282.52        12.57 o                         
   2  -3  10          7.73         13.85        17.35 o                         
   3  -3  10          8.92         21.60        15.95 o                         
   1  -2  10         63.14         55.23        12.39 o                         
   2  -2  10        143.94        127.41        18.06 o                         
   3  -2  10        127.45        166.20        17.80 o                         
   1  -1  10        194.58        161.11        13.31 o                         
   2  -1  10         75.70         81.55        15.71 o                         
   3  -1  10          3.31         -0.94        13.93 o                         
   1   0  10        309.52        291.35        11.58 o                         
   2   0  10          4.53         -4.78        15.99 o                         
   3   0  10         33.79         32.18        12.57 o                         
   1   1  10        194.58        191.83         9.76 o                         
   2   1  10         75.70         92.19        14.12 o                         
   1   2  10         63.14         61.67         7.72 o                         
   2   2  10        143.94        138.35        14.09 o                         
   1   3  10        290.71        247.51         8.02 o                         
   1   4  10        223.14        215.96         8.40 o                         
   1 -14  11         10.34          5.45        18.84 o                         
   0 -13  11         11.26         -9.60        10.03 o                         
   1 -13  11          0.57          2.71        18.99 o                         
   0 -12  11          0.76         17.06        10.04 o                         
   1 -12  11        258.52        172.94        22.67 o                         
   2 -12  11         86.37         97.21        22.43 o                         
  -1 -11  11          4.90          2.33        11.44 o                         
   0 -11  11          1.00         -1.63         9.01 o                         
   1 -11  11          5.86         18.02        17.97 o                         
   2 -11  11          9.37         -0.52        23.40 o                         
  -1 -10  11        180.45        183.51        14.35 o                         
   0 -10  11         29.20         20.81         9.83 o                         
   1 -10  11        272.06        265.84        20.18 o                         
   2 -10  11        152.29        162.81        19.32 o                         
  -1  -9  11        219.29        234.99        13.73 o                         
   0  -9  11          0.14          7.61         8.64 o                         
   1  -9  11        185.27        151.60        15.44 o                         
   2  -9  11          0.42        -17.51        21.89 o                         
   3  -9  11          0.84         13.98        19.43 o                         
   0  -8  11         32.10         38.58         9.32 o                         
   1  -8  11          6.25          4.99        15.95 o                         
   2  -8  11        160.79        187.50        21.23 o                         
   3  -8  11         76.46        100.51        21.04 o                         
   0  -7  11          0.65          3.20         8.54 o                         
   1  -7  11         36.66         35.80        13.06 o                         
   2  -7  11          7.36          2.14        20.59 o                         
   3  -7  11         10.40         25.99        19.31 o                         
   0  -6  11        175.07        195.91        11.17 o                         
   1  -6  11         23.40         17.59        15.21 o                         
   2  -6  11        215.57        224.60        21.40 o                         
   3  -6  11         16.36         34.47        17.65 o                         
   0  -5  11         12.15         16.52         8.78 o                         
   1  -5  11        131.44         98.86        13.25 o                         
   2  -5  11         23.62         22.90        17.91 o                         
   3  -5  11          8.62          1.78        18.09 o                         
   0  -4  11         24.45         18.47         8.70 o                         
   1  -4  11        459.17        370.74        19.22 o                         
   2  -4  11         67.77         62.09        15.21 o                         
   3  -4  11         59.95         63.35        17.33 o                         
   0  -3  11         12.69         11.57         8.23 o                         
   1  -3  11          2.13          8.83        10.37 o                         
   2  -3  11         37.32         30.86        15.40 o                         
   3  -3  11         21.68          9.41        15.35 o                         
   1  -2  11         44.11         38.98        10.17 o                         
   2  -2  11        384.00        371.21        20.13 o                         
   3  -2  11         12.88         21.14        14.92 o                         
   1  -1  11        159.19        153.77        11.21 o                         
   2  -1  11         81.42         72.35        16.85 o                         
   3  -1  11          4.80         -0.83        12.57 o                         
  -2   0  12        407.78        377.22        19.19 o                         
   1   1  11        159.19        151.04         9.98 o                         
   2   1  11         81.42         76.92        14.55 o                         
   1   2  11         44.11         43.15         7.55 o                         
   1   3  11          2.13          6.00         7.19 o                         
   0 -13  12          0.48         -1.16        10.55 o                         
   1 -13  12         28.54         27.34        19.46 o                         
  -1 -12  12         46.91         28.12        12.78 o                         
   0 -12  12          8.87          2.92         9.69 o                         
   1 -12  12         65.85         50.53        14.79 o                         
  -1 -11  12          9.17         -0.65        12.41 o                         
   0 -11  12         13.85         10.90         9.82 o                         
   1 -11  12         12.75         23.22        14.45 o                         
   2 -11  12          4.81          7.60        23.34 o                         
  -1 -10  12          7.77         16.57        11.63 o                         
   0 -10  12         76.61         78.63        11.35 o                         
   1 -10  12          8.21          0.09        20.72 o                         
   2 -10  12         24.22         26.17        20.09 o                         
  -1  -9  12         77.42         88.44        11.38 o                         
   0  -9  12          4.77          2.09         8.87 o                         
   1  -9  12         52.57         18.07        17.82 o                         
   2  -9  12         59.15         45.92        19.81 o                         
  -1  -8  12         70.35         77.82        12.18 o                         
   0  -8  12         82.18         94.21        10.74 o                         
   1  -8  12         50.69         33.50        16.51 o                         
   2  -8  12         17.82         29.14        19.67 o                         
   0  -7  12          6.33          6.91         8.73 o                         
   1  -7  12         67.51         51.81        15.58 o                         
   2  -7  12          0.86         -9.89        48.51 o                         
   3  -7  12          2.81          4.63        16.69 o                         
   0  -6  12        187.12        210.60        11.81 o                         
   1  -6  12          7.96         16.77        10.87 o                         
   2  -6  12         99.37         80.30        19.41 o                         
   3  -6  12          0.35         11.47        17.89 o                         
   0  -5  12        123.15        143.07        11.09 o                         
   1  -5  12          7.29         10.68        14.38 o                         
   2  -5  12         51.57         31.70        15.98 o                         
   3  -5  12          2.61         16.37        17.54 o                         
   0  -4  12         25.47         20.25         8.61 o                         
   1  -4  12        123.34        113.99        12.07 o                         
   2  -4  12         22.56         23.41        15.94 o                         
   3  -4  12          4.03          8.77        15.64 o                         
   0  -3  12         14.78         13.49         8.47 o                         
   1  -3  12         34.35         34.67         9.98 o                         
   2  -3  12         32.33         42.23        17.37 o                         
   3  -3  12          1.93         12.84        15.27 o                         
   1  -2  12         60.57         56.81        12.86 o                         
   2  -2  12        200.18        215.46        18.35 o                         
   3  -2  12         24.32         29.25        16.00 o                         
   1  -1  12        115.55        100.15        10.79 o                         
   2  -1  12        113.21        109.40        17.39 o                         
   3  -1  12          4.43          9.90        14.40 o                         
   1   0  12        467.32        408.13        15.73 o                         
   2   0  12         12.23         18.47        13.59 o                         
   1   1  12        115.55        104.38         9.70 o                         
   2   1  12        113.21        102.95        15.41 o                         
   1   2  12         60.57         60.61        10.50 o                         
   1   3  12         34.35         24.85         9.14 o                         
   0 -13  13         66.37         72.82        12.10 o                         
  -1 -12  13         11.89         13.81        12.64 o                         
   0 -12  13          6.72         -6.69         9.68 o                         
   1 -12  13         15.51         12.74        18.17 o                         
  -1 -11  13          6.37         -5.37        12.78 o                         
   0 -11  13          0.01         -2.66        10.41 o                         
   1 -11  13          9.72          3.52        19.60 o                         
  -1 -10  13          3.88         15.92        10.95 o                         
   0 -10  13         65.23         67.61        11.71 o                         
   1 -10  13          2.54          6.87        13.41 o                         
   2 -10  13          7.01        -10.36        39.14 o                         
  -1  -9  13        108.07        121.40        12.90 o                         
   0  -9  13        126.58        123.70        12.05 o                         
   1  -9  13         72.43         56.30        17.04 o                         
   2  -9  13         38.83         53.25        20.96 o                         
  -1  -8  13         15.38         19.34        12.33 o                         
   0  -8  13         23.38         23.47         9.83 o                         
   1  -8  13         10.09        -15.55        15.96 o                         
   2  -8  13          8.03         16.03        18.82 o                         
   0  -7  13        115.67        121.42        11.39 o                         
   1  -7  13         52.80         33.72        15.77 o                         
   2  -7  13          2.31         -5.03        30.24 o                         
   0  -6  13         40.84         42.13         9.86 o                         
   1  -6  13         15.39         14.26        14.89 o                         
   2  -6  13          6.64         -0.02        20.57 o                         
   3  -6  13         11.53         21.35        16.60 o                         
   0  -5  13          8.67         18.70         9.46 o                         
   1  -5  13         84.76         83.58        12.26 o                         
   2  -5  13         59.46         93.30        19.06 o                         
   3  -5  13         10.55         27.58        17.81 o                         
   0  -4  13         68.70         69.96         9.93 o                         
   1  -4  13          1.65         -1.26        17.00 o                         
   2  -4  13         13.74         13.39        18.88 o                         
   3  -4  13          1.43         -0.25        16.67 o                         
   0  -3  13         12.02          8.34         8.16 o                         
   1  -3  13          2.31          1.69        13.65 o                         
   2  -3  13         52.48         38.22        13.61 o                         
   3  -3  13          8.52         17.85        15.24 o                         
   0  -2  13          3.14          7.74         8.21 o                         
   1  -2  13         10.12          4.05        13.73 o                         
   2  -2  13         22.48         10.94        16.92 o                         
   3  -2  13          8.35         14.11        14.10 o                         
   1  -1  13         77.87         63.77        10.74 o                         
   2  -1  13         22.00         25.09        14.25 o                         
  -2   0  14          7.31         12.07        13.72 o                         
   1   1  13         77.87         83.08        10.40 o                         
   1   2  13         10.12          5.52         7.76 o                         
  -1 -12  14          8.14        -11.28        14.04 o                         
   0 -12  14          2.40          5.97        10.81 o                         
   1 -12  14          6.26          1.41        20.64 o                         
  -1 -11  14          7.16         -1.55        13.33 o                         
   0 -11  14          2.38          3.08        10.41 o                         
   1 -11  14          7.14          7.13        12.88 o                         
  -1 -10  14         13.61         20.28        12.50 o                         
   0 -10  14          0.15          3.94        10.26 o                         
   1 -10  14         13.94          6.04        13.95 o                         
  -1  -9  14         32.84         46.57        12.92 o                         
   0  -9  14        129.66        121.19        12.12 o                         
   1  -9  14         21.85          8.10        18.18 o                         
   2  -9  14          5.84          8.85        18.94 o                         
  -1  -8  14         57.94         87.73        13.28 o                         
   0  -8  14         14.67         13.93        10.10 o                         
   1  -8  14         79.48         71.97        16.97 o                         
   2  -8  14          3.58         -3.55        22.41 o                         
   0  -7  14        187.64        185.94        12.99 o                         
   1  -7  14        212.40        176.27        18.91 o                         
   2  -7  14         14.38          7.93        18.46 o                         
   0  -6  14          0.18          0.49         9.37 o                         
   1  -6  14         26.93         32.61        11.34 o                         
   2  -6  14          8.46         18.35        16.98 o                         
   0  -5  14          7.42          5.90         9.78 o                         
   1  -5  14         35.81         28.30        15.89 o                         
   2  -5  14         36.63         40.89        17.61 o                         
   0  -4  14         28.08         39.86         9.97 o                         
   1  -4  14         78.58         61.59        15.32 o                         
   2  -4  14         19.08         13.68        16.56 o                         
   3  -4  14          0.80          3.53        14.43 o                         
   0  -3  14         85.29        106.92        10.76 o                         
   1  -3  14         19.88         11.03        14.23 o                         
   2  -3  14          7.95         13.01        16.53 o                         
   3  -3  14          3.85         19.27        16.58 o                         
   0  -2  14         41.94         47.02         9.42 o                         
   1  -2  14          6.67          7.83        13.05 o                         
   2  -2  14          1.24          1.64        15.12 o                         
   3  -2  14          1.58         24.37        13.03 o                         
   1  -1  14        972.33        905.04        22.87 o                         
   2  -1  14         10.29          5.26        16.03 o                         
   1   0  14         96.03         83.48         9.98 o                         
   2   0  14          3.06         -5.70        23.30 o                         
   1   1  14        972.33        889.93        21.04 o                         
   1   2  14          6.67         16.61         8.52 o                         
  -1 -11  15          0.10         -2.47        13.90 o                         
   0 -11  15         31.68         11.55         9.68 o                         
   1 -11  15          0.08          5.42        19.57 o                         
  -1 -10  15          9.90          3.40        12.51 o                         
   0 -10  15         10.66         15.22        10.47 o                         
   1 -10  15         11.04         10.11        17.38 o                         
  -1  -9  15          8.06          6.70        13.10 o                         
   0  -9  15          6.45          5.04        10.54 o                         
   1  -9  15         12.17          8.92        12.31 o                         
  -1  -8  15          5.18          9.98        13.60 o                         
   0  -8  15         23.42         24.16        10.64 o                         
   1  -8  15          3.41         -1.70        16.55 o                         
   2  -8  15          3.75          6.98        20.01 o                         
   0  -7  15         81.64         91.98        11.79 o                         
   1  -7  15         61.85         60.73        13.57 o                         
   2  -7  15          1.21         -5.59        20.14 o                         
   0  -6  15         76.13         74.43        11.01 o                         
   1  -6  15         23.12         23.61        12.57 o                         
   2  -6  15         15.07         38.99        18.41 o                         
   0  -5  15        114.52        123.95        11.60 o                         
   1  -5  15         76.37         58.79        15.62 o                         
   2  -5  15          4.80         -7.59        18.76 o                         
   0  -4  15         41.35         60.89        10.67 o                         
   1  -4  15          1.45         -8.40        14.80 o                         
   2  -4  15         21.86         35.91        19.00 o                         
   0  -3  15        153.01        185.42        11.57 o                         
   1  -3  15          1.67          5.22        14.20 o                         
   2  -3  15          3.75          2.33        17.90 o                         
   0  -2  15          1.66          1.71         8.46 o                         
   1  -2  15         66.23         54.48        12.13 o                         
   2  -2  15         10.06         20.93        16.25 o                         
   0  -1  15         38.25         50.61         9.66 o                         
   1  -1  15        115.30        115.64        12.55 o                         
   2  -1  15         10.69          8.60        12.18 o                         
   1   1  15        115.30        109.32        11.14 o                         
   1   2  15         66.23         49.18         9.73 o                         
  -1 -10  16          4.59         14.90        13.31 o                         
   0 -10  16         12.57          1.82        10.08 o                         
   1 -10  16          6.99          0.81        19.63 o                         
  -1  -9  16          6.83         26.69        14.31 o                         
   0  -9  16          1.48          0.45         9.63 o                         
   1  -9  16          5.75         -3.80        21.56 o                         
  -1  -8  16         34.46         39.61        12.86 o                         
   0  -8  16        277.76        274.86        14.89 o                         
   1  -8  16         52.25         40.03        18.07 o                         
  -1  -7  16         11.39         26.26        13.51 o                         
   0  -7  16         23.00         19.21        11.72 o                         
   1  -7  16          7.45          6.64        13.10 o                         
   2  -7  16          0.49         20.34        18.27 o                         
   0  -6  16         92.71         85.22        11.58 o                         
   1  -6  16         34.42         37.86        16.00 o                         
   2  -6  16         13.89         12.49        19.30 o                         
   0  -5  16          8.52          9.18        10.23 o                         
   1  -5  16          7.03          3.73        12.28 o                         
   2  -5  16          1.70          1.82        18.81 o                         
   0  -4  16         10.50          9.74         9.90 o                         
   1  -4  16         45.06         23.36        15.91 o                         
   2  -4  16          3.09         -3.38        16.71 o                         
   0  -3  16         91.18        114.41        11.38 o                         
   1  -3  16         26.30         14.58        11.83 o                         
   2  -3  16          0.54          8.81        16.62 o                         
   0  -2  16        193.94        212.14        12.45 o                         
   1  -2  16        127.19         91.98        15.73 o                         
   2  -2  16         20.13         37.96        16.53 o                         
   0  -1  16         74.72        104.09        10.38 o                         
   1  -1  16         31.63         23.58        14.00 o                         
   2  -1  16          3.13          3.89        14.42 o                         
   0   0  16       2373.05       2851.00        29.92 o                         
   1   0  16        198.15        182.20        16.46 o                         
   1   1  16         31.63         24.65        13.13 o                         
  -1  -9  17         12.04          6.05        15.28 o                         
   0  -9  17          1.38         -1.81         9.78 o                         
  -1  -8  17         28.04         25.90        14.04 o                         
   0  -8  17          2.67          0.96         9.76 o                         
   1  -8  17         24.77         25.94        14.93 o                         
  -1  -7  17         22.60         28.62        12.73 o                         
   0  -7  17          4.24         11.99        11.12 o                         
   1  -7  17         31.99         29.51        18.09 o                         
   0  -6  17         17.73         21.73        11.23 o                         
   1  -6  17         30.85         22.06        16.70 o                         
   0  -5  17          3.19         -4.12        10.23 o                         
   1  -5  17          1.54          3.69        18.46 o                         
   2  -5  17          1.16         -4.14        21.08 o                         
   0  -4  17          5.29          2.69        10.25 o                         
   1  -4  17          4.97         -1.50        22.82 o                         
   2  -4  17         16.90         25.98        16.03 o                         
   0  -3  17          3.90          9.09        10.03 o                         
   1  -3  17         26.97         18.20        15.37 o                         
   2  -3  17          3.58         18.64        15.58 o                         
   0  -2  17          2.04          4.02         9.64 o                         
   1  -2  17        165.31        151.54        17.65 o                         
   2  -2  17         30.30         42.54        18.19 o                         
   0  -1  17          0.40          2.46         9.44 o                         
   1  -1  17          4.00         11.91        14.23 o                         
   2  -1  17          3.50          5.68        16.61 o                         
   0   1  17          0.40          4.97         8.72 o                         
   1   1  17          4.00          2.93        13.39 o                         
   0  -8  18         26.97         22.17        11.25 o                         
  -1  -7  18          1.61          7.80        10.73 o                         
   0  -7  18          3.91          6.16        11.22 o                         
  -1  -6  18          8.07          8.31        13.89 o                         
   0  -6  18         60.03         57.86        11.85 o                         
   1  -6  18          8.71         21.48        16.82 o                         
   0  -5  18          6.25          4.10        10.87 o                         
   1  -5  18          5.89         -7.69        15.85 o                         
   0  -4  18         22.30         26.30        11.38 o                         
   1  -4  18          4.43          1.42        18.41 o                         
   0  -3  18         15.73         35.53        10.05 o                         
   1  -3  18         22.89         21.81        12.30 o                         
   0  -2  18          3.14          8.74         9.74 o                         
   1  -2  18         14.40         20.85        10.86 o                         
   0  -1  18         13.50          7.34         9.58 o                         
   1  -1  18        137.50        108.06        16.09 o                         
   0   0  18         71.44         92.36        10.81 o                         
   1   0  18        238.32        196.81        18.17 o                         
   0   1  18         13.50         14.27         9.30 o                         
   0   2  18          3.14          1.20         9.07 o                         
   0  -6  19          2.05         12.61        10.96 o                         
   0  -5  19          0.00          2.49        10.25 o                         
   0  -4  19          1.45          5.07        10.33 o                         
   1  -4  19          0.57         -8.16        15.90 o                         
   0  -3  19          1.96          8.46        10.01 o                         
   1  -3  19         17.82         36.59        13.13 o                         
   0  -2  19          7.71         13.23         9.54 o                         
   1  -2  19         18.09         26.14        12.49 o                         
   0  -1  19         10.65         14.00        10.63 o                         
   1  -1  19         20.02         13.78        14.64 o                         
   0   1  19         10.65         19.04         9.39 o                         
   0   2  19          7.71         21.84         9.30 o                         
   0  -3  20          4.30          6.00        11.67 o                         
   0  -2  20         15.79         15.48         9.94 o                         
   0  -1  20         19.46         38.19        10.80 o                         
   0   0  20          1.47          0.31         9.10 o                         
   0   1  20         19.46         17.26         9.70 o                         
  -2   7  -6          0.67          3.50        12.54 o                         
  -1   9  -6          0.12          6.39         8.41 o                         
  -2   5  -5         10.19         13.04        12.80 o                         
  -1   5  -5        168.29        180.02        10.70 o                         
  -2   6  -5         34.97         43.37        13.06 o                         
  -1   6  -5          0.69          5.34         9.14 o                         
  -1   7  -5         45.32         40.84         9.05 o                         
  -2   8  -5         20.50         25.21        13.66 o                         
  -1   8  -5          1.42         -0.56         8.80 o                         
  -1   9  -5        159.36        146.60        10.31 o                         
  -2  10  -5          1.08          8.44        13.07 o                         
  -2   1  -4        775.81        829.12        18.53 o                         
  -2   2  -4        642.83        589.04        17.32 o                         
  -2   3  -4        108.53        102.20        13.53 o                         
  -1   3  -4         32.95         40.29         9.86 o                         
  -2   4  -4         57.15         57.75        13.08 o                         
  -1   4  -4          0.33          2.33         9.33 o                         
  -2   5  -4         77.62         80.97        14.05 o                         
  -1   5  -4          0.06          3.50         9.17 o                         
  -2   6  -4        135.32        138.20        15.28 o                         
  -1   6  -4         19.33         14.89         9.95 o                         
  -2   7  -4         95.35         91.97        14.30 o                         
  -1   7  -4        416.57        418.54        13.39 o                         
  -1   8  -4          2.48          6.40         9.89 o                         
  -2   9  -4         20.87         15.30        12.90 o                         
  -1   9  -4        174.93        163.65        11.46 o                         
  -2   1  -3       1381.58       1409.71        22.08 o                         
  -1   1  -3        683.56        690.16        13.19 o                         
  -2   2  -3          8.49          1.69        12.02 o                         
  -1   2  -3         11.48          7.71         8.94 o                         
  -2   3  -3        142.29        141.84        14.25 o                         
  -1   3  -3          1.04         -0.44         9.79 o                         
  -2   4  -3          9.36         11.47        13.11 o                         
  -1   4  -3         23.01         23.25         9.80 o                         
  -2   5  -3        177.56        158.12        15.12 o                         
  -1   5  -3         46.77         49.45         9.88 o                         
  -1   6  -3         10.11         12.03         9.41 o                         
  -2   7  -3         55.22         57.31        13.78 o                         
  -1   7  -3         21.11         21.13         9.63 o                         
  -2   8  -3         14.46         -2.87        13.49 o                         
  -1   8  -3          9.69          2.94         9.80 o                         
  -1   9  -3        121.79        119.03        10.82 o                         
  -1  10  -3         42.47         31.99         9.61 o                         
  -2  12  -3          0.24         -8.26        13.39 o                         
  -2  -1  -2         97.30         90.78        10.80 o                         
  -2   0  -2          2.02          4.26        10.20 o                         
  -1   0  -2       4630.19       4606.65        25.65 o                         
  -2   1  -2         97.30         80.57        11.67 o                         
  -1   1  -2       9308.09       8986.04        36.33 o                         
  -2   2  -2        267.14        263.40        14.49 o                         
  -1   2  -2        311.88        281.94        12.47 o                         
  -2   3  -2        460.91        453.96        17.59 o                         
  -1   3  -2          7.14          5.48        10.05 o                         
  -2   4  -2         26.27         24.77        13.64 o                         
  -1   4  -2        123.94        115.30        11.14 o                         
  -2   5  -2         63.25         73.15        14.54 o                         
  -1   5  -2         71.15         87.17        10.62 o                         
  -1   6  -2         13.28          6.40         9.55 o                         
  -2   7  -2         22.18         20.30        13.85 o                         
  -1   7  -2        952.01       1006.80        18.17 o                         
  -1   8  -2        248.34        246.04        12.83 o                         
  -2   9  -2         30.51         39.31        14.57 o                         
  -1   9  -2         62.73         72.14        11.03 o                         
  -2  10  -2          0.04          1.98        13.24 o                         
  -1  10  -2         48.29         48.82        10.80 o                         
  -2  -2  -1         49.10         36.50         9.35 o                         
  -2  -1  -1         13.75         14.57         9.53 o                         
  -1  -1  -1       1540.52       1414.99        14.50 o                         
  -2   1  -1         13.75         13.96        11.35 o                         
  -1   1  -1       1540.52       1481.01        16.83 o                         
  -2   2  -1         49.10         38.58        12.07 o                         
  -1   2  -1       3277.04       3203.29        24.22 o                         
  -2   3  -1        237.14        257.54        15.89 o                         
  -1   3  -1         47.91         49.91        11.11 o                         
  -2   4  -1          5.59          1.75        12.98 o                         
  -1   4  -1         75.94         90.29        10.92 o                         
  -2   5  -1         97.98         86.44        14.44 o                         
  -1   5  -1        282.63        291.20        12.63 o                         
  -1   6  -1        144.36        136.16        11.13 o                         
  -1   7  -1        474.28        482.17        14.38 o                         
  -2   8  -1          0.15          0.74        13.16 o                         
  -1   8  -1        152.10        162.34        11.59 o                         
  -1   9  -1         16.73         22.26         9.82 o                         
  -2  10  -1         12.08         16.81        13.67 o                         
  -1  10  -1         67.59         65.09        10.68 o                         
  -1  11  -1         27.82         20.29        10.17 o                         
  -2  -3   0          4.90          2.98         7.80 o                         
  -2  -2   0          3.80          2.30         8.72 o                         
  -1  -2   0       1824.87       1773.83        14.59 o                         
  -2  -1   0          3.47          1.01         9.77 o                         
  -1  -1   0        349.78        331.67         9.69 o                         
  -2   0   0        328.97        318.85        13.80 o                         
  -1   0   0       1420.12       1343.10        15.65 o                         
  -2   1   0          3.47         -0.30        11.57 o                         
  -1   1   0        349.78        342.53        12.36 o                         
  -2   2   0          3.80          0.51        12.16 o                         
  -1   2   0       1824.87       1712.87        18.97 o                         
  -2   3   0          4.90          6.72        12.44 o                         
  -1   3   0        305.85        282.86        11.78 o                         
  -2   4   0        137.22        130.77        15.19 o                         
  -1   4   0         42.07         31.65         9.88 o                         
  -2   5   0         38.09         27.67        13.64 o                         
  -1   5   0         85.78         87.14        10.70 o                         
  -2   6   0         11.63          4.23        13.65 o                         
  -1   6   0        212.58        192.88        11.46 o                         
  -2   7   0         11.26         19.68        13.81 o                         
  -1   7   0         29.62         23.09         9.84 o                         
   1   7   0         29.62         27.03         3.31 o                         
  -1   8   0        136.17        130.71        11.59 o                         
  -1   9   0         14.38         15.95        10.24 o                         
  -2  10   0          3.55          0.39        13.84 o                         
  -1  10   0         23.83         12.00        10.70 o                         
  -2  -3   1          1.24         -1.25         8.20 o                         
  -1  -3   1        908.48        822.11         9.05 o                         
  -2  -2   1          4.02          4.17         8.79 o                         
  -1  -2   1        685.15        653.34        10.16 o                         
  -2  -1   1          1.94         -2.58         9.78 o                         
  -1  -1   1        609.86        580.09        10.82 o                         
  -2   1   1          1.94          0.28        11.85 o                         
  -1   1   1        609.86        599.56        12.70 o                         
  -2   2   1          4.02          0.79        12.19 o                         
  -1   2   1        685.15        630.55        13.27 o                         
  -2   3   1          1.24         -4.16        12.39 o                         
  -1   3   1        908.48        814.68        15.19 o                         
  -2   4   1          0.70         -0.20        13.01 o                         
  -1   4   1          6.07          6.66         9.82 o                         
  -2   5   1         24.93         25.65        13.81 o                         
  -1   5   1          0.46          2.84         9.86 o                         
  -2   6   1         76.23         73.62        14.40 o                         
  -1   6   1         32.14         40.39        10.28 o                         
  -1   7   1        154.84        133.84        11.24 o                         
  -1   8   1         17.96         18.94        10.13 o                         
  -1  10   1         77.89         76.50        11.25 o                         
  -1  11   1         81.35         82.50        12.03 o                         
  -2  -4   2          4.38          8.13         6.98 o                         
  -1  -4   2         11.72         12.89         3.22 o                         
  -2  -3   2         40.66         39.65         8.51 o                         
  -1  -3   2        601.38        544.67         7.66 o                         
  -2  -2   2         37.05         36.95         8.91 o                         
  -1  -2   2        188.67        195.90         7.59 o                         
  -2  -1   2          9.14          0.44        10.10 o                         
  -1  -1   2        799.73        718.83        11.36 o                         
  -2   0   2        170.34        194.60        12.46 o                         
  -1   0   2         15.42         28.09         8.54 o                         
  -2   1   2          9.14          6.83        11.17 o                         
  -1   1   2        799.73        729.12        13.33 o                         
  -2   2   2         37.05         46.49        12.57 o                         
  -1   2   2        188.67        218.35        11.00 o                         
  -2   3   2         40.66         45.53        12.76 o                         
  -1   3   2        601.38        596.92        13.87 o                         
  -2   4   2          4.38          0.40        12.84 o                         
  -1   4   2         11.72         19.06         9.99 o                         
  -1   5   2        239.77        227.20        11.90 o                         
  -2   6   2         19.25         30.58        13.48 o                         
  -1   6   2        219.30        240.94        12.51 o                         
  -1   7   2          0.01         -1.53        10.60 o                         
  -1   8   2        223.67        202.17        12.65 o                         
  -1   9   2          0.60         -5.13        10.39 o                         
  -2  -4   3          0.80         -0.83         7.01 o                         
  -1  -4   3          3.17          2.18         3.07 o                         
  -2  -3   3        241.60        228.38        10.38 o                         
  -1  -3   3        104.79        104.09         5.35 o                         
  -2  -2   3         10.74          6.56         8.57 o                         
  -1  -2   3         16.82         14.42         5.89 o                         
  -2  -1   3          1.29          6.10         9.62 o                         
  -1  -1   3         67.29         68.19         7.60 o                         
  -2   1   3          1.29         -1.76        11.12 o                         
  -1   1   3         67.29         68.24         9.62 o                         
  -2   2   3         10.74         13.57        11.53 o                         
  -1   2   3         16.82         22.71         9.43 o                         
  -1   3   3        104.79        119.03        10.70 o                         
  -2   4   3          0.80          5.77        12.81 o                         
  -1   4   3          3.17          7.47        10.08 o                         
  -2   5   3        417.46        433.72        17.99 o                         
  -1   5   3        147.74        140.64        11.45 o                         
  -2   6   3          9.44          2.02        13.17 o                         
  -1   6   3         21.72         25.97        10.74 o                         
  -1  10   3         22.59         19.28        11.36 o                         
  -1  -4   4         68.49         59.54         4.14 o                         
  -2  -3   4          4.20          8.13         7.42 o                         
  -1  -3   4         79.99         79.26         5.36 o                         
  -2  -2   4        361.44        381.48        12.18 o                         
  -1  -2   4         18.57         17.55         6.03 o                         
  -2  -1   4          9.23          7.95        10.10 o                         
  -1  -1   4        140.11        139.35         7.71 o                         
  -2   0   4         48.08         61.25        10.81 o                         
  -1   0   4        185.82        163.27         8.79 o                         
  -2   1   4          9.23         25.08        11.27 o                         
  -1   1   4        140.11        135.96         9.08 o                         
  -1   2   4         18.57         20.52         8.48 o                         
  -2   3   4          4.20         13.11        12.49 o                         
  -1   3   4         79.99         76.98         9.78 o                         
  -2   4   4         36.21         34.69        13.33 o                         
  -1   4   4         68.49         72.66        10.41 o                         
  -1   5   4         42.66         54.27        10.33 o                         
  -1  -5   5        158.15        105.31         3.40 o                         
  -1  -4   5       1608.66       1604.28        11.48 o                         
  -2  -3   5         46.38         40.99         8.34 o                         
  -1  -3   5        267.72        279.15         6.73 o                         
  -1  -2   5         90.51         80.69         6.18 o                         
  -1  -1   5          9.44          7.78         6.43 o                         
  -2   1   5         44.36         47.12        11.77 o                         
  -1   1   5          9.44          7.14         7.48 o                         
  -2   3   5         46.38         45.53        12.84 o                         
  -1   5   5        158.15        177.37        11.48 o                         
  -1   6   5        154.18        151.93        11.46 o                         
  -1  -5   6         39.24         22.58         3.00 o                         
  -1  -4   6         93.10         87.87         4.89 o                         
  -2  -3   6          4.15          4.05         7.88 o                         
  -1   2   6         58.49         75.79         8.67 o                         
   2  -4 -18         25.44         27.73        17.34 o                         
   2  -3 -18          2.44          0.90        24.41 o                         
   2  -2 -18         21.18         38.18        18.62 o                         
   2  -1 -18          4.81         18.25        18.61 o                         
   1  -9 -17         12.04         23.09        20.24 o                         
   1  -8 -17         28.04          6.99        19.74 o                         
   1  -7 -17         22.60         16.66        19.67 o                         
   2  -6 -17         11.69          7.92        24.76 o                         
   2  -5 -17          2.58         -1.04        25.27 o                         
   2  -4 -17          3.35        -11.99        34.89 o                         
   2  -3 -17          0.67         34.86        19.45 o                         
   2  -2 -17         21.94         76.09        18.72 o                         
   2  -1 -17          3.21        -16.65        21.92 o                         
  -2   0 -16         10.28         28.65        19.54 o                         
   2   1 -17          3.21        -12.65        21.62 o                         
   1 -10 -16          4.59         48.81        19.64 o                         
   1  -9 -16          6.83         26.67        18.61 o                         
   1  -8 -16         34.46         34.44        19.95 o                         
   2  -8 -16          3.94         -3.86        25.90 o                         
   1  -7 -16         11.39          7.64        20.67 o                         
   2  -7 -16          0.87        -12.21        29.44 o                         
   1  -6 -16         33.46         19.29        19.77 o                         
   2  -6 -16         16.29         -7.34        25.77 o                         
   1  -5 -16          9.48          0.66        19.07 o                         
   2  -5 -16          5.04          9.51        19.78 o                         
   1  -4 -16         31.09         40.53        20.19 o                         
   2  -4 -16         32.76         31.04        23.81 o                         
   2  -3 -16          5.65          6.77        22.99 o                         
   2  -2 -16         14.90         16.28        19.02 o                         
   2  -1 -16          8.39         32.21        18.76 o                         
   2   0 -16         43.58         59.39        23.78 o                         
   2   1 -16          8.39          1.62        24.50 o                         
   2   2 -16         14.90         22.13        21.74 o                         
   2   3 -16          5.65         20.15        22.72 o                         
   2   4 -16         32.76         51.94        19.29 o                         
   0 -11 -15         31.68         62.47        13.95 o                         
   1 -11 -15          0.10         12.73        18.29 o                         
   0 -10 -15         10.66         23.24        12.64 o                         
   1 -10 -15          9.90          0.00        19.25 o                         
   0  -9 -15          6.45         19.10        12.74 o                         
   1  -9 -15          8.06          7.13        19.40 o                         
   2  -9 -15          8.92        -25.21        25.21 o                         
   1  -8 -15          5.18         -1.06        20.99 o                         
   2  -8 -15          3.17        -23.53        23.53 o                         
   1  -7 -15         56.66         94.59        20.89 o                         
   2  -7 -15         16.12          4.20        26.60 o                         
   1  -6 -15         23.94         27.93        19.39 o                         
   2  -6 -15          5.86         19.13        21.20 o                         
   1  -5 -15        114.89         96.82        20.37 o                         
   2  -5 -15         27.03         32.20        21.29 o                         
   1  -4 -15          1.59         17.15        20.44 o                         
   2  -4 -15         26.58         16.51        24.15 o                         
   3  -4 -15          1.21         21.06        18.16 o                         
   1  -3 -15          2.50         -9.36        20.69 o                         
   2  -3 -15         10.91         13.30        21.07 o                         
   3  -3 -15          3.67        -11.37        19.27 o                         
   1  -2 -15         67.83         60.05        20.69 o                         
   2  -2 -15          1.20          6.59        22.40 o                         
   3  -2 -15          1.45         -0.05        19.11 o                         
   2  -1 -15          7.69         14.27        18.22 o                         
   3  -1 -15          9.40          8.90        16.07 o                         
  -2   0 -14          2.00         -4.59        20.08 o                         
  -3   0 -14          0.69        -24.48        20.41 o                         
   2   1 -15          7.69          2.52        16.88 o                         
   3   1 -15          9.40         14.49        17.33 o                         
   2   2 -15          1.20          4.33        22.13 o                         
   3   2 -15          1.45          3.43        16.48 o                         
   2   3 -15         10.91         11.39        14.93 o                         
   3   3 -15          3.67        -12.41        18.55 o                         
   2   4 -15         26.58         28.04        21.57 o                         
   3   4 -15          1.21         -4.74        17.83 o                         
   2   5 -15         27.03         14.52        20.15 o                         
   2   6 -15          5.86          0.68        20.96 o                         
   0 -12 -14          2.40         10.43        13.54 o                         
   1 -12 -14          8.14         20.48        22.86 o                         
   0 -11 -14          2.38         -7.85        11.45 o                         
   1 -11 -14          7.16         27.82        17.48 o                         
   0 -10 -14          0.15          9.72        13.19 o                         
   1 -10 -14         13.61         22.56        19.17 o                         
   2 -10 -14          4.88          0.90        25.97 o                         
   0  -9 -14        129.66        120.82        14.68 o                         
   1  -9 -14         32.84         29.46        19.53 o                         
   2  -9 -14         28.89         40.16        22.42 o                         
   0  -8 -14         14.67         20.22        11.88 o                         
   1  -8 -14         57.94         82.54        19.71 o                         
   2  -8 -14          9.54          9.65        24.27 o                         
   0  -7 -14        187.64        177.71        14.29 o                         
   1  -7 -14        324.63        254.27        22.94 o                         
   2  -7 -14          3.52         -3.29        29.72 o                         
   0  -6 -14          0.18         -1.14        11.75 o                         
   1  -6 -14         23.28         17.77        19.03 o                         
   2  -6 -14          9.04         -0.91        27.11 o                         
   3  -6 -14          7.73          5.41        19.07 o                         
   1  -5 -14         53.64         46.92        19.55 o                         
   2  -5 -14         45.99         35.10        24.38 o                         
   3  -5 -14         13.74         20.77        19.05 o                         
   1  -4 -14        116.94        112.62        19.54 o                         
   2  -4 -14         11.45         10.70        23.97 o                         
   3  -4 -14          1.75         17.39        18.68 o                         
   1  -3 -14         17.02         18.88        18.73 o                         
   2  -3 -14         69.74         83.64        24.43 o                         
   3  -3 -14          6.54         33.46        19.74 o                         
   1  -2 -14          4.40         -5.61        19.53 o                         
   2  -2 -14         32.65         15.98        22.27 o                         
   3  -2 -14          5.47         13.63        18.22 o                         
   1  -1 -14       1474.46       1610.36        31.53 o                         
   2  -1 -14         18.79         22.99        18.56 o                         
   3  -1 -14         13.45         34.00        18.20 o                         
   1   0 -14         79.84         74.51        18.95 o                         
   2   0 -14         11.18         16.72        17.88 o                         
   3   0 -14          1.81         22.71        19.53 o                         
   1   1 -14       1474.47       1583.85        29.81 o                         
   2   1 -14         18.79         -4.02        24.64 o                         
   3   1 -14         13.45         16.57        19.99 o                         
   2   2 -14         32.65          8.14        23.26 o                         
   3   2 -14          5.47         16.36        18.82 o                         
   2   3 -14         69.74         38.71        21.96 o                         
   3   3 -14          6.54         10.31        17.02 o                         
   2   4 -14         11.45        -14.73        21.05 o                         
   3   4 -14          1.75          5.50        16.58 o                         
   2   5 -14         45.99         32.81        16.67 o                         
   3   5 -14         13.74         21.36        17.40 o                         
   2   6 -14          9.04         18.47        19.13 o                         
   3   6 -14          7.73         27.50        18.37 o                         
   2   7 -14          3.52         32.90        19.50 o                         
   2   8 -14          9.54         23.00        14.75 o                         
   0 -13 -13         66.80         72.45        16.02 o                         
   1 -13 -13          0.66         84.19        21.94 o                         
  -1 -12 -13         15.51         -5.22        18.01 o                         
   0 -12 -13          6.72         10.45        13.68 o                         
   1 -12 -13         11.46         14.46        20.77 o                         
   0 -11 -13          0.01         -1.30        13.18 o                         
   1 -11 -13          6.37         24.74        19.88 o                         
   2 -11 -13          6.48         -0.42        26.87 o                         
   0 -10 -13         65.23         83.20        14.30 o                         
   1 -10 -13          3.88          0.38        18.65 o                         
   2 -10 -13         16.88         -5.02       120.30 o                         
   0  -9 -13        126.58        138.16        14.60 o                         
   1  -9 -13        108.07        109.29        19.92 o                         
   2  -9 -13         63.75         22.81        24.51 o                         
   0  -8 -13         23.38         37.38        11.93 o                         
   1  -8 -13         15.38         25.05        19.85 o                         
   2  -8 -13         12.05         11.02        24.29 o                         
   0  -7 -13        115.67         99.81        12.34 o                         
   1  -7 -13         38.13         56.36        19.51 o                         
   2  -7 -13          0.58         -0.45        26.32 o                         
   3  -7 -13          2.48         -8.14        19.14 o                         
   0  -6 -13         40.84         33.46        11.68 o                         
   1  -6 -13         10.58          0.48        18.99 o                         
   2  -6 -13        119.38        138.22        22.43 o                         
   3  -6 -13          0.40        -19.51        19.51 o                         
   0  -5 -13          8.67         17.44        10.67 o                         
   1  -5 -13        111.94        129.98        21.63 o                         
   2  -5 -13         62.67         68.74        21.13 o                         
   3  -5 -13          3.97          9.58        17.76 o                         
   0  -4 -13         68.70         70.92        11.72 o                         
   1  -4 -13          1.42          0.70        20.16 o                         
   2  -4 -13         34.10         37.16        24.92 o                         
   3  -4 -13          3.41         11.65        19.15 o                         
   1  -3 -13          3.24          5.00        18.82 o                         
   2  -3 -13         47.61         47.69        23.31 o                         
   3  -3 -13          1.38         11.17        18.50 o                         
   1  -2 -13         14.26         31.08        19.17 o                         
   2  -2 -13        194.59        151.34        21.53 o                         
   3  -2 -13         16.20          6.85        18.15 o                         
   1  -1 -13         91.28        127.94        19.96 o                         
   2  -1 -13        172.79        173.25        24.21 o                         
   3  -1 -13          3.67         -4.89        18.84 o                         
  -2   0 -12          8.00         11.56        22.64 o                         
  -3   0 -12         60.62         67.53        18.37 o                         
   1   1 -13         91.28        118.70        18.10 o                         
   2   1 -13        172.79        131.53        23.76 o                         
   3   1 -13          3.67         10.98        17.86 o                         
   1   2 -13         14.26          8.03        16.57 o                         
   2   2 -13        194.59        125.44        19.97 o                         
   3   2 -13         16.20         18.47        16.90 o                         
   1   3 -13          3.24         -7.46        16.55 o                         
   2   3 -13         47.61         46.78        22.52 o                         
   3   3 -13          1.38         11.30        16.55 o                         
   2   4 -13         34.10         16.88        21.49 o                         
   3   4 -13          3.41         -4.52        16.68 o                         
   2   5 -13         62.67         43.72        22.36 o                         
   3   5 -13          3.97        -10.61        15.87 o                         
   2   6 -13        119.38         82.76        14.91 o                         
   3   6 -13          0.40          7.79        16.67 o                         
   2   7 -13          0.58          6.69        15.20 o                         
   3   7 -13          2.48         10.04        16.71 o                         
   2   8 -13         12.05          4.07        21.25 o                         
   0 -14 -12          7.61         10.89        13.50 o                         
  -1 -13 -12         28.54         29.58        17.07 o                         
   0 -13 -12          0.48         12.20        13.84 o                         
   1 -13 -12         19.20         42.32        19.64 o                         
  -1 -12 -12         65.85         37.80        17.79 o                         
   0 -12 -12          8.87          6.41        12.45 o                         
   1 -12 -12         46.91         97.57        20.91 o                         
   2 -12 -12         76.19         99.37        23.68 o                         
  -1 -11 -12         12.75          5.29        16.81 o                         
   0 -11 -12         13.85          7.10        13.20 o                         
   1 -11 -12          9.17         13.20        21.05 o                         
   2 -11 -12          7.64        -22.71        22.71 o                         
  -1 -10 -12          8.21         15.58        12.18 o                         
   0 -10 -12         76.61         62.43        13.14 o                         
   1 -10 -12          7.77        -18.77        18.85 o                         
   2 -10 -12        104.16         91.47        25.02 o                         
  -1  -9 -12         52.57         36.93        13.93 o                         
   0  -9 -12          4.77         11.72        12.46 o                         
   1  -9 -12         77.42         93.76        19.47 o                         
   2  -9 -12          0.44         10.96        23.41 o                         
   3  -9 -12          0.68          5.90        19.07 o                         
   0  -8 -12         82.18         95.85        12.65 o                         
   1  -8 -12         70.35         30.19        19.98 o                         
   2  -8 -12        115.57         84.70        24.36 o                         
   3  -8 -12         52.24         68.51        18.95 o                         
   0  -7 -12          6.33         19.96        11.06 o                         
   1  -7 -12        102.16         70.28        17.57 o                         
   2  -7 -12         11.15          5.04        23.82 o                         
   3  -7 -12          7.19         38.32        17.90 o                         
   0  -6 -12        187.12        173.51        12.55 o                         
   1  -6 -12         11.69          9.89        19.01 o                         
   2  -6 -12        249.61        203.06        22.00 o                         
   3  -6 -12         12.23          2.31        17.81 o                         
   0  -5 -12        123.15        121.92        11.93 o                         
   1  -5 -12         11.11         13.16        20.40 o                         
   2  -5 -12         36.00         20.92        24.01 o                         
   3  -5 -12          6.83          6.21        17.66 o                         
   0  -4 -12         25.47         24.27        10.27 o                         
   1  -4 -12         97.28        115.79        20.88 o                         
   2  -4 -12         54.23         64.98        20.75 o                         
   3  -4 -12         90.12         95.64        20.13 o                         
   0  -3 -12         14.78         17.56         9.90 o                         
   1  -3 -12         27.25         30.53        19.28 o                         
   2  -3 -12         50.34         37.38        23.45 o                         
   3  -3 -12         32.25         43.23        18.51 o                         
   0  -2 -12        655.39        674.34        16.34 o                         
   1  -2 -12         88.97        105.23        19.72 o                         
   2  -2 -12        421.72        363.73        22.75 o                         
   3  -2 -12         17.47         33.23        18.07 o                         
   0  -1 -12          6.94          6.52         9.07 o                         
   1  -1 -12        145.93        128.75        19.44 o                         
   2  -1 -12        123.67        133.83        23.28 o                         
   3  -1 -12          7.23         -0.41        16.43 o                         
   1   0 -12        703.04        736.90        23.66 o                         
   2   0 -12        623.30        542.24        29.36 o                         
   3   0 -12         11.06          7.93        17.72 o                         
   1   1 -12        145.93        175.06        18.78 o                         
   2   1 -12        123.67        100.24        23.64 o                         
   3   1 -12          7.23         14.44        17.89 o                         
   1   2 -12         88.97        102.34        17.14 o                         
   2   2 -12        421.72        326.89        20.59 o                         
   3   2 -12         17.47         24.64        18.14 o                         
   1   3 -12         27.25         22.65        16.36 o                         
   2   3 -12         50.34         21.91        23.33 o                         
   3   3 -12         32.25         41.58        17.61 o                         
   1   4 -12         97.28        126.19        17.07 o                         
   2   4 -12         54.23         36.42        17.22 o                         
   3   4 -12         90.12         99.45        18.73 o                         
   1   5 -12         11.11          2.34        15.49 o                         
   2   5 -12         36.00         30.30        20.41 o                         
   3   5 -12          6.83         -0.24        17.14 o                         
   1   6 -12         11.69          5.85        14.86 o                         
   2   6 -12        249.61        181.46        16.82 o                         
   3   6 -12         12.23          7.71        17.09 o                         
   2   7 -12         11.15         18.71        16.53 o                         
   3   7 -12          7.19         52.29        16.76 o                         
   2   8 -12        115.57        103.78        22.06 o                         
   3   8 -12         52.24         79.53        17.03 o                         
  -1 -14 -11         10.34          7.33        17.32 o                         
   0 -14 -11         73.54         81.40        14.77 o                         
   1 -14 -11         15.80         56.79        23.87 o                         
  -1 -13 -11          0.57          2.59        17.48 o                         
   0 -13 -11         11.26          4.46        12.28 o                         
   1 -13 -11          0.37         19.08        14.46 o                         
  -1 -12 -11        285.07        230.08        21.09 o                         
   0 -12 -11          0.76         -0.69        12.97 o                         
   1 -12 -11        188.95        258.12        23.80 o                         
   2 -12 -11          0.73         -6.47        22.87 o                         
  -1 -11 -11          5.86         15.60        17.82 o                         
   0 -11 -11          1.00         -1.56        12.60 o                         
   1 -11 -11          4.90         30.08        21.07 o                         
   2 -11 -11          5.51         16.50        21.29 o                         
  -1 -10 -11        272.06        260.80        19.34 o                         
   0 -10 -11         29.20         23.40        12.82 o                         
   1 -10 -11        180.45        208.35        22.46 o                         
   2 -10 -11        119.74         85.94        25.15 o                         
  -1  -9 -11        185.27        194.95        16.63 o                         
   0  -9 -11          0.14        -10.05        11.90 o                         
   1  -9 -11        219.29        248.30        22.29 o                         
   2  -9 -11        112.05         89.20        20.76 o                         
   3  -9 -11          1.73         -0.41        17.61 o                         
  -1  -8 -11          6.25          7.68        12.85 o                         
   0  -8 -11         32.10         28.32        12.16 o                         
   1  -8 -11          9.40         12.91        18.60 o                         
   2  -8 -11         27.38         13.40        23.25 o                         
   3  -8 -11         28.68         31.70        18.12 o                         
  -1  -7 -11         36.66         32.19        11.93 o                         
   0  -7 -11          0.65          2.60        10.69 o                         
   1  -7 -11         47.39         29.73        19.34 o                         
   2  -7 -11         17.70         23.54        19.74 o                         
   3  -7 -11         13.58         13.25        16.77 o                         
  -1  -6 -11         23.40         22.89        11.29 o                         
   0  -6 -11        175.07        168.07        12.39 o                         
   1  -6 -11         19.70         18.58        19.06 o                         
   2  -6 -11         55.89         46.33        23.80 o                         
   3  -6 -11         39.19         37.13        19.25 o                         
   0  -5 -11         12.15         21.20        10.03 o                         
   1  -5 -11        157.26        178.81        21.30 o                         
   2  -5 -11         68.83         61.49        21.63 o                         
   3  -5 -11         27.38         30.77        16.84 o                         
   0  -4 -11         24.45         18.47         9.63 o                         
   1  -4 -11        304.99        389.33        21.13 o                         
   2  -4 -11         23.17         29.61        21.26 o                         
   3  -4 -11          5.32         11.02        16.76 o                         
   0  -3 -11         12.69         17.42         9.73 o                         
   1  -3 -11          3.20          2.31        18.47 o                         
   2  -3 -11          8.62          8.66        19.53 o                         
   3  -3 -11          7.53         13.93        17.52 o                         
   0  -2 -11          0.01          0.52         8.59 o                         
   1  -2 -11         62.73         79.19        18.27 o                         
   2  -2 -11        214.19        169.30        24.38 o                         
   3  -2 -11        192.62        229.95        21.20 o                         
   0  -1 -11         43.76         50.39         8.89 o                         
   1  -1 -11        166.77        176.69        19.47 o                         
   2  -1 -11         68.01         83.03        19.66 o                         
   3  -1 -11          3.78         20.37        19.23 o                         
  -2   0 -10          2.96         11.20        19.19 o                         
  -3   0 -10         22.11          7.53        18.44 o                         
   0   1 -11         43.76         59.96         8.87 o                         
   1   1 -11        166.77        172.84        18.82 o                         
   2   1 -11         68.00         35.11        18.93 o                         
   3   1 -11          3.78         16.26        18.51 o                         
   1   2 -11         62.73         69.38        16.96 o                         
   2   2 -11        214.19        200.42        25.11 o                         
   3   2 -11        192.62        208.71        20.78 o                         
   1   3 -11          3.20         -3.36        16.45 o                         
   2   3 -11          8.62          5.44        22.36 o                         
   3   3 -11          7.53         11.30        16.84 o                         
   1   4 -11        304.99        349.10        17.79 o                         
   2   4 -11         23.17          0.27        23.20 o                         
   3   4 -11          5.32          8.57        17.31 o                         
   1   5 -11        157.26        146.52        16.21 o                         
   2   5 -11         68.83         56.89        17.01 o                         
   3   5 -11         27.37         45.77        16.92 o                         
   1   6 -11         19.70         27.84        15.20 o                         
   2   6 -11         55.89         46.16        16.83 o                         
   3   6 -11         39.19         17.87        15.58 o                         
   2   7 -11         17.70          4.38        20.59 o                         
   3   7 -11         13.58         20.10        15.41 o                         
   3   8 -11         28.68         40.92        17.44 o                         
   0 -15 -10          0.67         -8.89        13.91 o                         
  -1 -14 -10         30.51         24.21        14.42 o                         
   0 -14 -10          5.38          2.84        14.07 o                         
   1 -14 -10         45.53         59.18        21.59 o                         
  -1 -13 -10         61.43         81.86        18.21 o                         
   0 -13 -10          4.56          6.08        14.29 o                         
   1 -13 -10         43.73         62.85        20.72 o                         
   2 -13 -10         18.54         18.37        21.96 o                         
  -1 -12 -10         93.95        101.64        16.36 o                         
   0 -12 -10         79.03         85.50        14.20 o                         
   1 -12 -10         92.30        134.92        22.68 o                         
   2 -12 -10         16.63          1.39        22.70 o                         
  -1 -11 -10         16.46         -2.44        22.44 o                         
   0 -11 -10         99.90        112.51        14.51 o                         
   1 -11 -10         10.95         24.85        21.01 o                         
   2 -11 -10          3.98          1.26        23.72 o                         
  -1 -10 -10         57.72         66.50        16.70 o                         
   0 -10 -10        104.65        109.64        13.09 o                         
   1 -10 -10         51.71         71.82        20.81 o                         
   2 -10 -10         33.54         47.02        19.13 o                         
   3 -10 -10         24.29         25.44        19.01 o                         
  -1  -9 -10          8.56          6.48        14.80 o                         
   0  -9 -10          7.13         -1.90        11.84 o                         
   1  -9 -10          5.60         23.23        19.19 o                         
   2  -9 -10         25.10         11.73        22.49 o                         
   3  -9 -10          8.83          6.93        15.88 o                         
  -1  -8 -10         15.15         29.79        13.31 o                         
   0  -8 -10        226.66        227.85        13.98 o                         
   1  -8 -10         20.65         29.66        18.11 o                         
   2  -8 -10        225.32        178.28        24.29 o                         
   3  -8 -10          9.93         16.12        16.28 o                         
  -1  -7 -10         13.47         21.51        12.26 o                         
   0  -7 -10         54.40         55.93        11.27 o                         
   1  -7 -10         15.81         16.60        18.58 o
[truncated: 177,391 more chars]
